# Supplementary material for: 5mC regulator-mediated molecular subtypes depict the hallmarks of the tumor microenvironment and guide precision medicine in bladder cancer
Source: BMC Med. 2021 Nov 26;19:289. doi: 10.1186/s12916-021-02163-6 (PMC8627095; doi:10.1186/s12916-021-02163-6)
Supplement: Supplementary file 1 — Additional file 1: Table S1. (A) Datasets included in this study for identifying distinct 5mC methylation modification patterns. (B) Abbreviations of cancers in TCGA. (C) Basic information of TCGA-BLCA cohort. (D) Basic information of Xiangya cohort. (E) Basic information of GSE32894 cohort. (F) Basic information of GSE48075. (G) Basic information of E-MTAB-4321. (H) The purity of TCGA-BLCA samples. (I) T cell inflamed score algorithm. (J) The list of BLCA associated regulons. Table S2. (A) A total of 401 differentially expressed genes (DEGs) between 5mC subtypes and their prognostic value. Table S3. (A) GO analysis of 5mC gene signature. (B) KEGG analysis of 5mC gene signature. (C) The purity adjusted 5mC clusters. (D) Differential analysis of methylation probes between 5mC clusters. (E) The 5mC clusters specific differential methylation probes and genes. (F) The correlations between 5mC score and the 5mC cluster differential methylation probes. (G) Correlations between the 5mC score and the probes of 5mC genes. (H) Correlations between the 5mC score and the probes of Oncogenes. (I) Correlations between the 5mC score and the probes of Tumor suppressor genes. (J) Correlations between the 5mC score and the probes of Driver genes. (K) Correlations between the 5mC score and the probes of Kinase genes. (L) GO and KEGG analysis of the 5mC cluster specific genes. (M) Cancer specific hypermethylation sites. (N) Cancer specific hypomethylation sites. Table S4. (A) Correlations between the 5mC score and anticancer immunity cycles. (B) Correlations between the 5mC score and effector genes of several anticancer TIICs. (C) Correlations between the 5mC score and TIICs in six algorithms. Table S5. (A) Correlations between the 5mC score and 22 immune checkpoints; (B) Correlations between the 5mC score and enrichment scores of positive ICB response-related signatures. Table S6. (A) Correlations between the 5mC score and anticancer immunity cycles in the Xiangya cohort. (B) Correlat [file 12916_2021_2163_MOESM1_ESM.zip]

Archive with 7 entries (7 files):
- Revised Table S1R2.xlsx
- Revised Table S3R2.xlsx
- Table S2R2.xlsx
- Table S4R2.xlsx
- Table S5R2.xlsx
- Table S6R2.xlsx
- Table S7R2.xlsx
