# Supplementary material for: 5mC regulator-mediated molecular subtypes depict the hallmarks of the tumor microenvironment and guide precision medicine in bladder cancer
Source: BMC Med. 2021 Nov 26;19:289. doi: 10.1186/s12916-021-02163-6 (PMC8627095; doi:10.1186/s12916-021-02163-6)
Supplement: Supplementary file 1 — Additional file 1: Table S1. (A) Datasets included in this study for identifying distinct 5mC methylation modification patterns. (B) Abbreviations of cancers in TCGA. (C) Basic information of TCGA-BLCA cohort. (D) Basic information of Xiangya cohort. (E) Basic information of GSE32894 cohort. (F) Basic information of GSE48075. (G) Basic information of E-MTAB-4321. (H) The purity of TCGA-BLCA samples. (I) T cell inflamed score algorithm. (J) The list of BLCA associated regulons. Table S2. (A) A total of 401 differentially expressed genes (DEGs) between 5mC subtypes and their prognostic value. Table S3. (A) GO analysis of 5mC gene signature. (B) KEGG analysis of 5mC gene signature. (C) The purity adjusted 5mC clusters. (D) Differential analysis of methylation probes between 5mC clusters. (E) The 5mC clusters specific differential methylation probes and genes. (F) The correlations between 5mC score and the 5mC cluster differential methylation probes. (G) Correlations between the 5mC score and the probes of 5mC genes. (H) Correlations between the 5mC score and the probes of Oncogenes. (I) Correlations between the 5mC score and the probes of Tumor suppressor genes. (J) Correlations between the 5mC score and the probes of Driver genes. (K) Correlations between the 5mC score and the probes of Kinase genes. (L) GO and KEGG analysis of the 5mC cluster specific genes. (M) Cancer specific hypermethylation sites. (N) Cancer specific hypomethylation sites. Table S4. (A) Correlations between the 5mC score and anticancer immunity cycles. (B) Correlations between the 5mC score and effector genes of several anticancer TIICs. (C) Correlations between the 5mC score and TIICs in six algorithms. Table S5. (A) Correlations between the 5mC score and 22 immune checkpoints; (B) Correlations between the 5mC score and enrichment scores of positive ICB response-related signatures. Table S6. (A) Correlations between the 5mC score and anticancer immunity cycles in the Xiangya cohort. (B) Correlat [file 12916_2021_2163_MOESM1_ESM.zip › Revised Table S1R2.xlsx]

## Sheet: A
Datasets included in this study
Accession number /Source	Cancer	Therapy	Platform	Number of samples	Survival data	Reference
TCGA-BLCA	BLCA	/	Illumina RNAseq	400	OS	https://portal.gdc.cancer.gov/
Xiangya cohort	BLCA	/	BGISEQ-500 platform	57	/	PMID: 33537076
E-MTAB-4321	BLCA	/	Illumina RNAseq	476	PFS	PMID: 27321955
GSE48075	BLCA	/	Illumina HumanHT-12 V3.0 expression beadchip	73	OS	PMID: 32546765
GSE32894	BLCA	/	Illumina HumanHT-12 V3.0 expression beadchip	224	OS	PMID: 22553347
IMvigor210	BLCA	Anti-PD-L1: atezolizumab	Illumina RNAseq	348	OS	PMID: 29443960
TCGA Pan-Cancer cohort	Pan-Cancer	/	Illumina RNAseq	10122	OS	https://xenabrowser.net/datapages/
GSE78220	Melanoma	Anti-PD-1: pembrolizumab, nivolumab	Illumina HiSeq 2000 (Homo sapiens)	26	OS	PMID: 26997480
GSE91061	Melanoma	Anti-CTLA4 and anti-PD-1:nivolumab, ipilimumab	Illumina Genome Analyzer	51	OS	PMID: 29033130
GSE135222	Lung cancer	Anti-PD-1 and anti-PD-L1	Illumina HiSeq 2500 (Homo sapiens)	27	PFS	PMID: 32762727
Nathanson2017 pre	Melanoma	Samples were collected before received anti-CTLA4 therapy	Illumina TruSeq mRNA Library Kit (v2)	9	OS	PMID: 27956380
Nathanson2017 post	Melanoma	Anti-CTLA4	Illumina TruSeq mRNA Library Kit (v2)	15	OS	PMID: 27956380
Kim2018	Gastric cancer	Anti-PD-1:pembrolizumab	Illumina NextSeq 550 platform	45	/	PMID: 30013197
VanAllen2015	Melanoma	Anti-CTLA4:ipilimumab	Illumina TruSeq RNA Access Library Prep V1.0	42	OS	PMID: 26359337
Gide2019	Melanoma	Anti-PD-1 monotherapy or combined anti-PD-1 and anti-CTLA-4	Illumina HiSeq 2500 (Homo sapiens)	51	OS PFS	PMID: 30753825
Lauss2017	Melanoma	adoptive T cell therapy	Illumina HiSeq 2000 (Homo sapiens)	27	OS PFS	PMID: 29170503

## Sheet: B
Abbreviations of cancers in TCGA
Abbreviation	Cancer type
ACC	Adrenocortical carcinoma
BLCA	Bladder urothelial carcinoma
BRCA	Breast invasive carcinoma
CESC	Cervical squamous cell carcinoma and endocervical adenocarcinoma
CHOL	Cholangiocarcinoma
COAD	Colon adenocarcinoma
DLBC	Lymphoid neoplasm diffuse large B-cell lymphoma
ESCA	Esophageal carcinoma
GBM	Glioblastoma multiforme
HNSC	Head and neck squamous cell carcinoma
KICH	Kidney chromophobe
KIRC	Kidney renal clear cell carcinoma
KIRP	Kidney renal papillary cell carcinoma
LAML	Acute myeloid leukemia
LGG	Brain lower grade glioma
LIHC	Liver hepatocellular carcinoma
LUAD	Lung adenocarcinoma
LUSC	Lung squamous cell carcinoma
MESO	Mesothelioma
OV	Ovarian serous cystadenocarcinoma
PAAD	Pancreatic adenocarcinoma
PCPG	Pheochromocytoma and paraganglioma
PRAD	Prostate adenocarcinoma
READ	Rectum adenocarcinoma
SARC	Sarcoma
SKCM	Skin cutaneous melanoma
STAD	Stomach adenocarcinoma
TGCT	Testicular germ cell tumors
THCA	Thyroid carcinoma
THYM	Thymoma
UCS	Uterine carcinosarcoma
UVM	Uveal melanoma

## Sheet: C
Basic information of TCGA-BLCA cohort
Patient.ID	Survival Months	Status	Age	Gender	BMI	Smoking	Histology	Stage	Grade	pM	pN	pT	LVI	Neoadjuvant_treatment	Radiotherapy	5mC cluster
TCGA-2F-A9KO-01A	24.4667	Dead	63	male	21.7181	yes	Non-Papillary	Stage iv	High Grade	M0	N1	T3	NO	No	NO	Cluster1
TCGA-2F-A9KP-01A	12.1333	Dead	66	male	37.5766	yes	Non-Papillary	Stage iv	High Grade	MX	N2	T3a	NA	No	NA	Cluster1
TCGA-2F-A9KQ-01A	96.2	Alive	69	male	25.5102	yes	Non-Papillary	Stage iii	High Grade	M0	N0	T3a	YES	No	NO	Cluster2
TCGA-2F-A9KR-01A	106.1	Dead	59	female	25.8264	yes	Non-Papillary	Stage iii	High Grade	M0	N0	T3a	YES	No	NO	Cluster1
TCGA-2F-A9KT-01A	78.4	Alive	83	male	24.6914	yes	Non-Papillary	Stage ii	High Grade	M0	N0	T2b	NO	No	NO	Cluster2
TCGA-2F-A9KW-01A	8.46667	Dead	67	female	25.0995	yes	Non-Papillary	Stage iii	High Grade	MX	N0	T3b	NO	No	NO	Cluster1
TCGA-4Z-AA7M-01A	16.5	Alive	65	male	20.3804	yes	Non-Papillary	Stage iii	High Grade	M0	N0	T3a	NO	No	NO	Cluster1
TCGA-4Z-AA7N-01A	45.5667	Dead	65	male	30.4218	yes	Non-Papillary	Stage iii	High Grade	M0	N0	T3a	YES	No	YES	Cluster1
TCGA-4Z-AA7O-01A	17.0667	Alive	64	male	25.7657	yes	Papillary	Stage ii	High Grade	M0	N0	T2a	YES	No	NO	Cluster2
TCGA-4Z-AA7Q-01A	17	Dead	79	male	24.1672	yes	Non-Papillary	Stage iii	High Grade	M0	NX	T3a	NO	No	NA	Cluster2
TCGA-4Z-AA7R-01A	17.4	Dead	73	male	25.0399	yes	Papillary	Stage iv	High Grade	M0	N0	T4b	YES	No	NO	Cluster2
TCGA-4Z-AA7S-01A	35.4667	Dead	66	male	NA	yes	Non-Papillary	Stage iii	High Grade	M0	N0	T4a	NO	No	NA	Cluster2
TCGA-4Z-AA7W-01A	28	Alive	55	male	24.3141	yes	Non-Papillary	Stage ii	High Grade	M0	N0	T2a	NO	No	NO	Cluster2
TCGA-4Z-AA7Y-01A	50.7333	Alive	60	male	28.306	yes	Papillary	Stage ii	High Grade	M0	N0	T2a	NO	No	NO	Cluster2
TCGA-4Z-AA80-01A	0.633333	Dead	73	male	29.0367	yes	Papillary	Stage ii	High Grade	M0	N0	T2a	NO	No	NA	Cluster1
TCGA-4Z-AA81-01A	42.3333	Dead	80	male	26.9896	yes	Papillary	Stage ii	High Grade	M0	N0	T2b	NO	No	NO	Cluster2
TCGA-4Z-AA82-01A	51.8667	Dead	59	male	19.6927	yes	Non-Papillary	Stage iv	High Grade	M0	N1	T2a	NO	No	NO	Cluster2
TCGA-4Z-AA83-01A	67.4667	Alive	52	male	30.1592	yes	Papillary	Stage ii	High Grade	M0	N0	T2a	NO	No	NO	Cluster2
TCGA-4Z-AA84-01A	15.3333	Alive	61	male	22.8625	yes	Papillary	Stage iv	High Grade	M1	N2	T3a	YES	No	NA	Cluster2
TCGA-4Z-AA86-01A	10.3667	Dead	66	male	NA	yes	Non-Papillary	Stage iv	High Grade	M0	N1	T3a	YES	No	NO	Cluster2
TCGA-4Z-AA87-01A	48.4667	Alive	72	male	21.6441	yes	Non-Papillary	Stage iii	High Grade	M0	N0	T4a	NO	No	NO	Cluster1
TCGA-4Z-AA89-01A	34.3	Alive	60	male	31.4359	yes	Papillary	Stage iv	High Grade	M0	N0	T4b	NA	No	NO	Cluster2
TCGA-5N-A9KI-01A	2.53333	Dead	76	female	22.4059	yes	Non-Papillary	Stage iii	High Grade	MX	NX	T4	YES	No	NA	Cluster2
TCGA-5N-A9KM-01A	17.6667	Dead	73	female	24.977	yes	Non-Papillary	Stage iii	High Grade	MX	N0	T4a	NO	No	NA	Cluster1
TCGA-BL-A0C8-01A	40.6333	Alive	73	male	42.4189	yes	Non-Papillary	Stage i	High Grade	M0	NX	T1	NA	No	NO	Cluster1
TCGA-BL-A13I-01A	7.43333	Dead	57	female	20.6905	yes	Non-Papillary	Stage iii	High Grade	M0	N0	T3	NA	No	NO	Cluster2
TCGA-BL-A13J-01A	2.7	Dead	65	male	22.9854	yes	Papillary	Stage iv	High Grade	M0	N2	T4	YES	No	NO	Cluster1
TCGA-BL-A3JM-01A	6.83333	Dead	62	male	22.5769	yes	NA	Stage iii	High Grade	M0	N0	T3	YES	No	NO	Cluster2
TCGA-BL-A5ZZ-01A	12.5667	Alive	80	female	26.7229	yes	Papillary	Stage iii	High Grade	MX	N0	T4a	YES	No	NO	Cluster2
TCGA-BT-A0S7-01A	6.66667	Dead	75	male	NA	yes	Non-Papillary	Stage iii	High Grade	MX	N0	T4a	NA	No	NO	Cluster2
TCGA-BT-A0YX-01A	13.3333	Dead	70	female	NA	yes	Non-Papillary	Stage iii	High Grade	M0	N0	T3b	YES	No	NO	Cluster2
TCGA-BT-A20J-01A	19.3	Dead	75	male	NA	yes	Non-Papillary	Stage ii	High Grade	MX	N0	T2b	NO	No	NO	Cluster2
TCGA-BT-A20N-01A	26.5	Dead	72	male	NA	yes	Non-Papillary	Stage iii	High Grade	MX	N0	T3a	NA	No	NO	Cluster2
TCGA-BT-A20O-01A	12.3333	Dead	75	male	NA	no	Non-Papillary	Stage iii	High Grade	MX	N0	T3a	NA	No	NO	Cluster2
TCGA-BT-A20P-01A	18.1333	Dead	81	female	NA	yes	Non-Papillary	Stage iii	High Grade	M0	N0	T3a	NA	No	NO	Cluster1
TCGA-BT-A20Q-01A	19.7667	Dead	73	male	NA	yes	Non-Papillary	Stage iv	High Grade	M0	N2	T3b	NA	No	NO	Cluster2
TCGA-BT-A20R-01A	5.13333	Dead	79	female	NA	yes	Non-Papillary	Stage iv	High Grade	M0	N1	T3b	NA	No	NO	Cluster1
TCGA-BT-A20T-01A	15.1	Dead	63	male	NA	yes	Non-Papillary	Stage iv	High Grade	M0	N1	T3b	NA	No	NO	Cluster2
TCGA-BT-A20U-01A	15.1667	Dead	70	female	NA	yes	Non-Papillary	Stage iii	High Grade	M0	N0	T3a	NA	No	NO	Cluster2
TCGA-BT-A20V-01A	5.13333	Dead	59	female	NA	no	Non-Papillary	Stage iv	High Grade	M0	N2	T4a	NA	No	NO	Cluster2
TCGA-BT-A20W-01A	8.46667	Dead	71	male	NA	no	Non-Papillary	Stage ii	High Grade	M0	N0	T2b	NA	No	NO	Cluster2
TCGA-BT-A20X-01A	8.36667	Dead	56	male	NA	no	Non-Papillary	Stage iv	High Grade	M0	N2	T4a	NA	No	NO	Cluster2
TCGA-BT-A2LA-01A	17.4	Alive	54	male	NA	yes	Non-Papillary	Stage iii	High Grade	M0	N0	T3a	NO	No	NO	Cluster1
TCGA-BT-A2LB-01A	16.4	Dead	73	female	NA	yes	Non-Papillary	Stage iii	High Grade	M0	N0	T3a	NA	No	NO	Cluster1
TCGA-BT-A2LD-01A	20.7667	Dead	78	female	38.5788	yes	Non-Papillary	Stage iv	High Grade	M0	N1	T3a	YES	No	NO	Cluster2
TCGA-BT-A3PH-01A	4.73333	Dead	76	male	NA	yes	Non-Papillary	Stage iv	High Grade	MX	N2	T3b	YES	No	NA	Cluster2
TCGA-BT-A3PJ-01A	26.3	Alive	76	male	NA	yes	Papillary	Stage iii	High Grade	M0	N0	T3b	NO	No	NO	Cluster2
TCGA-BT-A3PK-01A	10.1	Dead	80	male	27.7778	yes	Papillary	Stage ii	High Grade	MX	N0	T2b	NO	No	NO	Cluster2
TCGA-BT-A42C-01A	29.1	Alive	64	male	25.5367	yes	Papillary	Stage ii	High Grade	M0	N0	NA	NO	No	NO	Cluster2
TCGA-BT-A42E-01A	36.9333	Alive	74	male	28.7197	yes	Non-Papillary	Stage iii	High Grade	M0	N0	T3a	YES	No	NO	Cluster2
TCGA-BT-A42F-01A	28.8	Alive	64	male	31.4815	yes	Non-Papillary	Stage iv	High Grade	MX	N1	T4a	YES	No	NO	Cluster2
TCGA-C4-A0EZ-01A	9.1	Dead	69	female	26.6097	yes	Non-Papillary	Stage iv	High Grade	M1	N1	T3a	NA	No	NO	Cluster1
TCGA-C4-A0F0-01A	1.96667	Alive	60	male	23.8884	yes	Non-Papillary	Stage ii	High Grade	M0	N0	T2b	NA	No	NA	Cluster2
TCGA-C4-A0F1-01A	2.96667	Alive	71	male	26.4721	yes	Non-Papillary	Stage iii	High Grade	M0	N0	T3b	NA	No	NA	Cluster2
TCGA-C4-A0F6-01A	23.3333	Alive	82	female	23.5294	yes	Non-Papillary	Stage iii	High Grade	M0	N0	T3b	NA	No	NA	Cluster1
TCGA-C4-A0F7-01A	2.06667	Dead	77	male	23.6614	yes	Non-Papillary	Stage iv	High Grade	M0	N2	T4b	NA	No	NA	Cluster2
TCGA-CF-A1HR-01A	12.9667	Alive	62	male	20.6193	yes	Non-Papillary	Stage iii	High Grade	M0	N0	T3	NA	No	NO	Cluster2
TCGA-CF-A1HS-01A	12.7333	Alive	75	female	21.9261	yes	Non-Papillary	Stage iii	High Grade	M0	N0	T3	NA	No	NO	Cluster1
TCGA-CF-A27C-01A	14.1667	Alive	52	male	20.4152	yes	Papillary	Stage iii	High Grade	M0	N0	T3	NA	No	YES	Cluster1
TCGA-CF-A3MF-01A	12.7667	Alive	34	male	NA	yes	Papillary	Stage iii	Low Grade	M0	N0	T3	NA	No	YES	Cluster1
TCGA-CF-A3MG-01A	12.3	Alive	48	male	20.2449	yes	Papillary	Stage ii	Low Grade	M0	N0	T2	NA	No	NO	Cluster2
TCGA-CF-A3MH-01A	13.2667	Alive	75	male	21.6713	yes	Papillary	Stage ii	Low Grade	M0	N0	T2	NA	No	YES	Cluster2
TCGA-CF-A3MI-01A	12.3333	Alive	62	male	24.2188	yes	Papillary	Stage ii	Low Grade	M0	N0	T2	NA	No	NO	Cluster1
TCGA-CF-A47S-01A	11.1	Alive	41	male	21.2953	yes	Papillary	Stage ii	Low Grade	M0	N0	T2	NA	No	YES	Cluster1
TCGA-CF-A47T-01A	12.8333	Dead	58	female	22.4766	yes	Papillary	Stage ii	Low Grade	M0	N0	T2	NA	No	YES	Cluster2
TCGA-CF-A47V-01A	12.6333	Alive	52	male	20.1771	yes	Papillary	Stage ii	High Grade	M0	N0	T2	NA	No	YES	Cluster2
TCGA-CF-A47W-01A	12.2667	Alive	42	male	21.0077	yes	Papillary	Stage ii	Low Grade	M0	N0	T2	NA	No	NO	Cluster1
TCGA-CF-A47X-01A	12.8	Alive	60	male	20.2449	yes	Papillary	Stage ii	Low Grade	M0	N0	T2	NA	No	YES	Cluster1
TCGA-CF-A47Y-01A	12.4333	Alive	55	male	23.5294	yes	Papillary	Stage ii	Low Grade	M0	N0	T2	NA	No	NO	Cluster1
TCGA-CF-A5U8-01A	13.3	Alive	59	male	19.6283	yes	Papillary	Stage ii	Low Grade	M0	N0	T2	NA	No	NO	Cluster1
TCGA-CF-A5UA-01A	12.1667	Alive	67	male	17.9931	yes	Papillary	Stage ii	Low Grade	M0	N0	T2	NA	No	NO	Cluster1
TCGA-CF-A7I0-01A	12.2667	Alive	54	male	20.3223	yes	Papillary	Stage ii	Low Grade	M0	N0	T2	NA	No	NO	Cluster1
TCGA-CF-A8HX-01A	11.5	Alive	55	female	23.9224	yes	Papillary	Stage ii	High Grade	M0	N0	T2	NA	No	NO	Cluster1
TCGA-CF-A8HY-01A	11.5	Alive	59	male	21.7994	yes	Papillary	Stage ii	High Grade	M0	N0	T2	YES	No	NO	Cluster2
TCGA-CF-A9FF-01A	12.0333	Alive	52	male	19.3625	yes	Papillary	Stage ii	High Grade	M0	N0	T2	YES	No	NO	Cluster1
TCGA-CF-A9FL-01A	18.8333	Dead	85	male	16.5289	yes	Papillary	Stage iii	High Grade	M0	N0	T3b	YES	No	NO	Cluster1
TCGA-CF-A9FM-01A	13.2667	Alive	50	male	19.4674	yes	Papillary	Stage i	High Grade	M0	N0	T1	YES	No	NO	Cluster1
TCGA-CU-A0YN-01A	13.1	Dead	60	male	21.2726	yes	Non-Papillary	Stage iii	High Grade	M0	N0	T3a	NA	No	NO	Cluster2
TCGA-CU-A0YO-01A	4.96667	Dead	84	male	NA	yes	Non-Papillary	Stage iv	High Grade	MX	N2	T3a	YES	No	NO	Cluster2
TCGA-CU-A0YR-01A	15.3333	Dead	83	male	23.8511	yes	Non-Papillary	Stage iv	High Grade	M0	N2	T2	YES	No	NO	Cluster2
TCGA-CU-A3KJ-01A	18.7333	Alive	75	male	23.9395	yes	Non-Papillary	Stage iii	High Grade	M0	N0	T3b	NO	No	NO	Cluster2
TCGA-CU-A3QU-01A	5.26667	Alive	58	male	29.0688	yes	Non-Papillary	Stage iv	High Grade	M0	N1	T2b	YES	No	NO	Cluster2
TCGA-CU-A3YL-01A	30.2	Alive	67	male	29.0253	yes	Papillary	Stage iii	High Grade	M0	N0	T4a	NO	No	YES	Cluster1
TCGA-CU-A5W6-01A	1.86667	Dead	70	male	26.449	yes	Non-Papillary	Stage iii	High Grade	M0	N0	T4a	YES	No	NA	Cluster2
TCGA-CU-A72E-01A	13.7667	Dead	76	male	42.284	yes	Non-Papillary	Stage iv	High Grade	M0	N2	T3b	YES	Yes	NO	Cluster2
TCGA-DK-A1A3-01A	22.1667	Dead	60	male	22.694	yes	NA	Stage iv	High Grade	M0	N2	T3	YES	No	NA	Cluster2
TCGA-DK-A1A5-01A	2.16667	Dead	79	male	22.0386	yes	Non-Papillary	Stage ii	High Grade	M0	N0	T2b	YES	No	NO	Cluster2
TCGA-DK-A1A6-01A	67.3333	Alive	53	male	32.7141	yes	Non-Papillary	Stage iv	High Grade	M0	N1	T2a	YES	No	NO	Cluster1
TCGA-DK-A1A7-01A	18.6667	Alive	67	female	21.9138	yes	Non-Papillary	Stage iv	High Grade	M0	N2	T3	YES	No	NO	Cluster1
TCGA-DK-A1AA-01A	19.2667	Alive	57	male	32.552	yes	Papillary	Stage iii	High Grade	M0	N0	T3	NA	No	NO	Cluster2
TCGA-DK-A1AB-01A	16.9333	Dead	74	female	33.9125	yes	Non-Papillary	Stage iv	High Grade	M0	N2	T4a	YES	No	NO	Cluster2
TCGA-DK-A1AC-01A	132.7	Alive	72	male	27.4302	yes	Non-Papillary	Stage iii	High Grade	M0	N0	T3b	NA	No	NO	Cluster1
TCGA-DK-A1AD-01A	114	Alive	69	male	26.0524	no	Non-Papillary	Stage iv	High Grade	M0	N2	T3b	NO	No	NO	Cluster1
TCGA-DK-A1AE-01A	16.3667	Alive	84	male	20.8828	yes	Non-Papillary	Stage iii	High Grade	M0	N0	T3	YES	No	NO	Cluster2
TCGA-DK-A1AF-01A	17.8667	Alive	84	female	28.2635	yes	Non-Papillary	Stage iv	High Grade	M0	N2	T3	YES	No	NO	Cluster2
TCGA-DK-A1AG-01A	15.8333	Alive	65	male	26.0388	yes	Papillary	Stage iii	High Grade	M0	N0	T3	NA	No	NO	Cluster1
TCGA-DK-A2HX-01A	47.3333	Dead	80	female	24.2954	yes	Non-Papillary	Stage iv	High Grade	M0	N2	T3	YES	No	NA	Cluster2
TCGA-DK-A2I1-01A	18.2	Alive	73	female	32.2058	yes	Papillary	Stage ii	High Grade	M0	N0	T2b	YES	No	NO	Cluster2
TCGA-DK-A2I2-01A	7.9	Dead	63	female	29.6665	yes	Non-Papillary	Stage iv	High Grade	M0	N3	T3	YES	No	NO	Cluster2
TCGA-DK-A2I4-01A	127.833	Alive	79	male	31.7451	yes	Papillary	Stage iii	High Grade	M0	N0	T3b	NA	No	NO	Cluster2
TCGA-DK-A2I6-01A	88.5333	Alive	81	male	27.9321	yes	Non-Papillary	Stage iv	High Grade	M0	N1	T2b	YES	No	NO	Cluster2
TCGA-DK-A3IK-01A	4.86667	Dead	87	male	26.6472	yes	Papillary	Stage iv	High Grade	M0	N2	T3	YES	No	NA	Cluster1
TCGA-DK-A3IL-01A	13.7667	Dead	79	female	28.5156	yes	Non-Papillary	Stage iv	High Grade	M0	N2	T3	NA	No	NA	Cluster1
TCGA-DK-A3IM-01A	8.26667	Dead	76	male	30.2114	yes	Papillary	Stage iii	High Grade	M0	N0	T3	NA	No	NA	Cluster2
TCGA-DK-A3IN-01A	8.33333	Dead	72	male	32.2762	yes	Papillary	Stage iii	High Grade	M0	N0	T4a	NA	No	NO	Cluster2
TCGA-DK-A3IQ-01A	17.9667	Dead	74	male	25.193	yes	Papillary	Stage iii	High Grade	M0	N0	T3	NA	No	NO	Cluster2
TCGA-DK-A3IS-01A	50.9667	Alive	68	male	23.8783	yes	Papillary	Stage ii	High Grade	M0	N0	T2a	NA	No	NO	Cluster2
TCGA-DK-A3IT-01A	21.6	Alive	62	male	33.5765	yes	Non-Papillary	Stage iii	High Grade	M0	N0	T3	NA	No	NO	Cluster2
TCGA-DK-A3IU-01A	23.5333	Dead	58	male	31.4024	yes	NA	Stage ii	High Grade	M0	N0	T2b	NA	No	NO	Cluster2
TCGA-DK-A3IV-01A	9.8	Dead	60	male	28.867	yes	Non-Papillary	Stage ii	High Grade	M0	NX	NA	NA	No	NO	Cluster2
TCGA-DK-A3WW-01A	21.1	Alive	57	male	24.5693	yes	Papillary	Stage iii	High Grade	M0	N0	T3	NO	No	NO	Cluster2
TCGA-DK-A3WX-01A	10.7	Dead	67	female	28.0404	yes	Non-Papillary	Stage iii	High Grade	M0	N0	T3	YES	No	NO	Cluster1
TCGA-DK-A3WY-01A	165.567	Alive	67	female	27.8876	yes	Non-Papillary	Stage iii	High Grade	M0	N0	T3	NO	No	NO	Cluster1
TCGA-DK-A3X1-01A	66.9667	Alive	78	female	NA	yes	Non-Papillary	Stage iii	High Grade	M0	N0	T3	NO	No	NO	Cluster1
TCGA-DK-A3X2-01A	18.2333	Dead	85	male	NA	yes	Papillary	Stage iv	High Grade	M0	N2	T3	YES	No	NO	Cluster1
TCGA-DK-A6AV-01A	65.0667	Alive	82	female	23.8054	yes	Papillary	Stage ii	High Grade	M0	N0	T2a	NO	No	NO	Cluster1
TCGA-DK-A6AW-01A	54.0333	Alive	70	male	31.7418	yes	Non-Papillary	Stage ii	High Grade	M0	N0	T2a	NO	No	NO	Cluster1
TCGA-DK-A6B0-01A	77.6667	Alive	61	male	28.3266	yes	Papillary	Stage ii	High Grade	M0	N0	T2b	NO	No	NO	Cluster2
TCGA-DK-A6B1-01A	68.3	Alive	67	male	29.6399	yes	Papillary	Stage ii	High Grade	M0	N0	T2a	NO	No	NO	Cluster2
TCGA-DK-A6B2-01A	15.9	Alive	70	male	34.1537	yes	Non-Papillary	Stage iv	High Grade	M0	N1	T3	YES	No	NO	Cluster2
TCGA-DK-A6B5-01A	51.4	Alive	45	male	29.321	yes	Non-Papillary	Stage iv	High Grade	M0	N2	T4a	YES	No	NO	Cluster1
TCGA-DK-A6B6-01A	37.1667	Alive	57	male	34.0203	yes	Papillary	Stage ii	High Grade	MX	NX	NA	NA	No	NO	Cluster1
TCGA-DK-AA6L-01A	38.7667	Dead	48	male	37.9839	yes	Non-Papillary	Stage iv	High Grade	MX	N1	T3	NA	No	NA	Cluster2
TCGA-DK-AA6M-01A	52.7333	Alive	64	female	29.6665	no	Non-Papillary	Stage ii	High Grade	M0	N0	T2	NA	No	NO	Cluster2
TCGA-DK-AA6P-01A	15.2333	Alive	72	female	26.4381	yes	Papillary	Stage ii	High Grade	M0	N0	NA	NA	No	NA	Cluster1
TCGA-DK-AA6Q-01A	13.7667	Dead	61	female	25.6369	yes	Non-Papillary	Stage iv	High Grade	M0	N1	T3	YES	No	NA	Cluster2
TCGA-DK-AA6R-01A	168.033	Alive	68	male	24.4418	yes	Non-Papillary	Stage iv	High Grade	M0	N1	T4	YES	No	NO	Cluster2
TCGA-DK-AA6S-01A	168.333	Alive	60	male	34.6021	yes	Non-Papillary	Stage iii	High Grade	M0	N0	T3b	YES	No	YES	Cluster2
TCGA-DK-AA6T-01A	19.0667	Alive	63	male	21.5451	yes	Non-Papillary	Stage ii	High Grade	M0	N0	NA	NO	No	YES	Cluster2
TCGA-DK-AA6U-01A	19.2667	Alive	64	male	29.3374	yes	Papillary	Stage ii	NA	M0	N0	NA	YES	No	NO	Cluster1
TCGA-DK-AA6W-01A	13.8333	Dead	78	male	31.7901	yes	Non-Papillary	Stage ii	High Grade	M0	N0	T2	NO	No	YES	Cluster1
TCGA-DK-AA6X-01A	15.5667	Alive	63	male	30.0232	yes	Papillary	Stage ii	High Grade	M0	N0	NA	NO	No	NO	Cluster2
TCGA-DK-AA71-01A	13.8333	Alive	71	male	22.9854	yes	Papillary	Stage ii	High Grade	M0	N0	T2b	YES	No	NA	Cluster2
TCGA-DK-AA74-01A	56.9333	Alive	75	male	31.378	yes	Non-Papillary	Stage iii	High Grade	M0	N0	T3	NO	No	NO	Cluster2
TCGA-DK-AA75-01A	11.3333	Dead	82	male	27.1314	yes	Non-Papillary	Stage iii	High Grade	M0	N0	T3	YES	No	NA	Cluster1
TCGA-DK-AA76-01A	12.2	Alive	64	female	32.7919	yes	Papillary	Stage ii	High Grade	M0	N0	NA	NO	No	NA	Cluster1
TCGA-DK-AA77-01A	20.6	Alive	61	male	27.3797	yes	Papillary	Stage ii	High Grade	M0	N0	T2a	NO	No	NO	Cluster2
TCGA-E5-A2PC-01A	44.2	Alive	61	female	27.0552	yes	Non-Papillary	Stage iv	High Grade	MX	N1	T2b	NA	No	NO	Cluster2
TCGA-E5-A4TZ-01A	15.5667	Dead	64	male	27.7647	yes	Papillary	Stage iv	High Grade	MX	N2	T4b	YES	Yes	NA	Cluster2
TCGA-E5-A4U1-01A	39.3667	Alive	72	male	33.464	yes	Papillary	Stage ii	High Grade	M0	N0	T2b	NO	No	NO	Cluster1
TCGA-E7-A3X6-01A	30.1333	Dead	70	male	30.7958	yes	Papillary	Stage ii	Low Grade	M0	NX	T2	NA	No	NO	Cluster2
TCGA-E7-A3Y1-01A	5.43333	Alive	57	male	27.7177	yes	Papillary	Stage ii	Low Grade	M0	N0	NA	NA	No	YES	Cluster1
TCGA-E7-A4IJ-01A	22.4667	Dead	56	male	18.902	yes	Papillary	Stage ii	High Grade	M0	NX	T2b	YES	No	NO	Cluster1
TCGA-E7-A4XJ-01A	2.26667	Dead	66	male	22.1367	yes	Non-Papillary	Stage ii	High Grade	M0	N0	T2	NO	No	NO	Cluster1
TCGA-E7-A519-01A	16.9333	Alive	72	male	25.5036	yes	Papillary	Stage ii	High Grade	M0	NX	T2b	NA	No	NO	Cluster1
TCGA-E7-A541-01A	25.9333	Dead	66	male	NA	no	Papillary	Stage ii	High Grade	MX	N0	T2b	NO	No	NO	Cluster2
TCGA-E7-A5KE-01A	0.566667	Alive	78	female	16.0156	yes	Non-Papillary	Stage ii	High Grade	M0	N0	T2a	NO	No	NA	Cluster1
TCGA-E7-A5KF-01A	0.666667	Alive	67	male	22.2656	yes	Non-Papillary	Stage ii	Low Grade	M0	N0	T2a	NO	No	NA	Cluster2
TCGA-E7-A677-01A	27.3333	Alive	81	male	17.0656	yes	Non-Papillary	Stage ii	Low Grade	M0	N0	T2b	NO	No	NO	Cluster2
TCGA-E7-A678-01A	26.6	Alive	55	male	21.4844	yes	Non-Papillary	Stage iii	Low Grade	M0	N0	T3	NO	No	NO	Cluster1
TCGA-E7-A6MD-01A	4.3	Alive	66	male	NA	no	Non-Papillary	Stage iv	High Grade	M0	N1	T4a	YES	No	NA	Cluster2
TCGA-E7-A6ME-01A	24.3667	Alive	75	male	21.1553	yes	Non-Papillary	Stage ii	High Grade	M0	NX	T2b	NO	No	NO	Cluster2
TCGA-E7-A6MF-01A	25	Alive	37	male	22.6757	yes	Papillary	Stage ii	Low Grade	M0	NX	T2a	NO	No	NO	Cluster1
TCGA-E7-A7DU-01A	0.933333	Alive	73	male	36.7537	yes	Papillary	Stage iii	Low Grade	M0	N0	T3	NO	No	NA	Cluster2
TCGA-E7-A7DV-01A	1.23333	Alive	44	male	23.7387	no	Papillary	Stage iv	High Grade	MX	N3	T4	YES	No	NA	Cluster2
TCGA-E7-A7PW-01A	13.8667	Alive	63	male	19.0311	yes	Non-Papillary	Stage iii	High Grade	M0	NX	T3a	NO	No	NO	Cluster1
TCGA-E7-A7XN-01A	14.2667	Alive	66	male	17.6309	yes	Non-Papillary	Stage iii	High Grade	M0	N0	T3	NO	No	NO	Cluster2
TCGA-E7-A85H-01A	13.1333	Alive	64	male	17.0068	yes	Non-Papillary	Stage iii	High Grade	M0	N0	T3	NO	No	NO	Cluster1
TCGA-E7-A8O7-01A	15.5333	Alive	52	male	20.5499	yes	Papillary	Stage ii	Low Grade	M0	N0	T2	NO	No	NO	Cluster1
TCGA-E7-A8O8-01A	0.433333	Alive	59	male	19.4734	yes	Non-Papillary	Stage ii	High Grade	M0	N0	T2	YES	No	NA	Cluster2
TCGA-E7-A97P-01A	14.5667	Dead	73	male	17.5781	yes	Non-Papillary	Stage ii	High Grade	M0	NX	T2	NO	No	NO	Cluster2
TCGA-E7-A97Q-01A	8.2	Dead	60	female	23.6652	yes	Non-Papillary	Stage iv	High Grade	MX	N3	T4a	YES	No	NO	Cluster1
TCGA-FD-A3B3-01A	32.4667	Dead	74	female	36.024	yes	Papillary	Stage iii	High Grade	MX	N0	T3	NO	No	NO	Cluster2
TCGA-FD-A3B4-01A	17	Dead	55	female	26.5625	yes	Non-Papillary	Stage iii	High Grade	MX	N0	T4a	NO	No	NO	Cluster2
TCGA-FD-A3B5-01A	9.06667	Dead	86	male	22.9559	yes	Non-Papillary	Stage iv	High Grade	MX	N1	T2b	NA	No	NO	Cluster2
TCGA-FD-A3B6-01A	33.5	Dead	75	male	24.3261	yes	Papillary	Stage ii	High Grade	MX	N0	T2b	NA	No	NO	Cluster2
TCGA-FD-A3B7-01A	4.06667	Dead	66	male	18.9601	yes	Non-Papillary	Stage iii	High Grade	MX	N0	T3a	NA	No	NO	Cluster2
TCGA-FD-A3B8-01A	12.8	Alive	56	male	29.2603	yes	Non-Papillary	Stage ii	High Grade	MX	N0	T2b	NA	No	NO	Cluster2
TCGA-FD-A3N5-01A	22.8333	Dead	69	male	NA	yes	Non-Papillary	Stage ii	High Grade	MX	N0	T2b	NO	No	NO	Cluster2
TCGA-FD-A3N6-01A	28.3667	Alive	43	female	49.3349	yes	Non-Papillary	Stage ii	High Grade	MX	N0	T2b	NA	No	NO	Cluster1
TCGA-FD-A3NA-01A	61.5	Alive	60	male	25.5403	yes	Non-Papillary	Stage ii	High Grade	MX	N0	T2b	NA	No	NO	Cluster2
TCGA-FD-A3SJ-01A	24.6333	Dead	59	male	24.9337	yes	Non-Papillary	Stage iv	High Grade	MX	N2	T2b	NA	No	NO	Cluster1
TCGA-FD-A3SL-01A	23.7333	Dead	60	male	34.6382	yes	Non-Papillary	Stage iv	High Grade	M1	N2	T4a	YES	No	NO	Cluster2
TCGA-FD-A3SM-01A	18.2333	Dead	70	male	27.7275	yes	Papillary	Stage iv	High Grade	M1	N2	T3a	NA	No	NO	Cluster2
TCGA-FD-A3SN-01A	29.5667	Alive	79	male	24.2215	yes	Papillary	Stage iii	High Grade	MX	N0	T3b	NA	No	NO	Cluster2
TCGA-FD-A3SO-01A	5.6	Dead	68	male	25.7122	yes	Non-Papillary	Stage iv	High Grade	MX	N1	T3a	NA	No	NO	Cluster2
TCGA-FD-A3SP-01A	26.1	Alive	60	male	28.6661	yes	Non-Papillary	Stage iii	High Grade	MX	N0	T3b	YES	No	NO	Cluster2
TCGA-FD-A3SQ-01A	47.4333	Dead	62	male	23.1674	yes	Non-Papillary	Stage iv	High Grade	MX	N2	T3a	NA	No	NO	Cluster2
TCGA-FD-A3SR-01A	20.0667	Dead	68	male	30.7564	yes	Non-Papillary	Stage iv	High Grade	MX	N2	T4a	YES	No	NO	Cluster1
TCGA-FD-A3SS-01A	13.0333	Dead	66	male	29.0688	yes	Non-Papillary	Stage iv	High Grade	MX	N3	T4	YES	No	NO	Cluster2
TCGA-FD-A43N-01A	23.3	Alive	76	male	35.7513	yes	Non-Papillary	Stage iii	High Grade	MX	N0	T3a	NA	No	NA	Cluster1
TCGA-FD-A43P-01A	27.7333	Alive	74	male	47.3425	yes	Non-Papillary	Stage ii	High Grade	MX	N0	T2a	NA	No	NO	Cluster1
TCGA-FD-A43S-01A	15.1667	Alive	71	female	24.7475	yes	Non-Papillary	Stage iii	High Grade	MX	N0	T3b	NA	No	NO	Cluster1
TCGA-FD-A43U-01A	21.2	Alive	70	male	27.1731	yes	Non-Papillary	Stage iv	High Grade	MX	N2	T4a	NA	No	NO	Cluster2
TCGA-FD-A43X-01A	3.66667	Alive	84	male	24.2424	yes	Papillary	Stage ii	High Grade	MX	N0	T2a	NA	No	NO	Cluster1
TCGA-FD-A43Y-01A	15.8	Dead	65	male	31.9508	yes	Non-Papillary	Stage iii	High Grade	MX	N0	T4	NA	No	NO	Cluster2
TCGA-FD-A5BR-01A	27.1	Alive	57	male	37.3457	yes	Non-Papillary	Stage ii	High Grade	MX	N0	T2b	NA	No	NO	Cluster2
TCGA-FD-A5BS-01A	54.6333	Alive	68	male	NA	yes	Non-Papillary	Stage iii	High Grade	MX	N0	T3b	NA	No	NO	Cluster2
TCGA-FD-A5BT-01A	10.9333	Dead	84	male	22.6347	yes	Non-Papillary	Stage iii	High Grade	MX	N0	T3b	NA	No	NA	Cluster2
TCGA-FD-A5BU-01A	19.6	Alive	76	female	23.3067	yes	Non-Papillary	Stage ii	High Grade	MX	N0	T2b	NA	No	NO	Cluster2
TCGA-FD-A5BV-01A	5.43333	Dead	47	female	17.9089	yes	Non-Papillary	Stage iii	High Grade	MX	N0	T3b	NA	No	NA	Cluster2
TCGA-FD-A5BX-01A	5.76667	Dead	82	male	33.9592	yes	Non-Papillary	Stage iv	High Grade	MX	N1	T3b	YES	No	NA	Cluster2
TCGA-FD-A5BY-01A	8.36667	Alive	63	female	23.8367	yes	NA	Stage iii	High Grade	MX	N0	T3a	NA	No	NO	Cluster2
TCGA-FD-A5BZ-01A	27.8333	Dead	77	female	26.4024	yes	Non-Papillary	Stage iv	High Grade	MX	N1	T3a	NA	No	NA	Cluster2
TCGA-FD-A5C0-01A	18.3333	Dead	61	male	26.8817	yes	Non-Papillary	Stage iv	High Grade	MX	N2	T3a	NA	No	NO	Cluster2
TCGA-FD-A5C1-01A	59.7333	Alive	61	female	35.9862	yes	Non-Papillary	Stage iii	High Grade	MX	N0	T3b	NA	No	NO	Cluster2
TCGA-FD-A62N-01A	2.73333	Alive	69	male	25.3593	yes	Non-Papillary	Stage iii	High Grade	MX	N0	T3b	NA	No	NA	Cluster2
TCGA-FD-A62O-01A	7.2	Dead	74	male	19.4094	yes	Non-Papillary	Stage iv	High Grade	MX	N2	T3a	NA	No	NO	Cluster1
TCGA-FD-A62P-01A	6.36667	Dead	76	male	29.531	yes	Non-Papillary	Stage ii	High Grade	MX	N0	T2b	NA	Yes	NA	Cluster2
TCGA-FD-A62S-01A	13.5333	Dead	60	female	28.9062	yes	Non-Papillary	Stage iii	High Grade	MX	N0	T3b	NA	No	NO	Cluster2
TCGA-FD-A6TA-01A	63.7333	Alive	58	male	27.143	yes	Papillary	Stage iv	High Grade	MX	N2	T3b	NA	No	NO	Cluster2
TCGA-FD-A6TB-01A	19.0667	Alive	82	male	21.4533	yes	Non-Papillary	Stage iii	High Grade	MX	N0	T3a	NO	Yes	NO	Cluster1
TCGA-FD-A6TC-01A	6.23333	Alive	79	female	22.2656	yes	Non-Papillary	Stage iii	High Grade	MX	N0	T4a	NO	No	NO	Cluster2
TCGA-FD-A6TD-01A	12.8667	Dead	77	male	39.7326	yes	Non-Papillary	Stage iii	High Grade	MX	N0	T3a	NO	No	NO	Cluster2
TCGA-FD-A6TE-01A	12.5333	Alive	54	male	20.0617	yes	Non-Papillary	Stage iv	High Grade	MX	N2	T3a	YES	No	NO	Cluster2
TCGA-FD-A6TF-01A	2.3	Dead	80	female	35.0589	yes	Non-Papillary	Stage iv	High Grade	M1	N2	T3b	YES	No	NO	Cluster2
TCGA-FD-A6TG-01A	3.1	Dead	73	male	25.1024	yes	Non-Papillary	Stage iv	High Grade	MX	N2	T3a	YES	No	NO	Cluster2
TCGA-FD-A6TH-01A	4.36667	Dead	63	male	26.1224	yes	Non-Papillary	Stage iv	High Grade	MX	N2	T3	YES	Yes	NO	Cluster2
TCGA-FD-A6TI-01A	9.8	Dead	73	male	45.3694	yes	Non-Papillary	Stage iv	High Grade	MX	N1	T4b	YES	No	NO	Cluster2
TCGA-FD-A6TK-01A	11	Alive	60	male	22.1893	yes	Non-Papillary	Stage iii	High Grade	MX	N0	T3a	NO	No	NO	Cluster2
TCGA-FJ-A3Z7-01A	31.5	Alive	76	male	27.4286	yes	Non-Papillary	Stage iv	High Grade	MX	N2	T4a	YES	Yes	NO	Cluster1
TCGA-FJ-A3Z9-01A	12.8333	Dead	72	male	31.3536	yes	Papillary	not reported	High Grade	M0	N0	TX	NO	No	NO	Cluster1
TCGA-FJ-A3ZE-01A	10.8	Dead	65	male	32.548	yes	Non-Papillary	Stage iv	High Grade	M1	N3	NA	YES	No	YES	Cluster1
TCGA-FJ-A3ZF-01A	17.4667	Alive	73	male	30.2343	yes	Papillary	Stage iii	High Grade	M0	N0	NA	NO	Yes	NO	Cluster1
TCGA-FJ-A871-01A	9.06667	Dead	49	male	24.8971	yes	Non-Papillary	Stage iii	High Grade	MX	NX	T3b	NA	No	NO	Cluster2
TCGA-FT-A3EE-01A	3.3	Dead	80	female	29.34	yes	Papillary	Stage iii	High Grade	MX	N0	T4a	YES	No	NA	Cluster2
TCGA-FT-A61P-01A	11.2333	Alive	76	male	30.4498	yes	Papillary	Stage iv	High Grade	MX	N2	T3b	NO	No	NO	Cluster2
TCGA-G2-A2EC-01A	23.2	Dead	58	female	27.3438	yes	Non-Papillary	Stage ii	High Grade	M0	N0	NA	NA	No	NO	Cluster1
TCGA-G2-A2EF-01A	62.8	Alive	50	male	24.4759	yes	Non-Papillary	Stage ii	High Grade	M0	N0	NA	NA	No	NO	Cluster1
TCGA-G2-A2EJ-01A	48.6667	Alive	56	female	28.1153	yes	Non-Papillary	Stage ii	High Grade	M0	N0	NA	NA	No	NO	Cluster2
TCGA-G2-A2EK-01A	16.1667	Alive	57	male	48.7325	yes	Non-Papillary	Stage ii	High Grade	M0	N0	NA	NA	No	NO	Cluster1
TCGA-G2-A2EL-01A	27.3	Dead	77	male	27.7769	yes	Non-Papillary	Stage ii	High Grade	M0	N0	NA	NA	No	NO	Cluster1
TCGA-G2-A2EO-01A	60.1333	Dead	69	male	26.9291	yes	Non-Papillary	Stage iii	High Grade	M0	N0	T3a	NA	No	NO	Cluster2
TCGA-G2-A2ES-01A	33.4667	Dead	85	male	29.3338	yes	Non-Papillary	Stage ii	High Grade	M0	N0	T3b	NA	No	NO	Cluster2
TCGA-G2-A3IB-01A	7.33333	Dead	66	male	30.7071	yes	Non-Papillary	Stage ii	High Grade	MX	NX	NA	NA	No	NO	Cluster2
TCGA-G2-A3IE-01A	20.4	Dead	51	male	29.616	yes	Non-Papillary	Stage ii	High Grade	MX	NX	NA	NA	No	NO	Cluster1
TCGA-G2-A3VY-01A	17.8667	Alive	66	male	20.7161	yes	Non-Papillary	Stage ii	High Grade	NA	NA	NA	NO	No	NO	Cluster1
TCGA-G2-AA3B-01A	66.9333	Alive	75	female	27.2509	yes	Non-Papillary	Stage ii	High Grade	M0	N0	T2	YES	No	NO	Cluster2
TCGA-G2-AA3C-01A	7.03333	Dead	66	male	26.5832	yes	Non-Papillary	Stage iv	High Grade	M0	N1	T3b	YES	No	NA	Cluster2
TCGA-G2-AA3D-01A	71.3	Alive	60	male	36.5925	yes	Non-Papillary	Stage iv	High Grade	M0	N2	T3	YES	No	NO	Cluster2
TCGA-G2-AA3F-01A	29.7667	Alive	77	male	30.4053	yes	Non-Papillary	Stage iv	High Grade	M0	N1	T3	YES	No	NO	Cluster1
TCGA-GC-A3BM-01A	21.7	Dead	70	male	28.0816	yes	Non-Papillary	Stage ii	High Grade	M0	N0	T2b	YES	No	NO	Cluster2
TCGA-GC-A3I6-01A	21	Dead	45	male	27.3797	yes	Non-Papillary	Stage iii	High Grade	M0	N0	T3a	NO	No	NO	Cluster2
TCGA-GC-A3OO-01A	16.0333	Alive	79	male	38.8187	yes	Non-Papillary	Stage ii	High Grade	M0	N0	T2b	NO	No	NO	Cluster2
TCGA-GC-A3RB-01A	19.4	Alive	54	male	NA	yes	Non-Papillary	Stage iii	High Grade	M0	N0	T3b	NA	No	NO	Cluster2
TCGA-GC-A3RC-01A	16.1333	Alive	59	male	36.2449	yes	Non-Papillary	Stage ii	High Grade	M0	N0	T2b	YES	No	NO	Cluster2
TCGA-GC-A3RD-01A	14.2667	Alive	83	female	28.8044	yes	Non-Papillary	Stage iii	High Grade	M0	N0	T3a	NO	No	NO	Cluster1
TCGA-GC-A3WC-01A	18	Alive	80	female	26.8352	yes	Non-Papillary	Stage iii	High Grade	MX	N0	T3	YES	No	NO	Cluster2
TCGA-GC-A3YS-01A	25.2667	Alive	61	male	23.6669	yes	Non-Papillary	Stage iv	High Grade	MX	N1	T3a	YES	No	NO	Cluster2
TCGA-GC-A4ZW-01A	0.5	Alive	71	male	26.5759	yes	Non-Papillary	Stage iii	High Grade	M0	N0	T3a	NO	No	NA	Cluster2
TCGA-GD-A2C5-01A	27.0667	Alive	53	female	24.3232	yes	Papillary	Stage iv	High Grade	MX	N2	T3a	YES	No	NA	Cluster2
TCGA-GD-A3OP-01A	2.13333	Alive	84	female	NA	no	Papillary	Stage iv	High Grade	MX	N2	T4a	YES	No	NA	Cluster2
TCGA-GD-A3OQ-01A	3.16667	Alive	48	male	NA	yes	Papillary	Stage iv	High Grade	MX	N1	T4a	YES	No	NA	Cluster2
TCGA-GD-A3OS-01A	21.2667	Alive	54	female	29.7211	yes	Non-Papillary	Stage ii	High Grade	MX	NX	NA	NA	No	NO	Cluster1
TCGA-GD-A6C6-01A	2.23333	Alive	64	male	19.2672	yes	Papillary	Stage iii	High Grade	MX	N0	T3a	YES	No	NA	Cluster1
TCGA-GD-A76B-01A	7.46667	Dead	86	female	26.079	yes	Papillary	Stage ii	High Grade	MX	N0	T2b	NO	No	NA	Cluster2
TCGA-GU-A42P-01A	11.0667	Dead	72	male	23.8884	yes	Papillary	Stage iv	High Grade	M0	N1	T3a	YES	No	NO	Cluster2
TCGA-GU-A42Q-01A	11.4667	Dead	67	male	26.0044	yes	Non-Papillary	Stage iii	High Grade	M0	N0	T3b	NO	No	NO	Cluster2
TCGA-GU-A42R-01A	19.2333	Dead	68	male	31.4815	yes	Papillary	Stage iv	High Grade	MX	N2	T4a	YES	No	NO	Cluster1
TCGA-GU-A762-01A	7.73333	Dead	87	male	22.6422	yes	Non-Papillary	Stage iv	High Grade	MX	N2	T4a	NO	No	NO	Cluster2
TCGA-GU-A763-01A	33.2333	Alive	72	male	24.6755	yes	Papillary	Stage iii	High Grade	M0	N0	T4	NO	No	NO	Cluster1
TCGA-GU-A764-01A	20.3333	Alive	66	male	22.0384	yes	Non-Papillary	Stage ii	High Grade	MX	N0	T2b	NO	No	NO	Cluster2
TCGA-GU-A766-01A	16	Alive	62	male	33.3061	yes	Non-Papillary	Stage ii	High Grade	MX	N0	T2a	NO	No	NO	Cluster2
TCGA-GU-A767-01A	4.8	Dead	81	male	22.7904	yes	Papillary	Stage iv	High Grade	MX	N2	T3b	YES	No	NA	Cluster1
TCGA-GU-AATO-01A	10.8	Dead	75	male	20.9877	yes	Papillary	Stage iv	High Grade	MX	N2	T4a	YES	No	NA	Cluster2
TCGA-GU-AATP-01A	33.4333	Alive	74	male	34.4777	yes	Papillary	Stage iv	High Grade	MX	N2	T2	YES	No	NO	Cluster1
TCGA-GU-AATQ-01A	7.1	Dead	68	male	25.2595	yes	Non-Papillary	Stage iii	High Grade	MX	N0	T3b	YES	No	NA	Cluster2
TCGA-GV-A3JV-01A	14.4667	Dead	66	male	25.7164	yes	Non-Papillary	Stage iv	High Grade	MX	N1	T3b	YES	No	NO	Cluster2
TCGA-GV-A3JW-01A	21.6333	Alive	74	male	29.4029	yes	Non-Papillary	Stage ii	High Grade	MX	NX	T2	NA	No	YES	Cluster1
TCGA-GV-A3JX-01A	19.3667	Alive	59	male	21.8517	yes	Non-Papillary	Stage iii	High Grade	MX	N0	T3b	NO	No	NO	Cluster2
TCGA-GV-A3JZ-01A	20.1	Alive	55	male	25.0829	yes	Non-Papillary	Stage iv	High Grade	MX	N3	T4a	YES	No	NO	Cluster1
TCGA-GV-A3QF-01A	20.5667	Dead	79	male	23.6203	yes	Papillary	Stage iv	High Grade	MX	N2	T3b	YES	No	NO	Cluster2
TCGA-GV-A3QH-01A	8.6	Dead	67	male	26.8785	yes	Non-Papillary	Stage ii	High Grade	MX	NX	NA	NA	No	NO	Cluster2
TCGA-GV-A3QI-01A	37	Alive	47	male	26.6436	yes	Papillary	Stage iii	High Grade	MX	N0	T3b	NO	No	NO	Cluster2
TCGA-GV-A40E-01A	8.7	Dead	75	male	36.2959	yes	Non-Papillary	Stage ii	High Grade	MX	NX	NA	NA	No	NO	Cluster2
TCGA-GV-A40G-01A	19.3333	Alive	77	male	25.3086	yes	Non-Papillary	Stage ii	High Grade	MX	N0	T2a	NO	No	NO	Cluster1
TCGA-GV-A6ZA-01A	23.0333	Alive	54	male	25.9924	yes	Papillary	Stage ii	High Grade	MX	N0	T2b	NA	No	NO	Cluster2
TCGA-H4-A2HO-01A	1.53333	Alive	53	male	22.0243	yes	Papillary	Stage iii	High Grade	MX	N0	T4a	NO	No	NO	Cluster1
TCGA-H4-A2HQ-01A	19.6667	Alive	64	female	22.8625	yes	Non-Papillary	Stage iv	High Grade	M1	NX	NA	NA	No	NO	Cluster2
TCGA-HQ-A2OE-01A	39.1333	Alive	69	male	20.7564	yes	Papillary	not reported	NA	MX	N2	T2a	YES	No	NO	Cluster1
TCGA-HQ-A2OF-01A	64.9	Alive	52	female	25.9701	yes	Papillary	Stage iii	High Grade	M0	N0	T3b	NO	No	NO	Cluster1
TCGA-HQ-A5ND-01A	9.13333	Dead	78	male	23.5294	yes	NA	Stage iv	High Grade	M0	N1	T3b	YES	No	NO	Cluster2
TCGA-HQ-A5NE-01A	12.3333	Dead	57	male	20.2449	yes	Non-Papillary	Stage iii	High Grade	M0	N0	T3	NO	No	NO	Cluster2
TCGA-K4-A3WS-01A	25.3667	Alive	66	male	NA	yes	Non-Papillary	Stage iii	High Grade	MX	N0	T3a	YES	No	NO	Cluster2
TCGA-K4-A3WV-01A	21.5333	Alive	77	female	NA	yes	Non-Papillary	Stage ii	High Grade	MX	N0	T2b	NO	No	NO	Cluster1
TCGA-K4-A4AC-01A	9.26667	Dead	83	male	NA	yes	Non-Papillary	Stage ii	High Grade	MX	N0	T2b	NO	No	YES	Cluster2
TCGA-K4-A54R-01A	28.0667	Alive	59	male	NA	no	Papillary	Stage ii	High Grade	MX	N0	T2b	NO	No	NO	Cluster2
TCGA-K4-A5RH-01A	9.2	Alive	69	male	NA	yes	Non-Papillary	Stage iii	High Grade	MX	N0	T3a	YES	No	NO	Cluster2
TCGA-K4-A5RI-01A	11.8667	Dead	67	female	NA	yes	Non-Papillary	Stage iii	High Grade	MX	N0	T3a	YES	No	NO	Cluster2
TCGA-K4-A5RJ-01A	17.9667	Alive	75	male	NA	yes	Papillary	Stage ii	High Grade	MX	N0	T2b	YES	No	NA	Cluster2
TCGA-K4-A6FZ-01A	1.83333	Alive	75	female	25.6173	yes	Non-Papillary	Stage iii	High Grade	MX	N0	T3a	YES	No	NA	Cluster2
TCGA-K4-A6MB-01A	15.6333	Alive	64	male	27.7743	yes	Non-Papillary	Stage iv	High Grade	MX	N1	T3b	YES	No	NO	Cluster2
TCGA-K4-A83P-01A	16.5	Alive	77	male	33.4124	yes	Non-Papillary	Stage iv	NA	MX	N1	T4a	YES	No	NO	Cluster2
TCGA-K4-AAQO-01A	11.9667	Alive	56	male	30.8642	yes	Non-Papillary	Stage iii	High Grade	MX	N0	T3a	YES	Yes	NA	Cluster2
TCGA-KQ-A41N-01A	53.4667	Alive	73	male	24.5435	yes	Papillary	Stage iii	High Grade	M0	N0	T3b	NO	No	NA	Cluster1
TCGA-KQ-A41O-01A	51.2667	Alive	84	male	18.8189	yes	Papillary	Stage iv	High Grade	M0	N1	T3	YES	No	NA	Cluster1
TCGA-KQ-A41P-01A	36.4667	Alive	76	male	24.0882	yes	Non-Papillary	Stage iv	High Grade	M1	N3	T3b	YES	No	NA	Cluster1
TCGA-KQ-A41Q-01A	12.0333	Alive	89	male	24.093	yes	Non-Papillary	Stage iii	High Grade	MX	N0	T3b	NO	No	NA	Cluster1
TCGA-KQ-A41R-01A	45	Alive	80	female	NA	yes	Papillary	Stage ii	High Grade	MX	N0	T2	NA	No	NA	Cluster1
TCGA-KQ-A41S-01A	1.16667	Alive	87	female	NA	yes	Papillary	Stage iii	High Grade	MX	NX	T4a	YES	No	NA	Cluster2
TCGA-LC-A66R-01A	15.5333	Alive	78	male	20.9877	yes	Papillary	Stage iv	High Grade	MX	N2	T4a	YES	No	NO	Cluster2
TCGA-LT-A5Z6-01A	15.8	Alive	56	male	25.6801	yes	Non-Papillary	Stage ii	High Grade	MX	NX	NA	YES	No	NO	Cluster2
TCGA-LT-A8JT-01A	21.3667	Alive	69	female	21.2963	yes	Papillary	Stage ii	High Grade	M0	N0	T2a	NO	No	NO	Cluster2
TCGA-MV-A51V-01A	13.6667	Alive	75	male	NA	yes	Papillary	Stage iii	High Grade	M0	N0	T3a	NO	No	NO	Cluster2
TCGA-PQ-A6FI-01A	12.4	Alive	70	male	30.1038	yes	Non-Papillary	Stage ii	High Grade	MX	N0	T2a	NO	No	NA	Cluster2
TCGA-PQ-A6FN-01A	16.9	Alive	78	female	24.2215	yes	Non-Papillary	Stage iii	High Grade	MX	N0	T3a	NA	No	NA	Cluster2
TCGA-R3-A69X-01A	14.4333	Alive	70	male	14.9584	yes	Non-Papillary	Stage iii	High Grade	M0	N0	T3a	YES	No	NA	Cluster2
TCGA-S5-A6DX-01A	1.86667	Dead	83	male	30.0408	yes	Non-Papillary	Stage iv	High Grade	MX	N2	T4a	YES	No	NO	Cluster2
TCGA-S5-AA26-01A	16.7667	Alive	46	male	27.2509	yes	Papillary	Stage iii	High Grade	MX	N0	T3a	NO	No	NO	Cluster1
TCGA-SY-A9G0-01A	33.6	Dead	82	male	28.3737	yes	Papillary	Stage iv	High Grade	M0	N1	T4	YES	No	NO	Cluster1
TCGA-SY-A9G5-01A	39.5333	Alive	66	male	32.1463	yes	Papillary	Stage iii	High Grade	M0	N0	T4a	NO	No	NO	Cluster2
TCGA-UY-A78K-01A	17.8667	Dead	60	male	NA	yes	Papillary	Stage iv	High Grade	MX	N2	NA	NA	No	NA	Cluster2
TCGA-UY-A78L-01A	37.5667	Alive	62	male	31.8339	no	Papillary	Stage iv	High Grade	MX	N1	NA	NO	No	NO	Cluster2
TCGA-UY-A78M-01A	23	Dead	81	female	23.4952	yes	Non-Papillary	Stage iv	High Grade	MX	N2	T2	NO	No	NA	Cluster2
TCGA-UY-A78N-01A	88.0333	Dead	80	male	25.0593	yes	Non-Papillary	Stage iv	High Grade	MX	N1	T2	NO	No	NO	Cluster1
TCGA-UY-A78O-01A	77.0667	Alive	75	female	46.2945	yes	Non-Papillary	Stage ii	High Grade	MX	N0	T2	NO	No	NO	Cluster1
TCGA-UY-A78P-01A	79.3333	Alive	78	female	NA	yes	Non-Papillary	Stage ii	High Grade	MX	N0	T2	NO	No	NO	Cluster1
TCGA-UY-A8OB-01A	70.3	Alive	63	male	22.0317	yes	Non-Papillary	Stage iv	High Grade	MX	N1	T3a	NA	No	NO	Cluster2
TCGA-UY-A8OD-01A	114.4	Alive	68	female	NA	no	Non-Papillary	Stage ii	High Grade	MX	N0	T2b	NA	No	NO	Cluster2
TCGA-UY-A9PA-01A	35.7333	Alive	48	male	24.4898	yes	Non-Papillary	Stage iii	High Grade	MX	N0	T3a	NO	No	NO	Cluster2
TCGA-UY-A9PB-01A	29.9667	Alive	49	male	41.5093	yes	Non-Papillary	Stage iii	High Grade	MX	N0	T3a	NO	No	NO	Cluster2
TCGA-UY-A9PD-01A	18.0667	Alive	80	male	22.7204	yes	Non-Papillary	Stage iii	High Grade	MX	N0	T3a	NA	No	NO	Cluster2
TCGA-UY-A9PE-01A	6.3	Alive	86	male	29.7619	yes	Non-Papillary	Stage iv	High Grade	MX	N2	T2b	NA	No	NO	Cluster1
TCGA-UY-A9PF-01A	3.9	Alive	77	male	31.8481	yes	Papillary	Stage iv	High Grade	MX	N2	T3a	NA	No	NO	Cluster1
TCGA-UY-A9PH-01A	52.0333	Alive	73	male	23.634	yes	Non-Papillary	Stage ii	High Grade	MX	N0	T2b	NA	Yes	NO	Cluster2
TCGA-XF-A8HB-01A	45.6667	Alive	50	female	23.8367	yes	Papillary	Stage ii	High Grade	MX	N0	T2b	NO	No	NO	Cluster2
TCGA-XF-A8HC-01A	6.66667	Dead	79	male	24.8358	yes	Papillary	Stage iv	High Grade	MX	N2	T3a	YES	No	NA	Cluster1
TCGA-XF-A8HD-01A	98.8	Alive	77	male	23.7654	yes	Non-Papillary	Stage iii	High Grade	MX	N0	T3a	NO	No	NO	Cluster2
TCGA-XF-A8HE-01A	127.233	Alive	47	male	25.2493	yes	Non-Papillary	Stage iii	High Grade	MX	N0	T3b	NO	No	NO	Cluster2
TCGA-XF-A8HF-01A	98.4667	Dead	80	male	24.7843	yes	Non-Papillary	Stage iii	High Grade	M0	N0	T3a	NO	No	NO	Cluster1
TCGA-XF-A8HG-01A	15.5667	Dead	69	male	28.6959	yes	Non-Papillary	Stage iii	High Grade	MX	N0	T3b	YES	No	NA	Cluster2
TCGA-XF-A8HH-01A	1.9	Dead	61	female	27.0993	yes	Non-Papillary	Stage iv	High Grade	M0	N2	T3b	YES	No	NA	Cluster1
TCGA-XF-A8HI-01A	18.1333	Dead	57	female	32.5964	yes	Papillary	Stage iv	High Grade	MX	N2	T2b	YES	No	NA	Cluster1
TCGA-XF-A9SH-01A	65.7	Dead	65	female	23.3726	yes	Non-Papillary	Stage ii	High Grade	M0	N0	T2b	YES	No	NA	Cluster2
TCGA-XF-A9SI-01A	80.7667	Alive	73	female	24.9199	yes	Papillary	Stage ii	High Grade	MX	N0	T2b	YES	No	NO	Cluster2
TCGA-XF-A9SJ-01A	3.26667	Dead	83	male	27.7575	yes	Non-Papillary	Stage iv	High Grade	MX	N2	T3b	NO	No	NA	Cluster2
TCGA-XF-A9SK-01A	16.2	Dead	65	male	26.2966	yes	Non-Papillary	Stage iv	High Grade	MX	N1	T3b	YES	No	NA	Cluster1
TCGA-XF-A9SL-01A	67.3333	Dead	69	male	29.0612	yes	Non-Papillary	Stage iv	High Grade	MX	N2	T3a	YES	No	NA	Cluster2
TCGA-XF-A9SM-01A	34.9333	Alive	76	male	38.5141	yes	Non-Papillary	Stage iii	High Grade	MX	N0	T3b	NO	No	NO	Cluster2
TCGA-XF-A9SP-01A	15.1333	Dead	59	male	24.0755	yes	Non-Papillary	Stage iii	High Grade	MX	N0	T3b	YES	No	NA	Cluster2
TCGA-XF-A9ST-01A	4.26667	Dead	68	male	31.8773	yes	Papillary	Stage iii	High Grade	MX	N0	T3b	YES	No	NA	Cluster1
TCGA-XF-A9SU-01A	6.06667	Dead	74	female	24.5603	yes	Papillary	Stage iv	High Grade	MX	N1	T3b	YES	No	NA	Cluster2
TCGA-XF-A9SV-01A	12.9333	Dead	82	male	22.8395	yes	Papillary	Stage iv	High Grade	M1	N2	T4a	YES	No	NA	Cluster2
TCGA-XF-A9SW-01A	12.0667	Dead	85	male	20.2865	yes	Non-Papillary	Stage iv	High Grade	MX	N2	T3b	YES	No	NA	Cluster2
TCGA-XF-A9SX-01A	23.9667	Dead	63	female	23.3091	yes	Non-Papillary	Stage iv	High Grade	MX	N2	T3b	YES	No	NA	Cluster2
TCGA-XF-A9SY-01A	21.3333	Alive	60	female	22.6757	yes	Non-Papillary	Stage iv	High Grade	MX	N2	T3b	YES	No	NO	Cluster2
TCGA-XF-A9SZ-01A	28.6333	Dead	79	male	26.6436	yes	Non-Papillary	Stage iv	High Grade	MX	N2	T3b	YES	No	NA	Cluster2
TCGA-XF-A9T0-01A	26.6333	Alive	68	male	25.8806	yes	Non-Papillary	Stage iii	High Grade	MX	N0	T3b	NO	No	NO	Cluster1
TCGA-XF-A9T2-01A	19.1667	Dead	54	male	33.168	yes	Non-Papillary	Stage iii	High Grade	MX	N0	T3b	YES	No	NA	Cluster2
TCGA-XF-A9T3-01A	2.26667	Alive	69	female	19.5312	yes	Non-Papillary	Stage iv	High Grade	MX	N2	T3b	YES	No	NA	Cluster2
TCGA-XF-A9T4-01A	16.5	Dead	48	male	24.6914	yes	Non-Papillary	Stage iv	High Grade	MX	N1	T2b	NO	No	NA	Cluster2
TCGA-XF-A9T5-01A	67.5667	Alive	78	female	27.8852	yes	Non-Papillary	Stage iv	High Grade	MX	N1	T3a	NO	No	NO	Cluster2
TCGA-XF-A9T6-01A	2.13333	Alive	88	female	29.2101	yes	Papillary	Stage iii	High Grade	MX	N0	T3b	YES	No	NA	Cluster2
TCGA-XF-A9T8-01A	13.9333	Dead	64	male	24.6152	yes	Non-Papillary	Stage iii	High Grade	MX	N0	T3b	YES	No	NA	Cluster2
TCGA-XF-AAME-01A	94.2667	Dead	64	female	26.1719	yes	Non-Papillary	Stage ii	High Grade	MX	N0	T2b	NO	No	NA	Cluster2
TCGA-XF-AAMG-01A	112.133	Alive	49	male	23.5102	yes	Non-Papillary	Stage iii	High Grade	MX	N0	T4a	NO	No	NO	Cluster1
TCGA-XF-AAMH-01A	11.4667	Dead	80	male	34.8502	yes	Non-Papillary	Stage iv	High Grade	MX	N1	T3b	YES	No	NA	Cluster1
TCGA-XF-AAMJ-01A	55.6667	Dead	70	male	22.3133	yes	Non-Papillary	Stage iii	High Grade	M0	N0	T3b	YES	No	NA	Cluster2
TCGA-XF-AAML-01A	7.73333	Dead	75	male	38.9446	yes	Papillary	Stage ii	High Grade	MX	N0	T2b	NO	No	NA	Cluster2
TCGA-XF-AAMQ-01A	72.5667	Alive	59	female	30.1162	yes	Papillary	Stage ii	High Grade	MX	N0	T2a	NO	No	NO	Cluster2
TCGA-XF-AAMR-01A	93	Alive	48	male	25.7959	yes	Non-Papillary	Stage iii	High Grade	MX	N0	T3b	NO	No	NO	Cluster2
TCGA-XF-AAMT-01A	3	Dead	75	female	23.4375	yes	Non-Papillary	Stage iv	High Grade	MX	N2	T3b	YES	No	NA	Cluster2
TCGA-XF-AAMW-01A	8.43333	Dead	79	female	25.2363	yes	Non-Papillary	Stage iv	High Grade	NA	N0	T2b	NO	No	NA	Cluster2
TCGA-XF-AAMX-01A	6.86667	Dead	87	female	27.2817	yes	Non-Papillary	Stage iii	High Grade	MX	N0	T3b	YES	No	NA	Cluster2
TCGA-XF-AAMY-01A	100.367	Alive	78	male	37.5584	yes	Papillary	Stage iii	High Grade	MX	N0	T3b	NO	No	NO	Cluster1
TCGA-XF-AAMZ-01A	44.9333	Dead	81	female	20.3125	yes	Papillary	Stage iv	High Grade	MX	N2	T3a	YES	No	NA	Cluster1
TCGA-XF-AAN0-01A	57.2667	Dead	68	male	25.3515	yes	Non-Papillary	Stage iv	High Grade	M0	N2	T4a	YES	No	NA	Cluster1
TCGA-XF-AAN1-01A	31.3667	Dead	75	female	32.5964	yes	Papillary	Stage iii	High Grade	M0	N0	T4a	NO	No	NA	Cluster1
TCGA-XF-AAN2-01A	62.3	Dead	73	male	35.8333	yes	Non-Papillary	Stage ii	High Grade	MX	N0	T2b	NO	No	NA	Cluster2
TCGA-XF-AAN3-01A	87.5	Alive	76	male	19.8413	yes	Non-Papillary	Stage iv	High Grade	MX	N2	T3b	YES	No	NO	Cluster1
TCGA-XF-AAN4-01A	27.4333	Dead	77	female	21.6713	yes	Non-Papillary	Stage iii	High Grade	MX	N0	T3b	NO	No	NA	Cluster2
TCGA-XF-AAN5-01A	76.4333	Alive	61	female	19.6072	yes	Non-Papillary	Stage iii	High Grade	MX	N0	T3b	YES	No	NO	Cluster2
TCGA-XF-AAN7-01A	18.8333	Dead	60	male	26.5759	yes	Non-Papillary	Stage iv	High Grade	MX	N1	T3a	YES	No	NA	Cluster2
TCGA-XF-AAN8-01A	3.93333	Dead	74	female	22.8374	yes	Non-Papillary	Stage iii	High Grade	MX	N0	T3b	NO	No	NA	Cluster2
TCGA-YC-A89H-01A	19.1	Alive	78	female	20.9275	yes	Non-Papillary	Stage ii	High Grade	MX	NA	NA	NO	No	NO	Cluster2
TCGA-YC-A8S6-01A	9.76667	Alive	71	male	38.2041	yes	Papillary	Stage ii	High Grade	MX	N0	T2a	NO	No	NO	Cluster2
TCGA-YC-A9TC-01A	0.666667	Dead	71	male	25.9259	yes	Papillary	Stage iv	High Grade	M1	NA	NA	YES	No	NA	Cluster2
TCGA-YF-AA3L-01A	12.1333	Alive	47	female	33.4438	yes	Non-Papillary	Stage ii	High Grade	MX	N0	T2b	YES	No	NO	Cluster1
TCGA-YF-AA3M-01A	13.8333	Alive	57	male	27.2817	yes	Non-Papillary	Stage ii	High Grade	MX	NX	T2a	NO	Yes	NO	Cluster2
TCGA-ZF-A9R0-01A	22.6667	Dead	82	male	27.0416	yes	Non-Papillary	Stage iii	High Grade	M0	NX	T3b	NA	No	NO	Cluster1
TCGA-ZF-A9R1-01A	25.7667	Alive	81	male	30.4867	yes	Non-Papillary	Stage iv	High Grade	M0	N1	T3b	YES	No	NO	Cluster2
TCGA-ZF-A9R2-01A	21.4	Alive	75	male	20.1092	yes	Papillary	Stage ii	High Grade	M0	N0	T2b	YES	No	NO	Cluster2
TCGA-ZF-A9R3-01A	31.6333	Dead	53	female	46.3822	yes	Papillary	Stage ii	High Grade	M0	NX	T2	NA	No	NO	Cluster2
TCGA-ZF-A9R4-01A	30.7	Alive	83	male	NA	yes	Non-Papillary	Stage ii	High Grade	M0	NX	T2	YES	No	NO	Cluster2
TCGA-ZF-A9R5-01A	36.3333	Alive	59	male	22.3863	yes	Papillary	Stage iii	High Grade	M0	N0	T3	NA	No	NO	Cluster1
TCGA-ZF-A9R7-01A	22.1667	Alive	76	female	26.1066	yes	Non-Papillary	Stage ii	High Grade	M0	NX	NA	NO	No	NO	Cluster1
TCGA-ZF-A9R9-01A	28.8	Dead	58	male	NA	yes	Non-Papillary	Stage iv	High Grade	MX	N2	T3b	YES	No	NA	Cluster1
TCGA-ZF-A9RC-01A	95.6	Alive	77	male	32.3265	yes	Non-Papillary	Stage iii	High Grade	MX	N0	T3a	NO	No	NO	Cluster1
TCGA-ZF-A9RD-01A	13.6	Dead	75	female	25.9645	yes	Non-Papillary	Stage iv	High Grade	MX	N2	T3a	NO	No	NA	Cluster2
TCGA-ZF-A9RE-01A	3.53333	Dead	78	female	22.7732	yes	Papillary	Stage ii	High Grade	MX	NA	NA	NO	No	NA	Cluster2
TCGA-ZF-A9RF-01A	64.9667	Alive	74	male	NA	yes	Non-Papillary	Stage ii	High Grade	M0	NX	T1	NO	No	NO	Cluster2
TCGA-ZF-A9RL-01A	90.1	Alive	61	male	NA	yes	Papillary	Stage ii	High Grade	MX	NA	NA	NA	No	NO	Cluster1
TCGA-ZF-A9RM-01A	48.5	Alive	70	male	29.0688	yes	Papillary	Stage ii	High Grade	MX	N0	T0	NO	No	NO	Cluster1
TCGA-ZF-A9RN-01A	20.5	Dead	67	female	29.0466	yes	Non-Papillary	Stage iii	High Grade	M0	NX	T3b	YES	No	NA	Cluster2
TCGA-ZF-AA4N-01A	2.93333	Dead	74	male	25.7117	yes	Non-Papillary	Stage ii	High Grade	NA	NA	NA	NA	No	NA	Cluster2
TCGA-ZF-AA4R-01A	34.5333	Dead	67	male	35.3491	yes	Non-Papillary	Stage iv	High Grade	MX	N1	T3a	NA	No	NA	Cluster2
TCGA-ZF-AA4T-01A	19.9667	Dead	65	male	28.7317	yes	Non-Papillary	Stage iv	High Grade	MX	N2	T4	NO	No	NA	Cluster1
TCGA-ZF-AA4U-01A	8.73333	Dead	70	male	29.321	yes	Non-Papillary	Stage iii	High Grade	MX	NX	T4a	YES	No	NA	Cluster2
TCGA-ZF-AA4V-01A	60.2	Alive	66	male	27.1314	yes	Non-Papillary	Stage iii	High Grade	M0	N0	T3b	NA	No	NO	Cluster2
TCGA-ZF-AA4W-01A	61	Alive	56	male	27.4529	yes	Non-Papillary	Stage iii	High Grade	MX	N0	T3b	YES	No	NO	Cluster2
TCGA-ZF-AA4X-01A	68.1333	Alive	56	male	23.8367	yes	Non-Papillary	Stage ii	High Grade	M0	NX	T2	NO	No	YES	Cluster2
TCGA-ZF-AA51-01A	57.1333	Alive	69	female	24.3232	yes	Papillary	Stage ii	High Grade	M0	NX	T2	NA	No	NO	Cluster1
TCGA-ZF-AA52-01A	35.9	Dead	70	male	23.5036	yes	Papillary	Stage iii	High Grade	MX	NX	T3a	NA	No	NA	Cluster2
TCGA-ZF-AA53-01A	58.7	Alive	60	male	35.0335	yes	Non-Papillary	Stage ii	High Grade	M0	NX	T2	NA	No	NO	Cluster2
TCGA-ZF-AA54-01A	19.6667	Dead	71	male	28.3604	yes	Non-Papillary	Stage iii	High Grade	MX	NX	T3	NO	No	NA	Cluster2
TCGA-ZF-AA56-01A	8.63333	Dead	79	female	NA	yes	Non-Papillary	Stage iii	High Grade	MX	N0	T4a	YES	No	NA	Cluster2
TCGA-ZF-AA58-01A	54.9667	Alive	61	female	25.4581	yes	Non-Papillary	Stage iv	High Grade	MX	N2	T3a	NO	No	NO	Cluster2
TCGA-ZF-AA5H-01A	29.9	Alive	60	female	30.863	yes	Non-Papillary	Stage iv	High Grade	M0	N2	T3b	YES	No	NO	Cluster2
TCGA-ZF-AA5N-01A	5.6	Dead	62	female	28.699	yes	Non-Papillary	Stage iv	High Grade	M1	NX	T2	NO	No	NA	Cluster2
TCGA-ZF-AA5P-01A	12.4	Alive	65	male	26.8122	yes	Non-Papillary	Stage iv	High Grade	M0	N2	T2b	NA	No	NO	Cluster2

## Sheet: D
Basic information of Xiangya cohort.
Patient.ID	Age	Sex	Survival Days	Status	Grade	Stage
tpm_CA1277013	58	Female	survival day: 377	overall survival: death	High	T4N0M0
tpm_CA1308866	50	Male	survival day:1518	overall survival: survival	High	T2N1M0
tpm_CA1315330	63	Male	survival day:946	overall survival: survival	High	T1NOMO
tpm_CA1366278	53	Male	survival day:1258	overall survival: survival	High	T1NOMO
tpm_CA1375590	46	Male	survival day:1213	overall survival: survival	High	T3bN1M0
tpm_CA1382793	72	Female	survival day:1192	overall survival: survival	Low	T1N0M0
tpm_CA1409255	69	Female	survival day:1047	overall survival: survival	High	T3NOMO
tpm_CA1427893	60	Male	survival day:970	overall survival: survival	High	T1NOMO
tpm_CA1430225	57	Male	survival day: 443	overall survival: death	High	T3NOMO
tpm_CA1435228	70	Male	survival day:975	overall survival: survival	Low	T1NOMO
tpm_CA1436303	54	Male	survival day: 877	overall survival: death	High	T1NOMO
tpm_CA1442434	61	Male	survival day:911	overall survival: survival	High	T1N0M0
tpm_CA1443189	67	Male	survival day:914	overall survival: survival	High	T2NOMO
tpm_CA1443723	62	Male	survival day: 662	overall survival: death	High	T3NOMO
tpm_CA1445125	55	Male	survival day:905	overall survival: survival	High	T1N0M0
tpm_CA1455582	66	Male	survival day: 423	overall survival: death	High	T2aN0M0
tpm_CA1456349	66	Male	survival day:851	overall survival: survival	High	T1N0M0
tpm_CA1456774	45	Male	survival day:876	overall survival: survival	High	T4N0M0
tpm_CA1460006	71	Male	survival day:857	overall survival: survival	High	T2N0M0
tpm_CA1461830	74	Male	survival day:807	overall survival: survival	High	T3bN1M0
tpm_CA1463949	63	Male	survival day: 797	overall survival: death	High	T4N0M0
tpm_CA1466950	62	Female	survival day: 766	overall survival: death	High	T2N0M0
tpm_CA1473520	55	Male	survival day:781	overall survival: survival	Low	T1NOMO
tpm_CA1474704	59	Male	survival day:881	overall survival: survival	High	T4NOM0
tpm_CA1474792	70	Male	survival day:797	overall survival: survival	High	T4N1M0
tpm_CA1481528	54	Male	survival day:736	overall survival: survival	High	T1NOM0
tpm_CA1481665	69	Male	survival day:736	overall survival: survival	High	T2N0M0
tpm_CA1485034	73	Male	survival day:859	overall survival: survival	High	T2bN0M0
tpm_CA1501158	75	Male	survival day:659	overall survival: survival	P	T0N0M0
tpm_CA1502091	77	Male	survival day: 671	overall survival: death	High	T3N1M0
tpm_CA1502698	50	Female	survival day:689	overall survival: survival	High	T3N0M0
tpm_CA1503628	66	Male	survival day:645	overall survival: survival	Low	T1N0M0
tpm_CA1505257	77	Female	survival day:653	overall survival: survival	High	T3N0M0
tpm_CA1505875	60	Male	survival day:646	overall survival: survival	High	T1N0M0
tpm_CA1506424	70	Male	survival day:622	overall survival: survival	High	T2N0M0
tpm_CA1510351	60	Male	survival day: 147	overall survival: death	High	T3N0M0
tpm_CA1511992	80	Male	survival day:972	overall survival: survival	High	T3N0M0
tpm_CA1513247	66	Male	survival day:606	overall survival: survival	High	T2bN0M0
tpm_CA1517987	77	Male	survival day:592	overall survival: survival	Low	T1N0M0
tpm_CA1521373	83	Male	survival day:565	overall survival: survival	Low	T1N0M0
tpm_CA1522117	73	Male	survival day:592	overall survival: survival	Low	T1N0M0
tpm_CA1526051	70	Male	survival day:549	overall survival: survival	High	T2N0M0
tpm_CA1528542	33	Male	survival day:556	overall survival: survival	Low	T1N0M0
tpm_CA1532452	45	Male	survival day:526	overall survival: survival	High	T4N0M0
tpm_CA1533024	56	Male	survival day:523	overall survival: survival	High	T4N0M1
tpm_CA1534929	64	Male	survival day:534	overall survival: survival	High	T2N0M1
tpm_CA1554315	65	Female	survival day: 239	overall survival: death	High	T3aN1M1
tpm_CA1559012	78	Male	survival day: 299	overall survival: death	High	T2bN0M0
tpm_CA1568599	67	Female	survival day:725	overall survival: survival	Low	T1N0M0
tpm_CA1580755	71	Male	survival day: 159	overall survival: death	High	T4N0M1
tpm_CA1586396	62	Male	survival day:235	overall survival: survival	Low	T1N0M0
tpm_CA1586932	65	Male	survival day:240	overall survival: survival	P	T0N0M0
tpm_CA1587363	51	Male	survival day:230	overall survival: survival	High	T1N0M0
tpm_CA1589480	71	Male	survival day:204	overall survival: survival	Low	T0N0M0
tpm_CA1589810	66	Female	survival day:242	overall survival: survival	High	T4N0M1
tpm_CA1590649	64	Female	survival day:226	overall survival: survival	Low	T2N0M0
tpm_CA1520663	35	Male	lost to follow-up	lost to follow-up	Low	T1N0M0

## Sheet: E
Basic information of GSE32894 cohort.
Patient.ID	Survival Months	Status	Sex	Age	Stage	Grade
GSM814052	110.301	Alive	Male	57	T2	G3
GSM814057	104.384	Alive	Male	71	T1	G2
GSM814065	103.792	Alive	Male	65	Ta	G2
GSM814077	98.3671	Alive	Male	75	T1	G3
GSM814089	98.0712	Alive	Male	59	T1	G2
GSM814085	97.7096	Alive	Female	65	T2	G3
GSM814068	96.3945	Alive	Male	71	T2	G3
GSM814100	88.6027	Alive	Female	38	Ta	G2
GSM814119	88.1425	Alive	Male	71	T2	G3
GSM814126	86.4329	Alive	Female	63	T2	G3
GSM814095	85.4137	Alive	Female	85	Ta	G1
GSM814121	85.2164	Alive	Male	68	T1	G3
GSM814112	84.9205	Alive	Male	70	Ta	G2
GSM814131	84.0329	Alive	Male	61	T1	G3
GSM814122	82.8493	Alive	Male	77	Ta	G2
GSM814107	82.7178	Alive	Male	60	T1	G3
GSM814087	81.9288	Dead	Male	64	Ta	G2
GSM814123	79.3973	Alive	Female	78	T1	G2
GSM814156	78.6411	Alive	Female	72	Ta	G2
GSM814090	78.4438	Alive	Male	64	T2	G3
GSM814132	76.6685	Alive	Male	67	T2	G3
GSM814064	75.9781	Alive	Male	68	T3b	G3
GSM814166	74.5644	Alive	Male	75	T1	G2
GSM814168	74.3342	Alive	Male	77	T1	G3
GSM814170	74.0712	Alive	Male	75	T1	G3
GSM814069	74.0384	Alive	Male	45	Ta	G2
GSM814098	73.874	Alive	Female	79	Ta	G1
GSM814135	72.5589	Alive	Male	59	Ta	G1
GSM814102	72.1973	Alive	Female	82	Ta	G2
GSM814155	71.8027	Alive	Male	66	Ta	G2
GSM814160	71.0795	Alive	Female	56	Ta	G1
GSM814171	70.7178	Alive	Female	70	T1	G2
GSM814176	69.9288	Alive	Female	68	T2	G3
GSM814164	69.6658	Alive	Male	73	Ta	G2
GSM814109	69.5014	Alive	Male	71	T2b	G3
GSM814162	69.5014	Alive	Male	44	Ta	G2
GSM814086	68.4493	Alive	Male	73	Ta	G2
GSM814144	67.9233	Alive	Male	67	T1	G3
GSM814165	67.9233	Alive	Male	75	T1	G3
GSM814071	66.9041	Alive	Female	62	T1	G2
GSM814084	66.7068	Alive	Male	84	Ta	G2
GSM814066	66.2466	Alive	Male	76	Ta	G2
GSM814203	65.326	Alive	Female	57	Ta	G1
GSM814191	64.6356	Alive	Male	65	Ta	G1
GSM814192	64.4055	Alive	Male	57	Ta	G3
GSM814208	63.9781	Alive	Male	66	Ta	G1
GSM814058	63.9123	Alive	Male	55	Ta	G2
GSM814205	63.8795	Alive	Female	56	Ta	G1
GSM814184	63.0247	Alive	Male	69	T1	G3
GSM814074	62.9918	Alive	Male	78	Ta	G1
GSM814212	62.5315	Alive	Male	81	Ta	G1
GSM814210	61.7096	Alive	Male	58	Ta	G1
GSM814201	61.0521	Alive	Male	80	Ta	G1
GSM814140	60.1644	Dead	Male	50	T1	G3
GSM814217	59.6055	Alive	Female	57	Ta	G2
GSM814193	58.0274	Alive	Male	71	Ta	G2
GSM814195	58.0274	Alive	Male	57	T3b	G3
GSM814229	57.6	Alive	Male	61	Ta	G2
GSM814189	57.5671	Alive	Female	60	T2	G3
GSM814215	56.6795	Alive	Male	84	Ta	G1
GSM814190	56.5479	Alive	Male	80	Ta	G2
GSM814240	56.2192	Alive	Male	56	T2	G3
GSM814163	55.6932	Alive	Male	80	T1	G3
GSM814059	55.0356	Alive	Male	86	T1	G2
GSM814234	55.0356	Alive	Female	56	Ta	G1
GSM814194	54.411	Alive	Female	71	Ta	G1
GSM814110	54.3452	Alive	Male	67	T2	G3
GSM814228	54.3452	Alive	Female	61	Ta	G2
GSM814118	54.3123	Alive	Male	46	Ta	G2
GSM814198	53.8192	Alive	Male	58	T1	G3
GSM814246	53.7205	Alive	Male	61	T2	G3
GSM814237	51.1233	Alive	Female	60	T1	G3
GSM814230	50.8603	Alive	Male	61	Ta	G3
GSM814196	50.6959	Alive	Female	86	Ta	G1
GSM814139	50.5973	Alive	Male	69	T1	G3
GSM814224	49.874	Alive	Male	20	Ta	G1
GSM814245	49.6767	Alive	Male	72	T1	G3
GSM814186	49.4466	Alive	Male	69	T1	G2
GSM814133	49.3479	Alive	Female	88	Ta	G1
GSM814159	49.1507	Alive	Male	84	T1	G3
GSM814255	47.6384	Alive	Male	75	T1	G2
GSM814231	47.211	Alive	Male	70	Ta	G1
GSM814260	47.0795	Alive	Female	62	T1	G2
GSM814247	46.7507	Alive	Male	78	T1	G2
GSM814153	45.337	Alive	Male	77	Ta	G1
GSM814256	45.2712	Alive	Male	72	Ta	G1
GSM814264	44.7452	Alive	Female	75	Ta	G1
GSM814103	44.5151	Alive	Male	82	T1	G2
GSM814267	44.0548	Alive	Male	80	Ta	G2
GSM814265	43.4301	Alive	Female	80	T1	G3
GSM814167	43.1014	Alive	Male	84	Ta	G2
GSM814106	43.0356	Alive	Male	59	T1	G3
GSM814261	42.1151	Alive	Female	67	Ta	G2
GSM814249	41.4575	Alive	Male	57	T1	G2
GSM814266	41.2603	Alive	Female	61	Ta	G2
GSM814248	41.063	Alive	Female	62	T2	G3
GSM814271	40.8329	Alive	Male	67	Ta	G2
GSM814251	40.7014	Alive	Female	69	T2	G3
GSM814276	40.5699	Alive	Male	64	Ta	G1
GSM814274	39.9123	Alive	Female	51	Ta	G1
GSM814150	39.5836	Alive	Male	65	Ta	G1
GSM814222	39.1233	Alive	Male	85	T1	G3
GSM814275	38.2027	Alive	Male	70	Ta	G3
GSM814117	37.874	Alive	Female	83	T1	G2
GSM814253	37.7753	Alive	Male	69	Ta	G2
GSM814252	37.0521	Alive	Female	51	Ta	G1
GSM814169	36.6247	Alive	Male	67	T1	G3
GSM814056	36.36	Dead	Male	59	T3b	G3
GSM814197	36.3288	Alive	Male	90	Ta	G3
GSM814134	35.9671	Alive	Male	74	Ta	G1
GSM814091	35.737	Alive	Male	72	Ta	G2
GSM814280	35.3753	Alive	Female	76	T1	G3
GSM814218	34.7836	Dead	Male	65	T2b	G3
GSM814278	34.7178	Alive	Female	60	T1	G3
GSM814286	34.0603	Alive	Male	80	T1	G2
GSM814295	34.0603	Alive	Male	67	T2	G3
GSM814287	33.6986	Alive	Male	76	T2	G3
GSM814175	33.6	Alive	Female	85	Ta	G2
GSM814292	33.3699	Alive	Female	78	T1	G3
GSM814301	33.337	Alive	Male	57	Ta	G2
GSM814254	32.9096	Alive	Male	79	T2	G3
GSM814285	32.8767	Alive	Male	58	T1	G2
GSM814273	32.3178	Alive	Male	62	Ta	G1
GSM814282	31.5288	Alive	Male	70	Ta	G1
GSM814297	31.3315	Alive	Male	72	Ta	G1
GSM814185	30.8384	Alive	Female	83	Ta	G2
GSM814303	30.8055	Alive	Male	64	Ta	G3
GSM814298	30.3781	Alive	Male	66	Ta	G3
GSM814358	30.1479	Alive	Male	62	T1	G2
GSM814173	29.9836	Alive	Male	75	T2	G3
GSM814305	29.9178	Alive	Male	83	Ta	G1
GSM814094	29.4904	Dead	Male	64	T2	G3
GSM814306	29.4904	Alive	Female	82	Ta	G1
GSM814199	29.1288	Alive	Male	65	T1	G3
GSM814211	28.5699	Alive	Male	52	Ta	G2
GSM814096	28.1096	Alive	Male	82	T1	G2
GSM814308	28.0438	Alive	Male	80	Ta	G2
GSM814083	27.8137	Alive	Male	74	T1	G3
GSM814293	27.3863	Alive	Male	79	T1	G3
GSM814114	27.3534	Alive	Male	85	T1	G3
GSM814263	27.0247	Alive	Male	85	Ta	G2
GSM814309	26.663	Alive	Male	63	Ta	G2
GSM814092	26.5315	Dead	Male	69	T2	G3
GSM814307	26.4658	Alive	Male	60	Ta	G3
GSM814304	26.3014	Alive	Male	67	Ta	G2
GSM814272	26.137	Alive	Male	82	T1	G2
GSM814070	25.5781	Alive	Female	75	T2	G3
GSM814312	25.4466	Alive	Female	84	Ta	G2
GSM814281	25.3151	Alive	Female	78	Ta	G1
GSM814288	24.7562	Alive	Male	80	Ta	G2
GSM814204	24.1973	Dead	Male	68	T3b	G3
GSM814316	23.8027	Alive	Female	67	T1	G3
GSM814321	23.8027	Alive	Male	57	Ta	G1
GSM814318	23.7041	Alive	Male	76	Ta	G2
GSM814284	21.6986	Alive	Male	73	Ta	G3
GSM814313	21.5671	Alive	Male	79	Ta	G3
GSM814226	21.1726	Alive	Female	61	Ta	G1
GSM814108	21.1068	Alive	Male	78	Ta	Gx
GSM814317	21.0082	Alive	Female	66	T2	G3
GSM814172	20.6137	Dead	Female	51	T2a	G2
GSM814324	20.5479	Alive	Female	71	Ta	G1
GSM814323	20.4164	Alive	Female	79	Ta	G2
GSM814213	20.2849	Alive	Male	76	Ta	G1
GSM814328	19.8904	Alive	Female	74	Ta	G2
GSM814075	19.7589	Alive	Male	83	T1	G2
GSM814357	19.4959	Alive	Male	63	T4a	G3
GSM814330	19.463	Alive	Male	83	Ta	G2
GSM814291	18.2466	Dead	Male	75	T2	G3
GSM814076	17.9178	Dead	Male	71	T2	G3
GSM814334	17.7534	Alive	Male	60	T2	G3
GSM814179	17.6877	Dead	Male	67	T2	G3
GSM814331	17.6877	Alive	Female	69	Ta	G2
GSM814333	17.6877	Alive	Male	75	Ta	G1
GSM814337	17.2603	Alive	Female	72	Ta	G2
GSM814354	17.063	Alive	Male	71	T2	G3
GSM814302	16.7671	Alive	Female	77	T1	G3
GSM814329	16.7342	Alive	Male	76	T1	G2
GSM814356	16.3726	Alive	Male	59	T2	G3
GSM814336	16.2411	Alive	Female	71	Ta	G2
GSM814250	15.7151	Alive	Male	63	Ta	G2
GSM814269	15.5836	Dead	Female	57	T2	G3
GSM814055	15.3863	Alive	Male	81	T1	G2
GSM814322	15.0904	Dead	Male	61	T3	G2
GSM814174	14.6959	Alive	Female	68	Ta	G1
GSM814180	14.0055	Alive	Male	93	Ta	G2
GSM814200	13.7096	Alive	Female	83	Ta	G2
GSM814326	13.6438	Alive	Male	79	Ta	G1
GSM814225	13.4137	Dead	Male	58	T3b	Gx
GSM814325	13.4137	Dead	Male	66	T2	G3
GSM814340	13.2822	Alive	Male	76	T1	G2
GSM814129	13.1178	Alive	Male	83	T1	G2
GSM814338	12.9534	Alive	Male	35	Ta	G1
GSM814061	12.8219	Alive	Male	89	Ta	G2
GSM814136	12.4274	Alive	Male	84	Ta	G2
GSM814290	11.8685	Alive	Male	75	Ta	G2
GSM814343	11.737	Alive	Male	43	T1	G2
GSM814353	10.9479	Dead	Female	76	T2	G3
GSM814149	10.0932	Alive	Male	75	Ta	G3
GSM814347	9.96164	Alive	Male	55	T2	G3
GSM814300	9.83014	Dead	Male	60	T2	G3
GSM814350	9.76438	Alive	Male	65	T1	G3
GSM814348	9.1726	Alive	Male	80	Ta	G2
GSM814342	8.58082	Alive	Male	79	Ta	G2
GSM814289	8.21918	Dead	Female	50	T2	G3
GSM814142	7.52877	Dead	Male	61	T2	G3
GSM814299	7.26575	Alive	Male	65	T1	G3
GSM814182	6.87123	Dead	Male	83	T2	G3
GSM814355	6.7726	Alive	Male	74	Ta	G1
GSM814352	6.67397	Alive	Male	68	T1	G3
GSM814062	6.57534	Alive	Male	79	T1	G2
GSM814345	6.57534	Alive	Male	76	Ta	G1
GSM814241	6.47671	Dead	Male	79	T2	G3
GSM814202	6.37808	Dead	Male	79	T2	G3
GSM814138	6.18082	Dead	Male	76	T3b	G3
GSM814351	5.58904	Alive	Male	32	Ta	G1
GSM814060	5.39178	Dead	Female	67	T2	G3
GSM814238	3.68219	Dead	Male	61	T2	G3
GSM814221	3.22192	Alive	Male	87	Ta	G2
GSM814233	2.76164	Alive	Male	86	T1	G2
GSM814296	1.61096	Alive	Female	70	T1	G2
GSM814072	1.08493	Alive	Female	75	T1	G3
GSM814181	0.624658	Alive	Male	89	T1	G3
GSM814349	0.5	Alive	Female	59	Ta	G1
GSM814177	0.2	Alive	Male	65	T1	G3

## Sheet: F
Basic information of GSE48075
ID	Status	Survival Months	Stage	Age
GSM1167428	Dead	65.6	cT2N0M0	65
GSM1167429	Alive	37.7	cT3bN0M0	65.7
GSM1167433	Alive	72.4	cT4aN0M0	67.9
GSM1167434	Dead	14.9	cT2N0M0	60.7
GSM1167342	Dead	20.4	pT3bN0M0	78.9
GSM1167435	Dead	18.2	cT3bN0M0	86.2
GSM1167436	Alive	47.7	cT2N0M0	83.2
GSM1167437	Alive	52.2	cT2N0M0	52.4
GSM1167439	Dead	34.6	cT2N0M0	68.8
GSM1167441	Dead	4.3	cT3aN0M0	68.6
GSM1167443	Dead	7.4	cT2N0M0	68.9
GSM1167444	Alive	71.4	cT2N0M0	69.1
GSM1167445	Dead	6.2	cT2N0M0	69.2
GSM1167449	Alive	36.2	cT4aN0M0	53.6
GSM1167451	Alive	27.8	cT2N0M0	51.3
GSM1167453	Dead	18.7	cT4bN0M0	65.6
GSM1167454	Alive	43.2	cT2N0M0	72.4
GSM1167455	Alive	140.7	cT2N0M0	42.7
GSM1167457	Alive	44.6	cT4aN+M+	63.3
GSM1167458	Alive	38.7	cT2N0M0	65.4
GSM1167461	Dead	1.5	cT3bN0M+	82.1
GSM1167462	Dead	1.6	cT2N+M0	64.8
GSM1167344	Dead	68.1	cT2N0M0	54.8
GSM1167465	Dead	8.7	cTis/cT2N0M0	72.1
GSM1167466	Alive	30.4	cT2N0M0	62.4
GSM1167468	Alive	61.1	cT2N0M0	73.5
GSM1167469	Alive	39	cT2N0M0	57.5
GSM1167473	Dead	16.9	cT2N0M0	75.8
GSM1167346	Dead	7.9	cT2N0M0	76.7
GSM1167347	Dead	3.4	cT4bN0M+	53
GSM1167334	Dead	37.2	cT2N0M0	74.6
GSM1167350	Dead	23	cT2N0M0	80.8
GSM1167354	Dead	105.9	cT2N0M0	66.9
GSM1167360	Dead	10.5	cT4bN0M0	70.9
GSM1167361	Alive	53.1	cT3bN0M0	63.1
GSM1167363	Dead	14.2	cT3bN0M0	73.3
GSM1167335	Alive	60	cT3bN0M0	44.2
GSM1167372	Alive	42	cT2N0M0	69.1
GSM1167373	Alive	47.8	cT2N0M0	65.4
GSM1167375	Dead	42.8	cT2N0M0	52.5
GSM1167376	Dead	46.3	cT3bN0M0	73.6
GSM1167377	Alive	51.5	cT4aN0M0	55.6
GSM1167378	Alive	41.1	cT2N0M0	72.1
GSM1167379	Dead	4.7	cT4bN0M0	89
GSM1167336	Dead	2.9	cT3bN+M+	76.8
GSM1167380	Dead	36.3	cT3bN+M0	71.7
GSM1167381	Dead	8	cT2N0M0	84.3
GSM1167383	Dead	9.3	cT2N0M+	63.3
GSM1167384	Dead	11.8	cT3bN+M0	68
GSM1167385	Dead	16	cT3bN0M0	76.5
GSM1167387	Dead	5.9	cT2N+M0	67.7
GSM1167388	Dead	8.1	cT3aN0M0	66
GSM1167389	Alive	1.7	cT3bN+M+	64.1
GSM1167390	Dead	25.3	cT3bN0M0	66.3
GSM1167391	Dead	17.4	cT2N+M0	70.2
GSM1167393	Dead	3.4	cT3bN+M0	78.6
GSM1167396	Dead	4.6	cT3bN+M0	80.4
GSM1167398	Dead	6.5	cT2N+M+	58.9
GSM1167399	Alive	179.2	cT2N0M0	62.8
GSM1167400	Dead	86.7	cT2N0M0	60.2
GSM1167401	Dead	8	cT2N0M0	67.6
GSM1167402	Dead	110.2	cT3bN0M0	77.4
GSM1167403	Dead	61	cT2N0M0	54
GSM1167404	Dead	82.4	cT3aN0M0	73.7
GSM1167406	Dead	4.9	cT3bN0M0	88.9
GSM1167339	Dead	7.6	cT3bN0M0	83.1
GSM1167410	Dead	28.7	cT2N0M0	83.1
GSM1167414	Alive	109.3	cT2N0M0	79.1
GSM1167416	Alive	9	cT3bN0M0	85.8
GSM1167419	Alive	66.5	cT2N0M0	57.5
GSM1167420	Alive	64.2	cT2N0M0	71.4
GSM1167422	Alive	57.3	cT2N0M0	67.7
GSM1167424	Alive	39.5	cT2N0M0	71.4

## Sheet: G
Basic information of E-MTAB-4321
Patient.ID	Grade	Stage	Gender	Age	PFS Status	PFS Survival Months
U0001	low grade	Ta	male	86.5	no	32.3
U0002	low grade	Ta	male	73.3	no	46.5
U0006	high grade	Ta	male	65.1	no	37.9
U0007	low grade	Ta	male	65.9	no	43.3
U0010	low grade	Ta	male	76.2	no	40.1
U0011	high grade	Ta	male	70.7	no	37.1
U0012	low grade	Ta	female	82.8	no	36.3
U0013	low grade	Ta	male	70.8	yes	15.3
U0015	high grade	Ta	female	79.9	no	23.2
U0018	high grade	Ta	male	86.2	no	35.4
U0023	high grade	Ta	male	73.1	no	35.8
U0024	low grade	Ta	male	59.2	no	43.6
U0026	high grade	Ta	male	71.1	no	35.8
U0027	low grade	Ta	female	76.6	no	32.3
U0028	PUNLMP	Ta	female	81.2	no	10.7
U0032	low grade	Ta	male	64	no	36.3
U0035	low grade	Ta	male	69.7	no	41.6
U0036	high grade	Ta	male	51.8	no	33
U0037	low grade	Ta	male	70.9	no	36.2
U0038	high grade	T1	male	59.8	no	41.5
U0039	high grade	Ta	female	63.4	no	38.7
U0041	high grade	Ta	male	69.6	no	40.7
U0042	low grade	Ta	male	84.7	no	45.2
U0045	low grade	Ta	male	75.4	no	18.6
U0046	high grade	T1	male	64.8	no	34.3
U0048	high grade	Ta	male	82	no	38.5
U0053	low grade	Ta	male	76.1	no	30.3
U0054	low grade	Ta	female	77.4	no	12.8
U0057	low grade	Ta	male	84.4	no	39
U0059	high grade	Ta	male	49	no	35.9
U0060	low grade	Ta	male	68.6	no	29.1
U0062	high grade	Ta	male	86.1	no	13.1
U0064	high grade	Ta	male	69	no	22.6
U0067	high grade	T1	male	74	no	32
U0069	high grade	Ta	female	65	no	21.9
U0071	low grade	Ta	male	54.5	no	40.9
U0072	low grade	Ta	male	65.8	no	37.5
U0073	low grade	Ta	female	69	no	39.2
U0074	high grade	Ta	male	78.1	no	38
U0076	high grade	CIS	male	68.9	no	37.2
U0077	high grade	T1	male	63.9	no	40.2
U0078	low grade	Ta	male	44.6	no	42.8
U0080	high grade	Ta	female	52.3	no	40
U0083	high grade	Ta	male	82.8	no	41.4
U0086	high grade	T1	male	87.3	no	40.1
U0087	low grade	Ta	male	73	no	40.4
U0088	low grade	Ta	male	77.6	no	36.1
U0089	low grade	Ta	male	70.6	no	32.7
U0090	high grade	T1	male	70.6	no	35.6
U0091	high grade	Ta	male	86.5	yes	14
U0092	low grade	T1	male	75	no	24.7
U0093	high grade	T1	male	62.3	yes	5.2
U0094	low grade	Ta	male	52.1	no	35.7
U0095	low grade	Ta	male	65.4	no	30.5
U0099	low grade	Ta	male	62.8	no	23.5
U0100	low grade	Ta	male	75.9	no	28.6
U0102	high grade	Ta	male	65.5	no	30
U0104	high grade	T1	male	69.7	no	13.8
U0105	PUNLMP	Ta	male	75	no	41.7
U0106	low grade	Ta	male	62.2	no	36
U0109	low grade	T1	male	89.3	no	23.8
U0110	low grade	Ta	male	66.1	no	35.7
U0114	low grade	Ta	male	58.1	no	38.2
U0115	high grade	Ta	female	71.4	no	42.8
U0117	low grade	Ta	male	67	no	33
U0118	low grade	Ta	female	64.5	no	41.2
U0119	low grade	Ta	male	77.6	no	23.9
U0120	high grade	CIS	female	83.4	no	26.9
U0121	low grade	Ta	female	86.8	no	29.9
U0122	low grade	Ta	male	77.6	no	30
U0125	low grade	Ta	male	67.1	no	19.6
U0126	high grade	Ta	female	79.8	no	29.4
U0128	high grade	Ta	male	75.8	no	32.3
U0129	high grade	T1	male	95.5	no	29.5
U0130	low grade	Ta	male	49.3	no	30
U0134	low grade	Ta	male	77.8	no	48.7
U0137	high grade	T1	male	66.6	yes	17.7
U0138	high grade	Ta	female	73.7	no	0.9
U0139	high grade	T1	male	57.2	no	0.9
U0140	low grade	Ta	male	68.3	no	40.5
U0141	low grade	Ta	male	61	no	41.4
U0142	low grade	Ta	male	73	no	46.7
U0143	high grade	Ta	male	64.3	no	15.1
U0144	low grade	Ta	male	59.6	no	46.5
U0147	high grade	T1	male	64.9	no	42.3
U0149	low grade	Ta	male	70.9	no	42.3
U0150	high grade	T2-4	male	50	no	0.8
U0151	high grade	Ta	male	64.6	no	34.8
U0152	high grade	T2-4	female	62	no	1.5
U0153	low grade	Ta	male	79.1	no	42.7
U0154	low grade	Ta	male	69.5	no	42.9
U0156	low grade	Ta	male	79.7	no	41
U0158	low grade	Ta	male	81.9	no	43.9
U0159	high grade	Ta	male	78.9	no	45.5
U0160	high grade	T1	male	50.2	no	45.1
U0161	low grade	Ta	male	70.3	no	41
U0168	high grade	T2-4	female	73.9	no	1.6
U0169	high grade	T2-4	female	85.6	no	1.1
U0170	high grade	T2-4	female	62.8	no	1.4
U0171	high grade	Ta	male	70.8	no	40.5
U0175	high grade	T2-4	male	94.3	no	0
U0177	high grade	Ta	female	58.9	no	12.7
U0178	high grade	T2-4	female	79.7	no	0
U0179	high grade	CIS	male	85.2	no	36.8
U0181	high grade	Ta	male	91.7	no	17.7
U0182	low grade	Ta	male	78.7	no	38.3
U0183	low grade	T1	female	66.9	no	38.3
U0184	low grade	Ta	male	68.1	no	37.7
U0186	high grade	T2-4	male	45.4	no	0
U0188	low grade	Ta	male	69	no	33.2
U0189	high grade	Ta	female	81.4	no	26.3
U0190	low grade	Ta	male	73.9	no	35.7
U0193	high grade	T2-4	male	48.2	no	0
U0195	low grade	Ta	female	71.5	no	36.7
U0199	high grade	Ta	male	50.2	no	73.4
U0200	high grade	Ta	male	58.2	no	59
U0201	low grade	Ta	male	61.5	no	63.5
U0204	low grade	Ta	male	56.7	no	60.6
U0207	high grade	Ta	female	79.8	no	5.6
U0214	high grade	T1	male	69	no	27.8
U0219	low grade	Ta	male	75.6	no	41
U0224	high grade	Ta	male	54.5	no	69.7
U0226	low grade	Ta	male	69	no	30.2
U0233	low grade	Ta	female	65.8	no	67.5
U0256	low grade	Ta	male	64.6	yes	25
U0261	low grade	Ta	male	62.3	no	62.2
U0262	low grade	Ta	male	51.3	no	74.9
U0264	low grade	Ta	female	64.2	no	71
U0267	low grade	Ta	male	75	yes	4.2
U0268	high grade	Ta	male	80.7	no	69
U0273	low grade	Ta	female	58.8	no	67.2
U0275	low grade	Ta	male	62.9	no	65.2
U0278	low grade	Ta	male	46.1	no	69.7
U0283	low grade	Ta	female	73.7	no	61.9
U0290	high grade	Ta	male	72.8	no	70.7
U0291	low grade	Ta	male	70.1	yes	35.2
U0307	low grade	Ta	male	53.8	no	59.9
U0312	low grade	T1	male	80.3	yes	9.2
U0316	high grade	Ta	male	59.5	no	58.3
U0317	low grade	Ta	female	75.8	no	65.3
U0322	low grade	Ta	male	62.3	no	67.9
U0323	high grade	T1	male	65.4	no	64.9
U0326	high grade	Ta	male	67.8	no	6.4
U0328	high grade	Ta	male	81.8	no	72.9
U0329	low grade	Ta	male	66.3	no	63
U0330	high grade	Ta	male	82.7	no	48.7
U0332	high grade	Ta	female	60.7	no	58.8
U0334	high grade	T1	male	64.3	no	69.5
U0337	high grade	Ta	male	55.7	no	61
U0344	low grade	Ta	male	83.1	no	52
U0346	high grade	Ta	female	70.2	no	62.2
U0348	low grade	Ta	male	70	no	47.6
U0349	low grade	Ta	male	72.6	no	61.4
U0350	low grade	Ta	male	29.1	no	0
U0378	low grade	Ta	female	61	no	41.9
U0380	high grade	Ta	male	70.5	no	65.8
U0383	high grade	Ta	male	84.6	no	22.6
U0384	low grade	Ta	male	67.3	no	32
U0385	high grade	T1	male	71.7	no	23.6
U0392	low grade	Ta	male	81.7	no	56.8
U0394	low grade	Ta	male	50.2	no	64.5
U0397	low grade	T1	male	68.9	no	61
U0399	low grade	Ta	male	87.2	no	0
U0400	high grade	T1	male	68.3	no	61.5
U0401	high grade	T1	female	55.9	no	64.4
U0408	high grade	Ta	female	76.4	yes	6.2
U0411	low grade	Ta	male	68.2	no	36.4
U0412	low grade	Ta	male	66.3	no	34.5
U0414	high grade	T1	male	71.7	no	57.7
U0416	low grade	Ta	male	65.2	no	62.3
U0421	low grade	Ta	male	85.2	no	18.2
U0425	low grade	Ta	male	64.3	no	51
U0426	low grade	Ta	female	86	no	62.8
U0427	high grade	Ta	male	77.3	no	58.9
U0430	high grade	Ta	male	80.9	no	58.9
U0431	high grade	T1	male	79.6	yes	9.4
U0433	high grade	Ta	male	81.4	no	24.1
U0434	high grade	T1	male	76.1	yes	3.2
U0435	low grade	Ta	female	57.9	no	57.7
U0436	low grade	Ta	male	72.2	no	67.4
U0437	low grade	Ta	male	63.6	no	59.1
U0438	low grade	Ta	male	72.4	no	53.4
U0439	low grade	Ta	female	65.9	no	58.1
U0442	high grade	Ta	female	75.4	no	64.6
U0446	low grade	Ta	male	71.6	no	63.6
U0447	low grade	Ta	male	64.4	no	63.4
U0448	high grade	T1	female	77.4	no	20.2
U0450	low grade	Ta	male	68.7	no	15.8
U0453	low grade	Ta	male	73.8	no	60.3
U0454	high grade	Ta	male	68.4	no	59
U0455	high grade	T1	male	81.2	no	61.4
U0457	high grade	Ta	male	66	no	63.4
U0458	low grade	Ta	male	63.2	no	67.8
U0459	low grade	T1	male	54	no	59.4
U0461	low grade	Ta	male	64.1	no	62.8
U0466	low grade	Ta	male	64.1	no	38.5
U0469	low grade	Ta	male	62.5	no	57.9
U0473	high grade	T1	male	64.4	no	57.9
U0475	high grade	Ta	male	67.3	no	40.7
U0476	high grade	T1	male	65.1	no	56.1
U0479	high grade	T2-4	male	89.6	no	1.9
U0494	low grade	Ta	female	83.3	no	56.7
U0496	low grade	Ta	male	63	no	35.7
U0497	low grade	Ta	female	71.7	no	60.6
U0502	high grade	Ta	male	76.5	no	46.9
U0512	high grade	T1	female	84.3	yes	1.3
U0514	high grade	T1	male	62.7	yes	1.1
U0515	high grade	T1	male	63	yes	0.9
U0516	low grade	Ta	female	62.4	no	22.7
U0519	low grade	Ta	male	80.8	no	15.1
U0531	low grade	T1	male	61.2	no	46.9
U0534	low grade	T1	male	64.9	no	43.7
U0535	low grade	T1	male	47.4	no	43.8
U0538	low grade	Ta	male	78.1	no	43.5
U0541	low grade	Ta	male	62.8	no	43.3
U0542	low grade	T1	male	78	no	43.3
U0544	low grade	Ta	male	60.4	no	26.7
U0549	PUNLMP	Ta	female	58.8	no	43.1
U0550	high grade	Ta	male	75.2	no	43.1
U0551	high grade	T1	male	79.9	no	18
U0553	high grade	T1	male	76.4	no	42.1
U0555	low grade	Ta	male	60.6	no	19.3
U0556	high grade	T1	male	60.6	no	42.1
U0558	low grade	Ta	male	58.2	no	41.9
U0559	high grade	T1	male	64.2	no	25.4
U0560	low grade	Ta	female	62.1	no	41.4
U0562	low grade	Ta	female	53.9	no	35
U0566	low grade	Ta	female	72.1	no	37.2
U0570	low grade	Ta	male	53.4	no	16.6
U0573	low grade	T1	male	48.1	no	40.1
U0577	high grade	Ta	female	56.2	no	24.6
U0580	high grade	T1	male	56.9	no	2
U0583	low grade	Ta	male	73.8	no	40.7
U0584	low grade	Ta	male	49.7	no	38
U0585	low grade	Ta	male	74	no	40.3
U0587	low grade	Ta	female	61.3	no	23.8
U0589	high grade	Ta	female	71.7	no	30.5
U0590	low grade	Ta	male	74.4	no	43.2
U0598	high grade	T1	female	88.7	no	32.6
U0600	low grade	Ta	male	75.3	no	50
U0603	high grade	T1	male	71.6	no	26.9
U0605	low grade	Ta	male	60.9	no	48.3
U0606	high grade	T1	male	80.4	no	40.4
U0607	low grade	Ta	male	65.9	no	48.8
U0608	high grade	T1	male	79.9	no	41
U0611	low grade	Ta	male	63.4	no	38.2
U0612	low grade	Ta	female	56.4	no	46.1
U0613	high grade	Ta	male	85	no	17.3
U0614	low grade	Ta	female	55.2	no	46.9
U0615	low grade	Ta	male	79.4	no	37.5
U0618	low grade	Ta	male	68.3	no	38.2
U0623	low grade	Ta	male	77.2	yes	26.1
U0624	low grade	T1	male	60.8	no	28.8
U0625	low grade	T1	female	71.4	no	40.3
U0627	high grade	T1	female	47.8	yes	1.4
U0631	low grade	Ta	male	73.7	no	39.8
U0635	low grade	Ta	male	49.5	no	32.2
U0638	low grade	Ta	male	75.6	no	38.3
U0641	low grade	Ta	male	70.7	no	38.3
U0642	PUNLMP	Ta	male	82.2	no	21.9
U0643	low grade	Ta	female	59.2	no	44.1
U0645	low grade	T1	male	84.3	yes	3
U0646	high grade	Ta	male	64.8	no	42.8
U0648	low grade	Ta	male	69.4	no	44.4
U0653	high grade	T1	female	78.9	yes	1
U0654	low grade	Ta	male	77	no	40.1
U0655	high grade	T1	male	55.6	no	27.2
U0657	low grade	T1	female	46.4	no	41.7
U0659	high grade	Ta	female	81	yes	14.6
U0664	low grade	Ta	male	75.6	no	46.3
U0666	low grade	Ta	male	77	no	32.4
U0670	high grade	T1	male	64.8	no	16.1
U0696	high grade	T1	female	83.1	yes	14.4
U0706	high grade	T1	male	64.7	yes	1.8
U0709	high grade	T1	male	72	yes	3.6
U0754	low grade	Ta	male	50.2	no	40.2
U0765	low grade	T1	male	51.7	no	22.7
U0766	high grade	Ta	female	84	no	24
U0768	low grade	Ta	male	53.4	no	48
U0772	low grade	Ta	male	46.1	no	42.4
U0777	high grade	T1	male	84.3	no	40.2
U0779	low grade	Ta	male	76.8	no	39.9
U0794	low grade	Ta	male	74	no	50.5
U0796	high grade	T1	male	66.8	no	0
U0832	low grade	Ta	male	61.7	no	10.7
U0835	high grade	T2-4	male	75.3	no	0
U0839	high grade	Ta	male	72.5	no	18.2
U0844	low grade	Ta	male	52.7	no	41.8
U0847	low grade	Ta	male	38.5	no	32.2
U0850	high grade	Ta	male	78.6	no	30.1
U0855	high grade	T1	male	66.4	no	18.3
U0856	high grade	Ta	male	68.9	no	36.2
U0867	high grade	Ta	male	62.3	no	50.8
U0870	low grade	Ta	male	81.9	no	48.6
U0903	low grade	Ta	male	89.2	no	15.4
U0904	low grade	Ta	male	70.7	no	33.7
U0905	low grade	Ta	male	83.7	no	25.6
U0907	high grade	T1	female	69.9	no	56.4
U0909	low grade	Ta	male	56.6	no	64
U0910	high grade	T1	male	83	no	50.8
U0912	low grade	Ta	male	68.3	no	42.3
U0913	low grade	Ta	male	67.9	no	57.4
U0915	low grade	Ta	female	62.4	no	44.9
U0918	low grade	Ta	male	56.7	no	47.3
U0928	high grade	Ta	male	41.2	no	47.4
U0932	low grade	Ta	male	64.2	no	49
U0952	high grade	Ta	male	60.5	no	37.6
U0954	low grade	Ta	male	68	no	56.3
U0963	high grade	T2-4	female	88.8	no	50.4
U0965	low grade	Ta	male	78.9	no	55.4
U0972	low grade	Ta	female	82.1	no	54.9
U0973	low grade	Ta	male	67.7	no	44.2
U0975	low grade	T1	female	68.8	no	17
U0976	low grade	Ta	female	59	no	48.1
U0977	low grade	T1	male	54.4	no	53
U0986	low grade	Ta	female	23.5	no	50.5
U0989	low grade	T1	male	85.7	yes	12.9
U0993	low grade	Ta	male	85.1	yes	43.9
U0998	low grade	Ta	male	58.6	no	52.4
U0999	high grade	Ta	female	69.5	no	51.2
U1002	low grade	Ta	female	65.2	no	35
U1005	low grade	Ta	male	55.8	no	40.2
U1006	low grade	Ta	male	77.9	no	14.7
U1011	high grade	Ta	male	47.8	no	13.6
U1018	low grade	T1	male	63	no	24
U1019	low grade	Ta	male	59.1	no	27.1
U1020	low grade	Ta	male	76.1	no	31.1
U1023	low grade	Ta	male	60.8	no	10.4
U1025	high grade	T1	female	70.7	no	40.2
U1026	low grade	Ta	male	46.4	no	16.8
U1030	low grade	T1	female	75.9	no	31.7
U1031	low grade	Ta	male	61.2	no	21.6
U1032	low grade	Ta	female	58.5	no	54.1
U1033	low grade	Ta	female	78.1	no	55.7
U1037	high grade	T1	male	78.2	no	12.7
U1043	high grade	T1	female	51.8	no	28.8
U1046	low grade	Ta	male	65.4	no	12.1
U1050	low grade	Ta	male	61	no	31.7
U1052	PUNLMP	Ta	female	66.9	no	26.5
U1055	high grade	Ta	female	87	no	14.2
U1057	low grade	Ta	male	74.3	no	38.2
U1061	low grade	Ta	male	64.5	no	0
U1064	low grade	Ta	male	75.7	no	26.6
U1067	high grade	Ta	male	67.7	no	31
U1082	low grade	Ta	male	75.7	no	26.6
U1084	high grade	Ta	male	66.9	no	41.9
U1089	low grade	Ta	male	64.5	no	0
U1099	low grade	T1	female	82.1	no	28.8
U1100	low grade	Ta	male	73.4	no	34.6
U1103	low grade	Ta	female	80.6	no	25.5
U1105	high grade	Ta	male	82.7	no	29.9
U1106	low grade	Ta	male	68.5	no	31.8
U1108	low grade	Ta	male	53.4	no	31.9
U1113	low grade	Ta	male	75	no	21.8
U1123	high grade	Ta	female	70.6	no	19.1
U1135	low grade	Ta	male	56.7	no	16.8
U1136	high grade	Ta	female	82.3	no	22.5
U1146	high grade	Ta	male	68.8	no	27.9
U1148	low grade	Ta	male	65.4	no	27.4
U1150	low grade	Ta	male	48.6	no	27.2
U1151	high grade	T2-4	male	74	no	0
U1153	low grade	Ta	male	69.7	no	32.3
U1155	high grade	T2-4	male	74.9	no	0
U1157	low grade	Ta	male	65.6	no	31.3
U1158	high grade	T2-4	male	65.8	no	0
U1161	high grade	Ta	male	74.3	no	29
U1162	high grade	Ta	male	58.1	no	14.8
U1165	high grade	T1	female	72.9	no	31
U1171	high grade	T1	female	84.8	yes	3.2
U1174	low grade	Ta	female	62.9	no	36.1
U1177	low grade	Ta	male	46.2	no	30
U1179	high grade	T1	male	81.5	no	35.6
U1182	low grade	Ta	male	63.9	no	34.8
U1188	high grade	T1	male	72.7	no	4.3
U1189	low grade	T1	male	70.4	no	38.1
U1190	high grade	Ta	female	72.4	no	23.2
U1191	low grade	T1	male	72.1	no	0
U1192	high grade	T1	male	64.6	no	8.4
U1194	low grade	T1	male	71.6	no	25.6
U1196	low grade	Ta	male	72.1	no	28.1
U1205	PUNLMP	Ta	male	82.4	no	40
U1206	low grade	Ta	male	75.6	no	26.1
U1207	low grade	T1	male	65.8	no	32
U1209	low grade	T1	male	65.9	no	31.4
U1211	high grade	T2-4	male	69.8	no	53.1
U1212	high grade	Ta	female	54.1	no	19
U1228	low grade	Ta	male	73.5	no	35.7
U1230	low grade	Ta	female	65.3	no	39.8
U1231	low grade	Ta	female	63.7	no	28
U1232	low grade	Ta	male	75.8	no	32.5
U1233	high grade	T1	male	61.1	no	36.9
U1235	low grade	Ta	female	58.4	no	31.8
U1237	low grade	Ta	male	57.1	no	33.8
U1240	low grade	T1	male	67.6	no	34.4
U1242	high grade	Ta	male	73.5	no	17.1
U1243	low grade	Ta	male	59	no	30.3
U1244	high grade	T1	male	80.5	no	12.9
U1248	low grade	Ta	female	51.8	no	41.1
U1249	low grade	T1	female	65.7	no	13.5
U1256	PUNLMP	Ta	male	72.7	no	14.3
U1263	high grade	T1	male	83.6	yes	30.3
U1264	high grade	T1	male	75.6	no	29.9
U1265	low grade	Ta	female	80.2	no	29.2
U1266	low grade	Ta	male	66	no	28.4
U1267	low grade	Ta	male	73.7	no	32.3
U1270	low grade	Ta	male	57.3	no	30.1
U1271	low grade	Ta	male	74.4	no	24.3
U1272	high grade	Ta	male	63.7	no	31.5
U1275	high grade	Ta	male	66.8	no	21.5
U1276	low grade	Ta	female	25.7	no	30.1
U1277	high grade	Ta	male	66.2	no	23.7
U1279	low grade	Ta	female	60	no	26.1
U1280	low grade	Ta	female	56.8	no	27.7
U1282	low grade	Ta	male	51.8	no	28.3
U1283	high grade	T1	male	68.7	yes	18.6
U1284	high grade	T1	male	83.2	no	27.5
U1286	high grade	Ta	male	73.5	no	27.4
U1288	high grade	Ta	male	63.3	no	25.7
U1289	low grade	Ta	male	71.8	no	26
U1291	low grade	Ta	male	70.1	no	24.2
U1292	high grade	T1	male	73.3	no	22.9
U1293	low grade	Ta	female	86.1	no	26.7
U1295	high grade	Ta	male	56.7	no	23.6
U1297	high grade	Ta	male	77.1	no	13.8
U1298	low grade	Ta	female	75	no	21.8
U1300	high grade	Ta	male	81.4	no	27.1
U1301	high grade	T1	male	81.2	no	23.7
U1303	high grade	Ta	male	48.1	no	26.3
U1304	low grade	T1	male	70.6	no	26.1
U1305	low grade	Ta	male	64.6	no	27.6
U1307	low grade	Ta	male	78.5	no	21.7
U1308	low grade	Ta	female	58.2	no	22.9
U1309	low grade	Ta	male	71.8	no	28.6
U1311	low grade	Ta	male	81.8	no	27.8
U1314	low grade	Ta	female	60	no	34.8
U1317	low grade	Ta	female	68	no	33.7
U1330	low grade	Ta	male	77.6	no	24.9
U1332	high grade	T1	male	69.1	no	24.3
U1335	low grade	Ta	male	76.9	no	24.3
U1336	low grade	Ta	male	69.7	no	24.7
U1337	low grade	Ta	male	93.5	no	24.7
U1338	low grade	Ta	male	54.2	no	24.6
U1341	low grade	Ta	female	50.8	no	27.6
U1343	high grade	T1	male	71.2	no	26.8
U1345	low grade	Ta	male	64.2	no	24.9
U1346	high grade	Ta	female	82.7	no	25.3
U1349	low grade	Ta	male	70.3	no	26.6
U1354	high grade	T1	male	82.7	no	23.4
U1356	high grade	Ta	male	77.1	no	15.5
U1363	low grade	Ta	male	75.9	no	23.7
U1368	low grade	Ta	male	65.2	no	24
U1374	high grade	T1	male	81.1	no	26.3
U1388	low grade	Ta	male	67.9	no	36.4
U1396	high grade	T1	male	70.6	yes	2
U1403	low grade	Ta	female	53.6	no	32.9
U1404	low grade	Ta	male	61.7	no	26.2
U1408	low grade	Ta	female	64.7	no	14.5
U1409	low grade	Ta	male	61.9	no	28.2
U1412	low grade	Ta	male	61	no	10.6
U1413	low grade	Ta	male	62.2	no	30.5
U1415	high grade	T1	male	72.2	yes	1.3
U1425	low grade	Ta	male	70.7	no	27
U1426	low grade	Ta	female	86.1	no	10.2
U1427	low grade	Ta	male	54.5	no	27
U1430	high grade	Ta	male	84.9	no	39.2
U1431	low grade	T1	female	79.2	no	31.1
U1432	low grade	Ta	male	56.7	no	28
U1434	low grade	Ta	male	75.3	no	34.2
U1435	high grade	Ta	female	65	no	31.7
U1458	low grade	T1	male	69.6	no	6.5
U1462	low grade	T1	male	74.4	no	8.4
U1464	high grade	Ta	male	74.5	no	8.6
U1465	high grade	T1	male	56.5	yes	1
U1476	high grade	T1	male	79.5	no	13.1
U1478	high grade	T1	male	83.1	no	13
U1480	high grade	T1	female	75.5	yes	8.7

## Sheet: H
The purity of TCGA-BLCA samples
ID	Cancer type	ESTIMATE	ABSOLUTE	LUMP	IHC	CPE
TCGA-2F-A9KO-01A	BLCA	0.7653	NaN	0.5425	0.65	0.6918
TCGA-2F-A9KP-01A	BLCA	0.9843	NaN	0.7375	0.75	0.7263
TCGA-2F-A9KQ-01A	BLCA	0.9668	NaN	0.7028	0.75	0.7019
TCGA-2F-A9KR-01A	BLCA	0.962	NaN	0.6937	0.7	0.9164
TCGA-2F-A9KT-01A	BLCA	0.9304	NaN	0.5451	0.65	0.7019
TCGA-2F-A9KW-01A	BLCA	0.8471	NaN	0.7657	0.8	0.7913
TCGA-4Z-AA7M-01A	BLCA	0.9394	NaN	0.598	0.7	0.836
TCGA-4Z-AA7N-01A	BLCA	0.5174	NaN	0.3087	0.6	0.3551
TCGA-4Z-AA7O-01A	BLCA	0.8723	NaN	0.486	0.8	0.7466
TCGA-4Z-AA7Q-01A	BLCA	0.7727	NaN	0.407	0.75	0.7018
TCGA-4Z-AA7R-01A	BLCA	0.957	NaN	0.7387	0.75	0.7277
TCGA-4Z-AA7S-01A	BLCA	0.9737	NaN	0.855	0.7	0.8643
TCGA-4Z-AA7W-01A	BLCA	0.6281	NaN	0.3514	0.8	0.5054
TCGA-4Z-AA7Y-01A	BLCA	0.9794	NaN	0.6529	0.8	0.7466
TCGA-4Z-AA80-01A	BLCA	0.9827	NaN	0.514	0.75	0.7466
TCGA-4Z-AA81-01A	BLCA	0.9037	NaN	0.5554	0.75	0.7466
TCGA-4Z-AA82-01A	BLCA	0.8584	NaN	0.7504	0.65	0.7466
TCGA-4Z-AA83-01A	BLCA	0.8915	NaN	0.639	0.95	0.7913
TCGA-4Z-AA84-01A	BLCA	0.9498	NaN	0.6514	0.93	0.7913
TCGA-4Z-AA86-01A	BLCA	0.6436	NaN	0.4652	0.9	0.5266
TCGA-4Z-AA87-01A	BLCA	0.8844	NaN	0.6399	0.9	0.6573
TCGA-4Z-AA89-01A	BLCA	0.982	NaN	0.5673	0.87	0.7913
TCGA-5N-A9KI-01A	BLCA	0.8202	NaN	NaN	0.8	0.7118
TCGA-5N-A9KM-01A	BLCA	0.8192	NaN	NaN	0.6	0.7558
TCGA-BL-A0C8-01A	BLCA	0.923	NaN	0.832	0.823	0.8374
TCGA-BL-A0C8-01B	BLCA	NaN	NaN	0.8931	0.95	0.8056
TCGA-BL-A13I-01A	BLCA	0.5428	0.33	0.4801	0.5024	0.4498
TCGA-BL-A13I-01B	BLCA	NaN	NaN	0.5336	0.9	0.6836
TCGA-BL-A13J-01A	BLCA	0.8793	0.55	0.7816	0.7849	0.7313
TCGA-BL-A13J-01B	BLCA	NaN	NaN	0.775	0.8	0.7138
TCGA-BL-A3JM-01A	BLCA	0.9193	0.76	0.7276	0.8	0.8597
TCGA-BL-A5ZZ-01A	BLCA	0.6778	NaN	0.7046	0.65	0.6876
TCGA-BT-A0S7-01A	BLCA	0.9097	0.3	0.5578	0.75	0.6309
TCGA-BT-A0YX-01A	BLCA	0.8479	0.49	0.5182	0.7	0.7094
TCGA-BT-A20J-01A	BLCA	0.7465	0.4	0.3825	0.75	0.6043
TCGA-BT-A20N-01A	BLCA	0.965	0.35	0.7465	0.8	0.7417
TCGA-BT-A20O-01A	BLCA	0.4014	0.18	0.3083	0.75	0.2098
TCGA-BT-A20P-01A	BLCA	0.9703	0.94	0.9428	0.9	0.9689
TCGA-BT-A20Q-01A	BLCA	0.7563	0.68	0.7753	0.8	0.7251
TCGA-BT-A20R-01A	BLCA	0.7516	0.44	0.682	0.65	0.6672
TCGA-BT-A20T-01A	BLCA	0.8179	0.75	0.7776	0.75	0.7683
TCGA-BT-A20U-01A	BLCA	0.8796	0.47	0.6655	0.65	0.6251
TCGA-BT-A20V-01A	BLCA	0.9455	0.66	0.7162	0.6	0.8347
TCGA-BT-A20W-01A	BLCA	0.8844	NaN	0.7368	0.7	0.7254
TCGA-BT-A20X-01A	BLCA	0.8607	0.37	0.5546	0.8	0.5125
TCGA-BT-A2LA-01A	BLCA	0.9948	0.95	0.7419	0.9	0.8956
TCGA-BT-A2LB-01A	BLCA	0.781	0.5	0.5743	0.8	0.5858
TCGA-BT-A2LD-01A	BLCA	0.8999	0.33	0.6924	0.9	0.5746
TCGA-BT-A3PH-01A	BLCA	0.9496	0.8	0.6566	0.9	0.8787
TCGA-BT-A3PJ-01A	BLCA	0.8356	0.51	0.5	0.9	0.7169
TCGA-BT-A3PK-01A	BLCA	0.7673	0.29	0.4356	0.6	0.5662
TCGA-BT-A42B-01A	BLCA	NaN	0.78	0.7201	0.6	0.8806
TCGA-BT-A42C-01A	BLCA	0.9776	0.65	0.7218	0.92	0.8523
TCGA-BT-A42E-01A	BLCA	0.7746	NaN	0.6169	0.7	0.7044
TCGA-BT-A42F-01A	BLCA	0.7157	NaN	0.4209	0.7	0.3542
TCGA-C4-A0EZ-01A	BLCA	0.9886	NaN	0.9123	0.885	0.9317
TCGA-C4-A0F0-01A	BLCA	0.8353	0.39	0.4877	0.75	0.5727
TCGA-C4-A0F1-01A	BLCA	0.8771	NaN	0.3545	0.8	0.7019
TCGA-C4-A0F6-01A	BLCA	0.8904	0.68	0.7867	0.725	0.7959
TCGA-C4-A0F7-01A	BLCA	0.9508	NaN	0.813	0.75	0.8806
TCGA-CF-A1HR-01A	BLCA	0.9042	0.4	0.607	0.7	0.5576
TCGA-CF-A1HS-01A	BLCA	0.8701	0.55	0.631	0.65	0.6932
TCGA-CF-A27C-01A	BLCA	0.9868	0.99	0.6798	0.95	0.8696
TCGA-CF-A3MF-01A	BLCA	0.9581	0.77	0.6682	0.9	0.8868
TCGA-CF-A3MG-01A	BLCA	0.9912	NaN	0.5683	0.9	0.7466
TCGA-CF-A3MH-01A	BLCA	0.9776	0.95	0.5942	0.85	0.8633
TCGA-CF-A3MI-01A	BLCA	0.9172	0.79	0.5449	0.9	0.8893
TCGA-CF-A47S-01A	BLCA	0.9436	NaN	0.8243	0.85	0.8283
TCGA-CF-A47T-01A	BLCA	0.9656	NaN	0.5882	0.99	0.6126
TCGA-CF-A47V-01A	BLCA	0.8953	NaN	0.7416	0.99	0.8683
TCGA-CF-A47W-01A	BLCA	0.9774	NaN	0.8337	0.85	0.8394
TCGA-CF-A47X-01A	BLCA	0.9819	NaN	0.6469	0.8	0.6198
TCGA-CF-A47Y-01A	BLCA	0.9725	NaN	0.7586	0.99	0.8806
TCGA-CF-A5U8-01A	BLCA	0.9796	NaN	0.73	0.95	0.7175
TCGA-CF-A5UA-01A	BLCA	0.9725	NaN	0.9171	0.95	0.9374
TCGA-CF-A7I0-01A	BLCA	0.9003	NaN	0.6247	0.94	0.6126
TCGA-CF-A8HX-01A	BLCA	0.9765	NaN	0.6729	0.92	0.836
TCGA-CF-A8HY-01A	BLCA	0.9657	NaN	0.6915	0.94	0.8985
TCGA-CF-A9FF-01A	BLCA	0.8896	NaN	0.6865	0.8	0.8606
TCGA-CF-A9FH-01A	BLCA	0.9761	NaN	0.7742	0.7	0.7694
TCGA-CF-A9FL-01A	BLCA	0.8943	NaN	0.5959	0.7	0.7466
TCGA-CF-A9FM-01A	BLCA	0.9495	NaN	0.7545	0.8	0.7463
TCGA-CU-A0YN-01A	BLCA	0.8114	0.4	0.544	0.815	0.6483
TCGA-CU-A0YO-01A	BLCA	0.8442	0.33	0.4984	0.575	0.6336
TCGA-CU-A0YR-01A	BLCA	0.7562	0.47	0.6169	0.79	0.644
TCGA-CU-A3KJ-01A	BLCA	0.9047	0.74	0.6096	0.95	0.8726
TCGA-CU-A3QU-01A	BLCA	0.9823	NaN	0.9018	0.99	0.9193
TCGA-CU-A3YL-01A	BLCA	0.9342	NaN	0.7026	0.95	0.8806
TCGA-CU-A5W6-01A	BLCA	0.9254	NaN	0.6982	0.85	0.7913
TCGA-CU-A72E-01A	BLCA	0.8607	NaN	0.6098	0.85	0.6573
TCGA-DK-A1A3-01A	BLCA	0.8058	0.42	0.6218	0.7	0.6238
TCGA-DK-A1A5-01A	BLCA	0.8124	0.59	0.7186	0.7	0.7132
TCGA-DK-A1A6-01A	BLCA	0.8413	0.72	0.7011	0.9	0.7485
TCGA-DK-A1A7-01A	BLCA	0.9456	0.74	0.8214	0.85	0.8447
TCGA-DK-A1AA-01A	BLCA	0.9497	0.95	0.5193	0.95	0.8891
TCGA-DK-A1AB-01A	BLCA	0.7004	0.56	0.6385	0.75	0.6519
TCGA-DK-A1AC-01A	BLCA	0.8025	0.68	0.6845	0.9	0.7444
TCGA-DK-A1AD-01A	BLCA	0.8766	0.73	0.5764	0.8	0.849
TCGA-DK-A1AE-01A	BLCA	0.9616	0.83	0.7328	0.8	0.8706
TCGA-DK-A1AF-01A	BLCA	0.5903	0.98	0.499	0.7	0.6227
TCGA-DK-A1AG-01A	BLCA	0.9625	0.92	0.6474	0.9	0.8308
TCGA-DK-A2HX-01A	BLCA	0.765	0.49	0.8454	0.7	0.7722
TCGA-DK-A2I1-01A	BLCA	0.6992	0.57	0.6066	0.7	0.5873
TCGA-DK-A2I2-01A	BLCA	0.711	0.29	0.4913	0.75	0.528
TCGA-DK-A2I4-01A	BLCA	0.4359	0.29	0.4666	0.8	0.4229
TCGA-DK-A2I6-01A	BLCA	0.9388	0.54	0.7287	0.7	0.709
TCGA-DK-A3IK-01A	BLCA	0.9072	0.5	0.729	0.75	0.8004
TCGA-DK-A3IL-01A	BLCA	0.9364	0.73	0.8215	0.9	0.84
TCGA-DK-A3IM-01A	BLCA	0.9839	0.76	0.7914	0.85	0.8374
TCGA-DK-A3IN-01A	BLCA	0.7415	0.38	0.5705	0.95	0.5266
TCGA-DK-A3IQ-01A	BLCA	0.6652	0.35	0.7643	0.75	0.6289
TCGA-DK-A3IS-01A	BLCA	0.9744	0.9	0.6387	0.9	0.8612
TCGA-DK-A3IT-01A	BLCA	0.8461	0.46	0.6706	0.7	0.6748
TCGA-DK-A3IU-01A	BLCA	0.4759	0.24	0.4399	0.9	0.3835
TCGA-DK-A3IV-01A	BLCA	0.897	0.56	0.4607	0.9	0.6979
TCGA-DK-A3WW-01A	BLCA	0.741	0.51	0.4663	0.6	0.6526
TCGA-DK-A3WX-01A	BLCA	0.7435	NaN	0.4265	0.6	0.6623
TCGA-DK-A3WY-01A	BLCA	0.4202	NaN	0.2292	0.8	0.2232
TCGA-DK-A3X1-01A	BLCA	0.9052	NaN	0.6375	0.7	0.7466
TCGA-DK-A3X2-01A	BLCA	0.9924	NaN	0.6996	0.9	0.7466
TCGA-DK-A6AV-01A	BLCA	0.9192	NaN	0.6286	0.85	0.7019
TCGA-DK-A6AW-01A	BLCA	0.9532	NaN	0.9073	0.8	0.9259
TCGA-DK-A6B0-01A	BLCA	0.9773	NaN	0.6859	0.8	0.7466
TCGA-DK-A6B1-01A	BLCA	0.9597	NaN	0.8683	0.8	0.8806
TCGA-DK-A6B2-01A	BLCA	0.7039	NaN	0.6762	0.7	0.6543
TCGA-DK-A6B5-01A	BLCA	0.8792	NaN	0.5928	0.8	0.7913
TCGA-DK-A6B6-01A	BLCA	0.9166	NaN	0.7134	0.85	0.7913
TCGA-DK-AA6L-01A	BLCA	0.8848	NaN	0.727	0.65	0.714
TCGA-DK-AA6M-01A	BLCA	0.7425	NaN	0.6471	0.7	0.6609
TCGA-DK-AA6P-01A	BLCA	0.9854	NaN	0.765	0.7	0.7913
TCGA-DK-AA6Q-01A	BLCA	0.9045	NaN	0.6666	0.7	0.7466
TCGA-DK-AA6R-01A	BLCA	0.9203	NaN	NaN	0.8	0.8021
TCGA-DK-AA6S-01A	BLCA	0.71	NaN	0.6969	0.65	0.6166
TCGA-DK-AA6T-01A	BLCA	0.672	NaN	0.2127	0.65	0.5651
TCGA-DK-AA6U-01A	BLCA	0.9819	NaN	0.6822	0.75	0.836
TCGA-DK-AA6W-01A	BLCA	0.9531	NaN	0.7451	0.65	0.7913
TCGA-DK-AA6X-01A	BLCA	0.861	NaN	NaN	0.6	0.8065
TCGA-DK-AA71-01A	BLCA	0.9576	NaN	0.8337	0.75	0.9253
TCGA-DK-AA74-01A	BLCA	0.454	NaN	0.4944	0.7	0.4406
TCGA-DK-AA75-01A	BLCA	0.9919	NaN	0.6095	0.8	0.7019
TCGA-DK-AA76-01A	BLCA	0.9934	NaN	0.6986	0.6	0.7466
TCGA-DK-AA77-01A	BLCA	0.9323	NaN	0.6901	0.75	0.836
TCGA-E5-A2PC-01A	BLCA	0.9381	0.82	0.7245	0.9	0.8812
TCGA-E5-A4TZ-01A	BLCA	0.9799	NaN	0.6243	0.8	0.7466
TCGA-E5-A4U1-01A	BLCA	0.9961	NaN	0.7589	0.9	0.7514
TCGA-E7-A3X6-01A	BLCA	0.8395	NaN	0.4555	0.9	0.7925
TCGA-E7-A3Y1-01A	BLCA	0.951	NaN	0.656	0.95	0.8806
TCGA-E7-A4IJ-01A	BLCA	0.9317	NaN	0.6773	0.8	0.836
TCGA-E7-A4XJ-01A	BLCA	0.9675	NaN	0.8288	0.8	0.836
TCGA-E7-A519-01A	BLCA	0.8438	NaN	0.6886	0.85	0.7913
TCGA-E7-A541-01A	BLCA	0.8545	NaN	0.6951	0.8	0.7913
TCGA-E7-A5KE-01A	BLCA	0.996	NaN	0.7327	0.85	0.7466
TCGA-E7-A5KF-01A	BLCA	0.9939	NaN	0.6692	0.8	0.7019
TCGA-E7-A677-01A	BLCA	0.9281	NaN	0.7019	0.9	0.836
TCGA-E7-A678-01A	BLCA	0.972	NaN	0.6051	0.95	0.7913
TCGA-E7-A6MD-01A	BLCA	0.789	NaN	0.5525	0.7	0.724
TCGA-E7-A6ME-01A	BLCA	0.9574	NaN	0.7159	0.6	0.7913
TCGA-E7-A6MF-01A	BLCA	0.9767	NaN	0.8527	0.9	0.8617
TCGA-E7-A7DU-01A	BLCA	0.9653	NaN	0.5356	0.95	0.7019
TCGA-E7-A7DV-01A	BLCA	0.5897	NaN	0.4041	0.92	0.3345
TCGA-E7-A7PW-01A	BLCA	0.9771	NaN	0.839	0.8	0.9253
TCGA-E7-A7XN-01A	BLCA	0.785	NaN	0.3577	0.9	0.7019
TCGA-E7-A85H-01A	BLCA	0.8759	NaN	0.8844	0.75	0.842
TCGA-E7-A8O7-01A	BLCA	0.9163	NaN	0.5871	0.9	0.8092
TCGA-E7-A8O8-01A	BLCA	0.9641	NaN	0.713	0.95	0.6975
TCGA-E7-A97P-01A	BLCA	0.713	NaN	0.4217	0.85	0.6126
TCGA-E7-A97Q-01A	BLCA	0.8563	NaN	0.6733	0.85	0.6508
TCGA-FD-A3B3-01A	BLCA	0.6191	0.21	0.3677	0.75	0.3269
TCGA-FD-A3B4-01A	BLCA	0.7487	0.63	0.7461	0.8	0.7415
TCGA-FD-A3B5-01A	BLCA	0.9318	0.52	0.6884	0.85	0.6852
TCGA-FD-A3B6-01A	BLCA	0.7482	0.42	0.4935	0.75	0.6149
TCGA-FD-A3B7-01A	BLCA	0.5105	0.27	0.4197	0.8	0.3859
TCGA-FD-A3B8-01A	BLCA	0.3916	0.18	0.3541	0.85	0.3047
TCGA-FD-A3N5-01A	BLCA	0.9078	0.66	0.6969	0.8	0.8347
TCGA-FD-A3N6-01A	BLCA	0.917	0.83	0.6461	0.75	0.8669
TCGA-FD-A3NA-01A	BLCA	0.8508	0.43	0.5825	0.75	0.6586
TCGA-FD-A3SJ-01A	BLCA	0.897	NaN	0.6797	0.75	0.8706
TCGA-FD-A3SL-01A	BLCA	0.7073	NaN	0.7898	0.75	0.6131
TCGA-FD-A3SM-01A	BLCA	0.86	NaN	0.6909	0.75	0.8204
TCGA-FD-A3SN-01A	BLCA	0.8791	NaN	0.6953	0.8	0.7019
TCGA-FD-A3SO-01A	BLCA	0.7443	NaN	0.663	0.75	0.6387
TCGA-FD-A3SP-01A	BLCA	0.502	NaN	0.5705	0.7	0.53
TCGA-FD-A3SQ-01A	BLCA	0.7258	NaN	0.7237	0.8	0.6382
TCGA-FD-A3SR-01A	BLCA	0.7574	NaN	0.6825	0.7	0.6811
TCGA-FD-A3SS-01A	BLCA	0.9488	NaN	0.8002	0.7	0.8806
TCGA-FD-A43N-01A	BLCA	0.8526	NaN	0.6475	0.75	0.7019
TCGA-FD-A43P-01A	BLCA	0.7415	NaN	0.6379	0.9	0.6595
TCGA-FD-A43S-01A	BLCA	0.5542	NaN	0.4666	0.6	0.4051
TCGA-FD-A43U-01A	BLCA	0.5216	NaN	0.5251	0.8	0.4766
TCGA-FD-A43X-01A	BLCA	0.9819	NaN	0.7096	0.8	0.8985
TCGA-FD-A43Y-01A	BLCA	0.8017	NaN	0.6184	0.65	0.7412
TCGA-FD-A5BR-01A	BLCA	0.8105	NaN	0.567	0.65	0.7532
TCGA-FD-A5BS-01A	BLCA	0.2717	NaN	0.2965	0.7	0.208
TCGA-FD-A5BT-01A	BLCA	0.4328	NaN	0.4884	0.7	0.4335
TCGA-FD-A5BU-01A	BLCA	0.7143	NaN	0.5375	0.6	0.6226
TCGA-FD-A5BV-01A	BLCA	0.9595	NaN	0.8099	0.7	0.8114
TCGA-FD-A5BX-01A	BLCA	0.6119	NaN	0.4777	0.7	0.4834
TCGA-FD-A5BY-01A	BLCA	0.8593	NaN	0.6803	0.8	0.7913
TCGA-FD-A5BZ-01A	BLCA	0.772	NaN	0.8007	0.75	0.7913
TCGA-FD-A5C0-01A	BLCA	0.8893	NaN	0.7272	0.8	0.836
TCGA-FD-A5C1-01A	BLCA	0.6407	NaN	0.5447	0.75	0.5226
TCGA-FD-A62N-01A	BLCA	0.3622	NaN	0.469	0.65	0.1444
TCGA-FD-A62O-01A	BLCA	0.945	NaN	0.8684	0.85	0.8806
TCGA-FD-A62P-01A	BLCA	0.7681	NaN	0.6269	0.7	0.6956
TCGA-FD-A62S-01A	BLCA	0.6153	NaN	0.6149	0.75	0.5822
TCGA-FD-A6TA-01A	BLCA	0.719	NaN	0.4928	0.82	0.629
TCGA-FD-A6TB-01A	BLCA	0.6431	NaN	0.4727	0.65	0.5258
TCGA-FD-A6TC-01A	BLCA	0.8419	NaN	0.665	0.8	0.7913
TCGA-FD-A6TD-01A	BLCA	0.7139	NaN	0.5114	0.75	0.6219
TCGA-FD-A6TE-01A	BLCA	0.9734	NaN	0.8059	0.85	0.8066
TCGA-FD-A6TF-01A	BLCA	0.8111	NaN	0.7218	0.7	0.754
TCGA-FD-A6TG-01A	BLCA	0.7608	NaN	0.7032	0.75	0.686
TCGA-FD-A6TH-01A	BLCA	0.86	NaN	0.8073	0.7	0.8203
TCGA-FD-A6TI-01A	BLCA	0.9216	NaN	0.8107	0.85	0.8123
TCGA-FD-A6TK-01A	BLCA	0.646	NaN	0.5429	0.75	0.5298
TCGA-FJ-A3Z7-01A	BLCA	0.8302	0.54	0.775	0.75	0.7585
TCGA-FJ-A3Z9-01A	BLCA	0.9899	NaN	0.6251	0.8	0.961
TCGA-FJ-A3ZE-01A	BLCA	0.9958	0.87	0.7831	0.85	0.8838
TCGA-FJ-A3ZF-01A	BLCA	0.9919	0.9	0.8587	0.85	0.9342
TCGA-FJ-A871-01A	BLCA	0.949	NaN	0.9025	0.75	0.9202
TCGA-FT-A3EE-01A	BLCA	0.9458	0.6	0.7124	0.9	0.7143
TCGA-FT-A61P-01A	BLCA	0.7028	NaN	0.7277	0.75	0.7148
TCGA-G2-A2EC-01A	BLCA	0.7767	0.27	0.694	0.7	0.5471
TCGA-G2-A2EF-01A	BLCA	0.7922	0.6	0.5327	0.75	0.7301
TCGA-G2-A2EJ-01A	BLCA	0.926	0.61	0.5344	0.8	0.677
TCGA-G2-A2EK-01A	BLCA	0.9129	0.55	0.5871	0.7	0.6932
TCGA-G2-A2EL-01A	BLCA	1	0.98	0.5373	0.8	0.8956
TCGA-G2-A2EO-01A	BLCA	0.7265	0.38	0.6195	0.85	0.5554
TCGA-G2-A2ES-01A	BLCA	0.8104	0.55	0.6059	0.75	0.6932
TCGA-G2-A3IB-01A	BLCA	0.9585	0.92	0.539	0.8	0.8727
TCGA-G2-A3IE-01A	BLCA	0.954	0.69	0.6682	0.85	0.8489
TCGA-G2-A3VY-01A	BLCA	0.9955	NaN	0.9761	0.9	1
TCGA-G2-AA3B-01A	BLCA	0.9576	NaN	0.6823	0.8	0.9521
TCGA-G2-AA3C-01A	BLCA	0.6599	NaN	0.3684	0.8	0.5487
TCGA-G2-AA3D-01A	BLCA	0.9873	NaN	0.6508	0.65	0.6244
TCGA-G2-AA3F-01A	BLCA	0.9588	NaN	NaN	0.75	0.7836
TCGA-GC-A3BM-01A	BLCA	0.9569	NaN	0.7912	0.97	0.7913
TCGA-GC-A3I6-01A	BLCA	0.8473	0.73	0.7382	0.8	0.8291
TCGA-GC-A3OO-01A	BLCA	0.8504	NaN	0.6153	0.6	0.8074
TCGA-GC-A3RB-01A	BLCA	0.9556	0.85	0.7719	0.9	0.8707
TCGA-GC-A3RC-01A	BLCA	0.7865	NaN	0.7537	0.6	0.7453
TCGA-GC-A3RD-01A	BLCA	0.947	NaN	0.8037	0.9	0.9253
TCGA-GC-A3WC-01A	BLCA	0.7462	NaN	0.5946	0.7	0.6126
TCGA-GC-A3YS-01A	BLCA	0.7607	0.32	0.7409	0.8	0.7079
TCGA-GC-A4ZW-01A	BLCA	0.9833	NaN	0.9663	0.9	0.9878
TCGA-GC-A6I1-01A	BLCA	0.665	NaN	0.386	0.8	0.5556
TCGA-GC-A6I3-01A	BLCA	0.7662	NaN	0.5977	0.75	0.6931
TCGA-GD-A2C5-01A	BLCA	0.8898	NaN	0.6545	0.85	0.6288
TCGA-GD-A3OP-01A	BLCA	0.8515	0.2	0.7507	0.7	0.7753
TCGA-GD-A3OQ-01A	BLCA	0.94	0.78	0.7212	0.95	0.8916
TCGA-GD-A3OS-01A	BLCA	0.9064	0.72	0.5863	0.85	0.8184
TCGA-GD-A6C6-01A	BLCA	0.9341	NaN	0.8978	0.75	0.9147
TCGA-GD-A76B-01A	BLCA	0.8393	NaN	0.5167	0.8	0.7923
TCGA-GU-A42P-01A	BLCA	0.9931	NaN	0.7163	0.75	0.7014
TCGA-GU-A42Q-01A	BLCA	0.9703	NaN	0.6183	0.7	0.7466
TCGA-GU-A42R-01A	BLCA	0.979	NaN	0.7917	0.8	0.79
TCGA-GU-A762-01A	BLCA	0.5879	NaN	0.5062	0.7	0.4545
TCGA-GU-A763-01A	BLCA	0.9753	NaN	0.6505	0.8	0.7019
TCGA-GU-A764-01A	BLCA	0.7319	NaN	0.4063	0.7	0.6464
TCGA-GU-A766-01A	BLCA	0.6065	NaN	0.4519	0.65	0.4761
TCGA-GU-A767-01A	BLCA	0.9073	NaN	0.7491	0.6	0.7466
TCGA-GU-AATO-01A	BLCA	0.7946	NaN	0.6652	0.75	0.7316
TCGA-GU-AATP-01A	BLCA	0.7695	NaN	0.7602	0.8	0.7019
TCGA-GU-AATQ-01A	BLCA	0.9335	NaN	0.6633	0.75	0.6391
TCGA-GV-A3JV-01A	BLCA	0.8425	0.67	0.8085	0.9	0.7974
TCGA-GV-A3JW-01A	BLCA	0.9878	0.83	0.7617	0.9	0.9153
TCGA-GV-A3JX-01A	BLCA	0.9186	0.9	0.7999	0.9	0.8903
TCGA-GV-A3JZ-01A	BLCA	0.8918	0.82	0.7888	0.9	0.8275
TCGA-GV-A3QF-01A	BLCA	0.9785	NaN	0.431	0.9	0.7913
TCGA-GV-A3QG-01A	BLCA	0.4241	0.46	0.4939	0.65	0.5196
TCGA-GV-A3QH-01A	BLCA	0.9948	0.48	0.8207	0.8	0.8747
TCGA-GV-A3QI-01A	BLCA	0.9952	0.95	0.9978	0.9	1
TCGA-GV-A3QK-01B	BLCA	0.9018	0.7	0.7008	0.85	0.809
TCGA-GV-A40E-01A	BLCA	0.8854	0.34	0.6247	0.85	0.6478
TCGA-GV-A40G-01A	BLCA	0.9852	NaN	0.9277	0.9	0.9498
TCGA-GV-A6ZA-01A	BLCA	0.9379	NaN	0.6943	0.95	0.7466
TCGA-H4-A2HO-01A	BLCA	0.8986	0.64	0.7135	0.75	0.7339
TCGA-H4-A2HQ-01A	BLCA	0.9772	NaN	0.7925	0.75	0.791
TCGA-HQ-A2OE-01A	BLCA	0.9798	NaN	0.7242	0.95	0.836
TCGA-HQ-A2OF-01A	BLCA	0.9876	NaN	0.9883	0.9	0.9937
TCGA-HQ-A5ND-01A	BLCA	0.9669	NaN	0.4802	0.8	0.7913
TCGA-HQ-A5NE-01A	BLCA	0.8739	NaN	0.6564	0.65	0.6573
TCGA-K4-A3WS-01A	BLCA	0.6588	NaN	0.6868	0.7	0.6668
TCGA-K4-A3WU-01B	BLCA	0.7344	0.6	0.618	0.75	0.6908
TCGA-K4-A3WV-01A	BLCA	0.9795	NaN	0.8381	0.7	0.8806
TCGA-K4-A4AB-01B	BLCA	0.8147	NaN	0.5402	0.7	0.6573
TCGA-K4-A4AC-01A	BLCA	0.8389	NaN	0.5271	0.85	0.7917
TCGA-K4-A54R-01A	BLCA	0.7394	NaN	0.6581	0.8	0.6566
TCGA-K4-A5RH-01A	BLCA	0.5108	NaN	0.4726	0.65	0.415
TCGA-K4-A5RI-01A	BLCA	0.8989	NaN	0.7876	0.75	0.7852
TCGA-K4-A5RJ-01A	BLCA	0.5153	NaN	0.4568	0.9	0.3964
TCGA-K4-A6FZ-01A	BLCA	0.8766	NaN	0.6405	0.7	0.843
TCGA-K4-A6MB-01A	BLCA	0.9048	NaN	0.8082	0.7	0.8094
TCGA-K4-A83P-01A	BLCA	0.4936	NaN	0.3509	0.6	0.3228
TCGA-K4-AAQO-01A	BLCA	0.7779	NaN	0.7175	0.75	0.709
TCGA-KQ-A41N-01A	BLCA	0.9738	NaN	0.5857	0.85	0.5479
TCGA-KQ-A41O-01A	BLCA	0.9992	NaN	0.9838	0.8	1
TCGA-KQ-A41P-01A	BLCA	0.843	NaN	0.749	0.75	0.7466
TCGA-KQ-A41Q-01A	BLCA	0.9693	NaN	0.6546	0.85	0.7019
TCGA-KQ-A41R-01A	BLCA	0.9668	NaN	0.5695	0.8	0.6573
TCGA-KQ-A41S-01A	BLCA	0.8247	NaN	0.7378	0.75	0.7266
TCGA-LC-A66R-01A	BLCA	0.7826	NaN	0.5156	0.7	0.7153
TCGA-LT-A5Z6-01A	BLCA	0.9664	NaN	0.8294	0.65	0.8342
TCGA-LT-A8JT-01A	BLCA	0.9453	NaN	0.6928	0.9	0.7913
TCGA-MV-A51V-01A	BLCA	0.9674	NaN	0.9477	0.9	0.9662
TCGA-PQ-A6FI-01A	BLCA	0.9165	NaN	0.5543	0.75	0.6573
TCGA-PQ-A6FN-01A	BLCA	0.8664	NaN	0.474	0.7	0.4166
TCGA-R3-A69X-01A	BLCA	0.7211	NaN	0.5228	0.75	0.6318
TCGA-S5-A6DX-01A	BLCA	0.6615	NaN	0.5954	0.65	0.5592
TCGA-S5-AA26-01A	BLCA	0.9868	NaN	0.5641	0.9	0.7913
TCGA-SY-A9G0-01A	BLCA	0.7181	NaN	0.664	0.65	0.64
TCGA-SY-A9G5-01A	BLCA	0.642	NaN	0.6092	0.7	0.5755
TCGA-UY-A78K-01A	BLCA	0.7759	NaN	0.4921	0.7	0.7019
TCGA-UY-A78L-01A	BLCA	0.8731	NaN	0.6245	0.7	0.7466
TCGA-UY-A78M-01A	BLCA	0.9059	NaN	0.7265	0.7	0.7134
TCGA-UY-A78N-01A	BLCA	0.9787	NaN	0.911	0.7	0.9302
TCGA-UY-A78O-01A	BLCA	0.9356	NaN	0.8	0.7	0.7997
TCGA-UY-A78P-01A	BLCA	0.6788	NaN	0.2953	0.75	0.5743
TCGA-UY-A8OB-01A	BLCA	0.9172	NaN	NaN	0.75	0.8223
TCGA-UY-A8OC-01A	BLCA	0.8202	NaN	0.5546	0.65	0.7663
TCGA-UY-A8OD-01A	BLCA	0.7506	NaN	0.7172	0.75	0.7025
TCGA-UY-A9PA-01A	BLCA	0.9277	NaN	0.66	0.8	0.9123
TCGA-UY-A9PB-01A	BLCA	0.6209	NaN	0.5544	0.75	0.5111
TCGA-UY-A9PD-01A	BLCA	0.8927	NaN	0.6355	0.75	0.8648
TCGA-UY-A9PE-01A	BLCA	0.9235	NaN	0.6178	0.75	0.8806
TCGA-UY-A9PF-01A	BLCA	0.8765	NaN	0.5933	0.75	0.7466
TCGA-UY-A9PH-01A	BLCA	0.6703	NaN	0.432	0.8	0.3672
TCGA-XF-A8HB-01A	BLCA	0.9849	NaN	0.8762	0.8	0.8893
TCGA-XF-A8HC-01A	BLCA	0.9964	NaN	0.9276	0.8	0.9497
TCGA-XF-A8HD-01A	BLCA	0.7841	NaN	0.6017	0.8	0.7173
TCGA-XF-A8HE-01A	BLCA	0.7968	NaN	0.4025	0.8	0.7346
TCGA-XF-A8HF-01A	BLCA	0.8593	NaN	0.6457	0.6	0.8195
TCGA-XF-A8HG-01A	BLCA	0.9774	NaN	0.724	0.9	0.7466
TCGA-XF-A8HH-01A	BLCA	0.831	NaN	0.6971	0.8	0.6788
TCGA-XF-A8HI-01A	BLCA	0.955	NaN	0.6035	0.95	0.7466
TCGA-XF-A9SH-01A	BLCA	0.9223	NaN	0.5098	0.85	0.7913
TCGA-XF-A9SI-01A	BLCA	0.5005	NaN	0.3801	0.8	0.3322
TCGA-XF-A9SJ-01A	BLCA	0.7404	NaN	0.6188	0.75	0.658
TCGA-XF-A9SK-01A	BLCA	0.6944	NaN	NaN	0.7	0.6934
TCGA-XF-A9SL-01A	BLCA	0.5568	NaN	0.4793	0.6	0.4229
TCGA-XF-A9SM-01A	BLCA	0.5598	NaN	NaN	0.75	0.535
TCGA-XF-A9SP-01A	BLCA	0.7258	NaN	0.6252	0.7	0.6382
TCGA-XF-A9ST-01A	BLCA	0.9822	NaN	NaN	0.75	0.8665
TCGA-XF-A9SU-01A	BLCA	0.7674	NaN	0.5743	0.7	0.6946
TCGA-XF-A9SV-01A	BLCA	0.8639	NaN	NaN	0.7	0.8085
TCGA-XF-A9SW-01A	BLCA	0.6147	NaN	NaN	0.7	0.6169
TCGA-XF-A9SX-01A	BLCA	0.5986	NaN	0.6454	0.6	0.618
TCGA-XF-A9SY-01A	BLCA	0.6141	NaN	NaN	0.7	0.6612
TCGA-XF-A9SZ-01A	BLCA	0.7406	NaN	0.5621	0.8	0.6583
TCGA-XF-A9T0-01A	BLCA	0.8465	NaN	0.8181	0.8	0.802
TCGA-XF-A9T2-01A	BLCA	0.8882	NaN	NaN	0.65	0.825
TCGA-XF-A9T3-01A	BLCA	0.7488	NaN	NaN	0.65	0.708
TCGA-XF-A9T4-01A	BLCA	0.8727	NaN	0.5832	0.9	0.8377
TCGA-XF-A9T5-01A	BLCA	0.6724	NaN	NaN	0.75	0.5891
TCGA-XF-A9T6-01A	BLCA	0.9331	NaN	NaN	0.8	0.8108
TCGA-XF-A9T8-01A	BLCA	0.6519	NaN	0.451	0.7	0.5378
TCGA-XF-AAME-01A	BLCA	0.4476	NaN	NaN	0.65	0.4812
TCGA-XF-AAMG-01A	BLCA	0.8916	NaN	NaN	0.7	0.8273
TCGA-XF-AAMH-01A	BLCA	0.9612	NaN	NaN	0.75	0.8746
TCGA-XF-AAMJ-01A	BLCA	0.7174	NaN	NaN	0.9	0.7537
TCGA-XF-AAML-01A	BLCA	0.9698	NaN	NaN	0.9	0.8357
TCGA-XF-AAMQ-01A	BLCA	0.8462	NaN	NaN	0.8	0.7741
TCGA-XF-AAMR-01A	BLCA	0.782	NaN	NaN	0.95	0.7082
TCGA-XF-AAMT-01A	BLCA	0.7057	NaN	NaN	0.65	0.7011
TCGA-XF-AAMW-01A	BLCA	0.8367	NaN	NaN	0.7	0.7454
TCGA-XF-AAMX-01A	BLCA	0.9089	NaN	NaN	0.8	0.8391
TCGA-XF-AAMY-01A	BLCA	0.8392	NaN	NaN	0.75	0.7024
TCGA-XF-AAMZ-01A	BLCA	0.9246	NaN	NaN	0.85	0.9167
TCGA-XF-AAN0-01A	BLCA	0.8392	NaN	NaN	0.85	0.7247
TCGA-XF-AAN1-01A	BLCA	0.9584	NaN	NaN	0.9	0.9173
TCGA-XF-AAN2-01A	BLCA	0.8693	NaN	NaN	0.65	0.8569
TCGA-XF-AAN3-01A	BLCA	0.7867	NaN	NaN	0.75	0.756
TCGA-XF-AAN4-01A	BLCA	0.4888	NaN	NaN	0.7	0.4644
TCGA-XF-AAN5-01A	BLCA	0.8102	NaN	NaN	0.8	0.772
TCGA-XF-AAN7-01A	BLCA	0.8754	NaN	NaN	0.96	0.727
TCGA-YC-A89H-01A	BLCA	0.8996	NaN	0.6552	0.75	0.7019
TCGA-YC-A8S6-01A	BLCA	0.7107	NaN	0.4494	0.65	0.6177
TCGA-YC-A9TC-01A	BLCA	0.9423	NaN	0.582	0.75	0.8806
TCGA-YF-AA3L-01A	BLCA	0.9571	NaN	0.8584	0.8	0.8684
TCGA-YF-AA3M-01A	BLCA	0.9621	NaN	NaN	0.75	0.8529
TCGA-ZF-A9R0-01A	BLCA	0.8852	NaN	0.636	0.7	0.7913
TCGA-ZF-A9R1-01A	BLCA	0.9507	NaN	0.7247	0.7	0.8806
TCGA-ZF-A9R2-01A	BLCA	0.9981	NaN	0.7365	0.8	0.8538
TCGA-ZF-A9R3-01A	BLCA	0.9277	NaN	0.6313	0.8	0.7913
TCGA-ZF-A9R4-01A	BLCA	0.9546	NaN	0.7307	0.8	0.7183
TCGA-ZF-A9R5-01A	BLCA	0.9672	NaN	NaN	0.8	0.5213
TCGA-ZF-A9R7-01A	BLCA	0.7942	NaN	0.6182	0.75	0.731
TCGA-ZF-A9R9-01A	BLCA	0.7685	NaN	0.6762	0.6	0.6961
TCGA-ZF-A9RC-01A	BLCA	0.8845	NaN	0.796	0.6	0.795
TCGA-ZF-A9RD-01A	BLCA	0.7398	NaN	NaN	0.6	0.7689
TCGA-ZF-A9RE-01A	BLCA	0.9814	NaN	0.6441	0.85	0.6165
TCGA-ZF-A9RF-01A	BLCA	0.7792	NaN	0.4525	0.8	0.7107
TCGA-ZF-A9RL-01A	BLCA	0.9967	NaN	0.6938	0.95	0.7466
TCGA-ZF-A9RM-01A	BLCA	0.999	NaN	0.9095	0.95	0.9285
TCGA-ZF-A9RN-01A	BLCA	0.8824	NaN	NaN	0.9	0.7987
TCGA-ZF-AA4N-01A	BLCA	0.8693	NaN	0.6175	0.7	0.7019
TCGA-ZF-AA4R-01A	BLCA	0.8667	NaN	0.825	0.75	0.8292
TCGA-ZF-AA4T-01A	BLCA	0.9744	NaN	0.5578	0.85	0.7913
TCGA-ZF-AA4U-01A	BLCA	0.9877	NaN	0.7396	0.98	0.7913
TCGA-ZF-AA4V-01A	BLCA	0.8468	NaN	0.6879	0.85	0.7019
TCGA-ZF-AA4W-01A	BLCA	0.9521	NaN	0.4265	0.6	0.7019
TCGA-ZF-AA4X-01A	BLCA	0.9925	NaN	0.7722	0.9	0.7913
TCGA-ZF-AA51-01A	BLCA	0.7539	NaN	0.6609	0.7	0.6573
TCGA-ZF-AA52-01A	BLCA	0.7234	NaN	0.5745	0.8	0.6349
TCGA-ZF-AA53-01A	BLCA	0.6573	NaN	0.4056	0.6	0.5451
TCGA-ZF-AA54-01A	BLCA	0.605	NaN	0.5056	0.95	0.4741
TCGA-ZF-AA56-01A	BLCA	0.8098	NaN	0.5193	0.65	0.6573
TCGA-ZF-AA58-01A	BLCA	0.5464	NaN	NaN	0.9	0.5706
TCGA-ZF-AA5H-01A	BLCA	0.7887	NaN	0.5267	0.9	0.6573
TCGA-ZF-AA5N-01A	BLCA	0.9629	NaN	NaN	0.8	0.8311
TCGA-ZF-AA5P-01A	BLCA	0.7422	NaN	0.458	0.9	0.6604

## Sheet: I
T cell inflamed score algorithm
Gene	weighted coefficient
CCL5	0.008346
CD27	0.072293
CD274	0.042853
CD276	-0.0239
CD8A	0.031021
CMKLR1	0.151253
CXCL9	0.074135
CXCR6	0.004313
HLA.DQA1	0.020091
HLA.DRB1	0.058806
HLA.E	0.07175
IDO1	0.060679
LAG3	0.123895
NKG7	0.075524
PDCD1LG2	0.003734
PSMB10	0.032999
STAT1	0.250229
TIGIT	0.084767

## Sheet: J
Regulons
ESR1
ESR2
AR
PGR
ERBB2
EGFR
FGFR1
FGFR3
RARB
GATA6
KLF4
PPARG
TP63
GATA3
ERBB3
HIF1A
FOXA1
FOXM1
RXRA
RARG
RARA
STAT3
RXRB
