# Supplementary material for: 5mC regulator-mediated molecular subtypes depict the hallmarks of the tumor microenvironment and guide precision medicine in bladder cancer
Source: BMC Med. 2021 Nov 26;19:289. doi: 10.1186/s12916-021-02163-6 (PMC8627095; doi:10.1186/s12916-021-02163-6)
Supplement: Supplementary file 1 — Additional file 1: Table S1. (A) Datasets included in this study for identifying distinct 5mC methylation modification patterns. (B) Abbreviations of cancers in TCGA. (C) Basic information of TCGA-BLCA cohort. (D) Basic information of Xiangya cohort. (E) Basic information of GSE32894 cohort. (F) Basic information of GSE48075. (G) Basic information of E-MTAB-4321. (H) The purity of TCGA-BLCA samples. (I) T cell inflamed score algorithm. (J) The list of BLCA associated regulons. Table S2. (A) A total of 401 differentially expressed genes (DEGs) between 5mC subtypes and their prognostic value. Table S3. (A) GO analysis of 5mC gene signature. (B) KEGG analysis of 5mC gene signature. (C) The purity adjusted 5mC clusters. (D) Differential analysis of methylation probes between 5mC clusters. (E) The 5mC clusters specific differential methylation probes and genes. (F) The correlations between 5mC score and the 5mC cluster differential methylation probes. (G) Correlations between the 5mC score and the probes of 5mC genes. (H) Correlations between the 5mC score and the probes of Oncogenes. (I) Correlations between the 5mC score and the probes of Tumor suppressor genes. (J) Correlations between the 5mC score and the probes of Driver genes. (K) Correlations between the 5mC score and the probes of Kinase genes. (L) GO and KEGG analysis of the 5mC cluster specific genes. (M) Cancer specific hypermethylation sites. (N) Cancer specific hypomethylation sites. Table S4. (A) Correlations between the 5mC score and anticancer immunity cycles. (B) Correlations between the 5mC score and effector genes of several anticancer TIICs. (C) Correlations between the 5mC score and TIICs in six algorithms. Table S5. (A) Correlations between the 5mC score and 22 immune checkpoints; (B) Correlations between the 5mC score and enrichment scores of positive ICB response-related signatures. Table S6. (A) Correlations between the 5mC score and anticancer immunity cycles in the Xiangya cohort. (B) Correlat [file 12916_2021_2163_MOESM1_ESM.zip › Revised Table S3R2.xlsx]

## Sheet: A
GO analysis of 5mC gene signature
Term	Count	Description	Log(FDR)	LogP	Term_InList	Genes	Symbols
BP	55	epithelial cell differentiation	-14.778	-19.1376	/786	653,1045,1543,1830,2001,2069,2302,2625,3084,3169,3458,3549,3846,3852,3853,3854,3861,3868,3885,3887,4318,4610,5266,5275,5468,5920,6278,6700,6703,6704,6899,6926,6928,7379,7380,7827,8796,9119,10170,10551,11045,23581,25818,26585,51458,54474,57830,79983,133396,135228,151449,286887,387273,389015,440050	BMP5,CDX2,CYP1A1,DSG3,ELF5,EREG,FOXJ1,GATA3,NRG1,FOXA1,IFNG,IHH,KRTAP5-9,KRT5,KRT6A,KRT6B,KRT14,KRT16,KRT34,KRT81,MMP9,MYCL,PI3,SERPINB13,PPARG,PLAAT4,S100A7,SPRR2A,SPRR2D,SPRR2E,TBX1,TBX3,HNF1B,UPK2,UPK3A,NPHS2,SCEL,KRT75,DHRS9,AGR2,UPK1A,CASP14,KLK5,GREM1,RHCG,KRT20,KRTAP5-8,POF1B,IL31RA,CD109,GDF7,KRT6C,KRTAP5-10,SLC9A4,KRTAP5-7
BP	20	neutrophil chemotaxis	-12.153	-15.7343	/100	7.1918e+79	C3AR1,DPP4,CXCL1,CXCL8,CXCL10,CXCL9,S100A8,S100A9,SAA1,CCL4,CCL7,CCL8,CCL13,CCL15,CCL18,CCL21,CCL24,CXCL11,CXCL5,CXCL13
BP	38	epidermis development	-11.845	-15.3015	/469	6.46131e+167	BNC1,COL17A1,DSG3,EREG,KRTAP5-9,KRT5,KRT6A,KRT6B,KRT14,KRT16,KRT34,KRT81,LAMA3,MYCL,PI3,SERPINB13,KLK7,PTHLH,PLAAT4,S100A7,SHH,SPRR2A,SPRR2D,SPRR2E,SCEL,KRT75,HPSE,CASP14,KLK5,CALML5,KRT20,GRHL3,KRTAP5-8,CD109,KRT6C,KRTAP5-10,KRTAP5-7,EVPLL
BP	21	granulocyte chemotaxis	-11.845	-15.3253	/119	7.1918e+83	C3AR1,DPP4,CXCL1,CXCL8,CXCL10,CXCL9,S100A7,S100A8,S100A9,SAA1,CCL4,CCL7,CCL8,CCL13,CCL15,CCL18,CCL21,CCL24,CXCL11,CXCL5,CXCL13
BP	20	neutrophil migration	-10.938	-14.3439	/117	7.1918e+79	C3AR1,DPP4,CXCL1,CXCL8,CXCL10,CXCL9,S100A8,S100A9,SAA1,CCL4,CCL7,CCL8,CCL13,CCL15,CCL18,CCL21,CCL24,CXCL11,CXCL5,CXCL13
BP	21	granulocyte migration	-10.49	-13.8501	/140	7.1918e+83	C3AR1,DPP4,CXCL1,CXCL8,CXCL10,CXCL9,S100A7,S100A8,S100A9,SAA1,CCL4,CCL7,CCL8,CCL13,CCL15,CCL18,CCL21,CCL24,CXCL11,CXCL5,CXCL13
BP	25	leukocyte chemotaxis	-10.09	-13.3702	/223	7.1918e+102	C3AR1,DPP4,FPR2,CXCL1,IL6,CXCL8,CXCL10,CXCL9,S100A7,S100A8,S100A9,SAA1,CCL4,CCL7,CCL8,CCL13,CCL15,CCL18,CCL21,CCL24,CXCL11,CXCL5,CXCL13,GREM1,C10orf99
BP	24	myeloid leukocyte migration	-9.706	-12.9513	/212	7.1918e+96	C3AR1,DPP4,FPR2,CXCL1,IL6,CXCL8,CXCL10,CXCL9,S100A7,S100A8,S100A9,SAA1,CCL4,CCL7,CCL8,CCL13,CCL15,CCL18,CCL21,CCL24,CXCL11,CXCL5,CXCL13,GREM1
BP	19	antimicrobial humoral response	-9.611	-12.8243	/123	2.91936e+80	CXCL1,CXCL8,CXCL10,KRT6A,CXCL9,PI3,KLK7,RNASE2,S100A7,S100A8,S100A9,CCL13,CXCL11,CXCL5,SLPI,CXCL13,KLK5,ITLN1,PGLYRP3
BP	30	humoral immune response	-9.295	-12.4503	/361	7.12714e+122	C1QA,C1QB,C1QC,C3AR1,FOXJ1,GATA3,CXCL1,IFNG,IL6,CXCL8,CXCL10,KRT6A,CXCL9,PDCD1,PI3,KLK7,RNASE2,S100A7,S100A8,S100A9,CCL13,CXCL11,CXCL5,SLPI,CXCL13,VSIG4,KLK5,TREM1,ITLN1,PGLYRP3
CC	37	extracellular matrix	-9.583	-12.7671	/535	5.63713e+153	AZGP1,C1QA,C1QB,C1QC,CHI3L1,COL9A1,COL10A1,COL17A1,DPT,F3,EFEMP1,FN1,TNC,IHH,L1CAM,LAMA3,MMP9,MMP13,SERPINA1,PI3,PTPRZ1,S100A7,S100A8,S100A9,SFRP2,SHH,SLPI,TFPI2,MFAP5,MARCO,CCN4,HPSE,GREM1,LRRC15,FREM1,GPC2,FREM2
CC	30	collagen-containing extracellular matrix	-8.005	-11.0422	/410	5.63713e+124	AZGP1,C1QA,C1QB,C1QC,COL9A1,COL10A1,COL17A1,DPT,F3,EFEMP1,FN1,TNC,L1CAM,LAMA3,MMP9,SERPINA1,PTPRZ1,S100A7,S100A8,S100A9,SFRP2,SHH,SLPI,MFAP5,MARCO,GREM1,LRRC15,FREM1,GPC2,FREM2
CC	12	keratin filament	-4.753	-7.30695	/95	3.84639e+55	KRTAP5-9,KRT5,KRT6A,KRT6B,KRT14,KRT81,KRT75,CASP14,KRTAP5-8,KRT6C,KRTAP5-10,KRTAP5-7
CC	3	MHC class II protein complex	-1.064	-2.68453	/16	311331173122	HLA-DPA1,HLA-DQA1,HLA-DRA
CC	3	MHC protein complex	-0.602	-2.07012	/26	311331173122	HLA-DPA1,HLA-DQA1,HLA-DRA
MF	40	receptor ligand activity	-12.652	-16.5137	/480	3.74652e+167	AREG,BMP3,BMP5,CRH,CSF2,CSF3,DPP4,EREG,EFEMP1,CXCL1,GUCA2A,NRG1,IFNG,IL6,CXCL8,CXCL10,CXCL9,PTHLH,SAA1,CCL4,CCL7,CCL8,CCL13,CCL15,CCL18,CCL21,CCL24,CXCL11,CXCL5,SFRP2,SHH,TTR,WNT8B,CXCL13,GREM1,FAM3B,FAM3D,GDF7,EPGN,C10orf99
MF	28	cytokine activity	-12.652		/219	3.74652e+117	AREG,BMP3,BMP5,CSF2,CSF3,CXCL1,NRG1,IFNG,IL6,CXCL8,CXCL10,CXCL9,CCL4,CCL7,CCL8,CCL13,CCL15,CCL18,CCL21,CCL24,CXCL11,CXCL5,CXCL13,GREM1,FAM3B,FAM3D,GDF7,C10orf99
MF	16	chemokine activity	-12.652	-16.4096	/49	2.91936e+66	CXCL1,CXCL8,CXCL10,CXCL9,CCL4,CCL7,CCL8,CCL13,CCL15,CCL18,CCL21,CCL24,CXCL11,CXCL5,CXCL13,C10orf99
MF	41	receptor regulator activity	-12.153	-15.7825	/530	3.74652e+173	AREG,BMP3,BMP5,CRH,CSF2,CSF3,DPP4,EREG,EFEMP1,CXCL1,GUCA2A,NRG1,IFNG,IL6,CXCL8,CXCL10,CXCL9,PTHLH,SAA1,CCL4,CCL7,CCL8,CCL13,CCL15,CCL18,CCL21,CCL24,CXCL11,CXCL5,SFRP2,SHH,TTR,WNT8B,CXCL13,GREM1,FAM3B,FAM3D,GDF7,EPGN,PCSK9,C10orf99
MF	16	chemokine receptor binding	-10.463	-13.7817	/69	2.91936e+66	CXCL1,CXCL8,CXCL10,CXCL9,CCL4,CCL7,CCL8,CCL13,CCL15,CCL18,CCL21,CCL24,CXCL11,CXCL5,CXCL13,C10orf99
MF	23	cytokine receptor binding	-7.33	-10.1452	/262	1.43714e+96	CSF2,CSF3,GATA3,CXCL1,IFNG,IL6,CXCL8,CXCL10,CXCL9,CCL4,CCL7,CCL8,CCL13,CCL15,CCL18,CCL21,CCL24,CXCL11,CXCL5,CXCL13,BAMBI,GREM1,C10orf99
MF	22	G protein-coupled receptor binding	-5.928	-8.61539	/287	1.39224e+91	CRH,FPR1,CXCL1,CXCL8,CXCL10,CXCL9,SAA1,CCL4,CCL7,CCL8,CCL13,CCL15,CCL18,CCL21,CCL24,CXCL11,CXCL5,WNT8B,MARCO,CXCL13,BAMBI,C10orf99
MF	7	CXCR chemokine receptor binding	-5.469	-8.09585	/18	2.91936e+28	CXCL1,CXCL8,CXCL10,CXCL9,CXCL11,CXCL5,CXCL13
MF	9	CCR chemokine receptor binding	-4.753	-7.31128	/46	6.35164e+36	CCL4,CCL7,CCL8,CCL13,CCL15,CCL18,CCL21,CCL24,CXCL13
MF	4	CXCR3 chemokine receptor binding	-4.015	-6.46082	/5	3.62743e+16	CXCL10,CXCL9,CXCL11,CXCL13

## Sheet: B
KEGG analysis of 5mC gene signature
Category	Term	Count	Description	LogP	Log(FDR)	InTerm_InList	Genes	Symbols
KEGG Pathway	hsa04060	22	Cytokine-cytokine receptor interaction	-9.11197	-6.386	22/270	1.43714e+90	CSF2,CSF3,CXCL1,IFNG,IL2RA,IL6,IL7R,CXCL8,CXCL10,CXCL9,CCL4,CCL7,CCL8,CCL13,CCL15,CCL18,CCL21,CCL24,CXCL11,CXCL5,CXCL13,IL22RA2
KEGG Pathway	hsa04062	15	Chemokine signaling pathway	-6.46582	-4.015	15/182	2.91936e+60	CXCL1,CXCL8,CXCL10,CXCL9,CCL4,CCL7,CCL8,CCL13,CCL15,CCL18,CCL21,CCL24,CXCL11,CXCL5,CXCL13
KEGG Pathway	hsa04657	14	IL-17 signaling pathway	-9.45253	-6.695	14/93	1.43714e+102	CSF2,CSF3,CXCL1,IFNG,IL6,CXCL8,CXCL10,MMP9,MMP13,S100A7,S100A8,S100A9,CCL7,CXCL5,FN1,LAMA3,SERPINB13,SERPINB3,SERPINB4,CCL4,CASP5,CYBB,AIM2,GBP5,CARD17
KEGG Pathway	hsa05150	12	Staphylococcus aureus infection	-10.0489	-7.257	12/56	7.12714e+43	C1QA,C1QB,C1QC,C3AR1,FCGR2A,FCGR3A,FPR1,FPR2,FPR3,HLA-DPA1,HLA-DQA1,HLA-DRA
KEGG Pathway	hsa05204	10	Chemical carcinogenesis	-6.04226	-3.675	10/82	1.24126e+54	ADH1A,ADH1C,ADH6,CYP1A1,GSTM2,SULT1A2,SULT2A1,UGT2B7,UGT2B15,UGT2B28,DHRS9,HSD17B2,SULT1E1,DPYD
KEGG Pathway	hsa05323	10	Rheumatoid arthritis	-5.6654	-3.394	10/90	9.41144e+38	CD80,CSF2,CXCL1,HLA-DPA1,HLA-DQA1,HLA-DRA,IFNG,IL6,CXCL8,CXCL5
KEGG Pathway	hsa05146	10	Amoebiasis	-5.40824	-3.207	10/96	1.43723e+39	CSF2,FN1,CXCL1,IFNG,IL6,CXCL8,LAMA3,SERPINB13,SERPINB3,SERPINB4
KEGG Pathway	hsa00980	9	Metabolism of xenobiotics by cytochrome P450	-5.48487	-3.271	9/74	1.24126e+33	ADH1A,ADH1C,ADH6,CYP1A1,GSTM2,SULT2A1,UGT2B7,UGT2B15,UGT2B28
KEGG Pathway	hsa00830	8	Retinol metabolism	-4.97584	-2.834	8/65	1.24126e+30	ADH1A,ADH1C,ADH6,CYP1A1,UGT2B7,UGT2B15,DHRS9,UGT2B28
KEGG Pathway	hsa05332	7	Graft-versus-host disease	-5.38744	-3.192	7/41	9.413e+26	CD80,GZMB,HLA-DPA1,HLA-DQA1,HLA-DRA,IFNG,IL6

## Sheet: C
The purity adjusted 5mC clusters
Patient.ID	5mC Score	5mC Cluster	Purity adjusted 5mC Cluster	Consensus Subtype	Baylor Subtype	UNC Subtype	CIT Subtype	Lund Subtype	MDA Subtype	TCGA Subtype
TCGA-E7-A5KE	High	Cluster 1	Purity Cluster 2	LumP	Differentiated	Luminal	MC1	GU	luminal	Luminal_papillary
TCGA-2F-A9KO	High	Cluster 1	Purity Cluster 1	LumP	Basal	Luminal	MC1	UroB	p53-like	Luminal_infiltrated
TCGA-2F-A9KP	High	Cluster 1	Purity Cluster 1	LumP	Differentiated	Luminal	MC1	UroA-Prog	luminal	Luminal_papillary
TCGA-2F-A9KR	High	Cluster 1	Purity Cluster 1	Ba/Sq	Basal	Luminal	MC7	UroB	basal	Luminal_papillary
TCGA-2F-A9KW	High	Cluster 1	Purity Cluster 1	LumU	Differentiated	Luminal	MC3	GU-Inf	p53-like	Luminal
TCGA-4Z-AA7M	High	Cluster 1	Purity Cluster 1	LumU	Differentiated	Luminal	MC1	UroC	luminal	Luminal_papillary
TCGA-4Z-AA80	High	Cluster 1	Purity Cluster 1	LumP	Differentiated	Luminal	MC1	UroC	luminal	Luminal_papillary
TCGA-4Z-AA87	High	Cluster 1	Purity Cluster 1	LumU	Differentiated	Luminal	MC3	UroC	luminal	Luminal
TCGA-5N-A9KM	High	Cluster 1	Purity Cluster 1	LumNS	Differentiated	Luminal	MC2	UroC	p53-like	Luminal_infiltrated
TCGA-BL-A0C8	High	Cluster 1	Purity Cluster 1	LumU	Differentiated	Luminal	MC1	UroC	luminal	Luminal
TCGA-BT-A20P	High	Cluster 1	Purity Cluster 1	LumP	Differentiated	Luminal	MC1	UroA-Prog	luminal	Luminal_papillary
TCGA-BT-A2LB	High	Cluster 1	Purity Cluster 1	LumNS	Differentiated	Luminal	MC2	Uro-Inf	basal	Luminal_infiltrated
TCGA-C4-A0F6	High	Cluster 1	Purity Cluster 1	LumP	Differentiated	Luminal	MC1	UroC	p53-like	Luminal
TCGA-CF-A27C	High	Cluster 1	Purity Cluster 1	LumP	Differentiated	Luminal	MC1	UroA-Prog	luminal	Luminal_papillary
TCGA-CF-A3MF	High	Cluster 1	Purity Cluster 1	LumP	Differentiated	Luminal	MC1	UroA-Prog	luminal	Luminal_papillary
TCGA-CF-A3MI	High	Cluster 1	Purity Cluster 1	LumP	Differentiated	Luminal	MC1	UroA-Prog	luminal	Luminal_papillary
TCGA-CF-A47S	High	Cluster 1	Purity Cluster 1	LumP	Differentiated	Luminal	MC1	UroA-Prog	p53-like	Luminal_papillary
TCGA-CF-A47W	High	Cluster 1	Purity Cluster 1	LumP	Differentiated	Luminal	MC1	UroA-Prog	p53-like	Luminal_papillary
TCGA-CF-A47X	High	Cluster 1	Purity Cluster 1	LumP	Differentiated	Luminal	MC1	UroA-Prog	luminal	Luminal_papillary
TCGA-CF-A47Y	High	Cluster 1	Purity Cluster 1	LumP	Differentiated	Luminal	MC1	UroA-Prog	p53-like	Luminal_papillary
TCGA-CF-A5U8	High	Cluster 1	Purity Cluster 1	LumP	Differentiated	Luminal	MC1	UroA-Prog	luminal	Luminal_papillary
TCGA-CF-A5UA	High	Cluster 1	Purity Cluster 1	LumP	Differentiated	Luminal	MC1	UroA-Prog	p53-like	Luminal_papillary
TCGA-CF-A7I0	High	Cluster 1	Purity Cluster 1	LumP	Differentiated	Luminal	MC1	UroA-Prog	p53-like	Luminal
TCGA-CF-A8HX	High	Cluster 1	Purity Cluster 1	LumP	Differentiated	Luminal	MC1	UroA-Prog	p53-like	Luminal_papillary
TCGA-CF-A9FF	High	Cluster 1	Purity Cluster 1	LumP	Differentiated	Luminal	MC1	UroA-Prog	luminal	Luminal_papillary
TCGA-CF-A9FL	High	Cluster 1	Purity Cluster 1	LumP	Differentiated	Luminal	MC1	UroA-Prog	p53-like	Luminal
TCGA-CF-A9FM	High	Cluster 1	Purity Cluster 1	LumP	Differentiated	Luminal	MC1	UroA-Prog	p53-like	Luminal_papillary
TCGA-CU-A3YL	High	Cluster 1	Purity Cluster 1	LumP	Differentiated	Luminal	MC1	UroA-Prog	p53-like	Luminal_papillary
TCGA-DK-A1A6	High	Cluster 1	Purity Cluster 1	LumU	Differentiated	Luminal	MC1	UroC	luminal	Luminal_papillary
TCGA-DK-A1A7	High	Cluster 1	Purity Cluster 1	LumP	Differentiated	Luminal	MC1	UroC	luminal	Luminal_papillary
TCGA-DK-A1AC	High	Cluster 1	Purity Cluster 1	LumU	Differentiated	Luminal	MC3	GU	luminal	Luminal_infiltrated
TCGA-DK-A1AD	High	Cluster 1	Purity Cluster 1	LumNS	Differentiated	Luminal	MC1	UroC	luminal	Luminal
TCGA-DK-A1AG	High	Cluster 1	Purity Cluster 1	LumP	Basal	Luminal	MC1	UroA-Prog	luminal	Luminal_papillary
TCGA-DK-A3IK	High	Cluster 1	Purity Cluster 1	LumNS	Differentiated	Luminal	MC2	UroC	luminal	Luminal
TCGA-DK-A3IL	High	Cluster 1	Purity Cluster 1	LumNS	Differentiated	Luminal	MC1	UroC	p53-like	Luminal
TCGA-DK-A3X1	High	Cluster 1	Purity Cluster 1	LumP	Differentiated	Luminal	MC1	UroC	luminal	Luminal_papillary
TCGA-DK-A6AV	High	Cluster 1	Purity Cluster 1	LumP	Differentiated	Luminal	MC1	UroA-Prog	luminal	Luminal_papillary
TCGA-DK-A6AW	High	Cluster 1	Purity Cluster 1	LumP	Differentiated	Luminal	MC1	GU	p53-like	Luminal_papillary
TCGA-DK-A6B6	High	Cluster 1	Purity Cluster 1	LumP	Differentiated	Luminal	MC1	UroC	luminal	Luminal_papillary
TCGA-DK-AA6P	High	Cluster 1	Purity Cluster 1	LumP	Differentiated	Luminal	MC1	UroA-Prog	luminal	Luminal_papillary
TCGA-DK-AA6U	High	Cluster 1	Purity Cluster 1	LumU	Differentiated	Luminal	MC1	GU	luminal	Luminal_papillary
TCGA-DK-AA75	High	Cluster 1	Purity Cluster 1	LumU	Differentiated	Luminal	MC1	GU	luminal	Luminal_papillary
TCGA-DK-AA76	High	Cluster 1	Purity Cluster 1	LumP	Differentiated	Luminal	MC1	UroA-Prog	luminal	Luminal_papillary
TCGA-E5-A4U1	High	Cluster 1	Purity Cluster 1	LumP	Differentiated	Luminal	MC1	UroA-Prog	luminal	Luminal_papillary
TCGA-E7-A3Y1	High	Cluster 1	Purity Cluster 1	LumP	Differentiated	Luminal	MC1	UroA-Prog	p53-like	Luminal_papillary
TCGA-E7-A4IJ	High	Cluster 1	Purity Cluster 1	LumP	Differentiated	Luminal	MC1	UroC	luminal	Luminal_papillary
TCGA-E7-A4XJ	High	Cluster 1	Purity Cluster 1	LumP	Differentiated	Luminal	MC1	UroA-Prog	luminal	Luminal_papillary
TCGA-E7-A519	High	Cluster 1	Purity Cluster 1	LumP	Differentiated	Luminal	MC1	Uro-Inf	p53-like	Luminal_papillary
TCGA-E7-A678	High	Cluster 1	Purity Cluster 1	LumP	Differentiated	Luminal	MC1	UroA-Prog	luminal	Luminal_papillary
TCGA-E7-A6MF	High	Cluster 1	Purity Cluster 1	LumP	Differentiated	Luminal	MC1	UroA-Prog	p53-like	Luminal_papillary
TCGA-E7-A7PW	High	Cluster 1	Purity Cluster 1	LumP	Differentiated	Luminal	MC1	UroC	luminal	Luminal_papillary
TCGA-E7-A85H	High	Cluster 1	Purity Cluster 1	LumU	Differentiated	Luminal	MC3	UroC	luminal	Luminal
TCGA-E7-A8O7	High	Cluster 1	Purity Cluster 1	LumP	Differentiated	Luminal	MC1	UroA-Prog	p53-like	Luminal_papillary
TCGA-E7-A97Q	High	Cluster 1	Purity Cluster 1	LumNS	Differentiated	Luminal	MC2	UroC	p53-like	Luminal
TCGA-FD-A3SJ	High	Cluster 1	Purity Cluster 1	LumU	Differentiated	Luminal	MC3	UroC	p53-like	Luminal
TCGA-FD-A43N	High	Cluster 1	Purity Cluster 1	LumNS	Differentiated	Luminal	MC2	UroC	luminal	Luminal
TCGA-FD-A43P	High	Cluster 1	Purity Cluster 1	LumU	Differentiated	Luminal	MC3	GU	luminal	Luminal
TCGA-FD-A43S	High	Cluster 1	Purity Cluster 1	Stroma-rich	Differentiated	Basal	MC4	Uro-Inf	p53-like	Luminal_infiltrated
TCGA-FD-A43X	High	Cluster 1	Purity Cluster 1	LumP	Differentiated	Luminal	MC1	UroA-Prog	luminal	Luminal_papillary
TCGA-FD-A62O	High	Cluster 1	Purity Cluster 1	LumP	Differentiated	Luminal	MC1	UroA-Prog	luminal	Luminal
TCGA-FJ-A3Z7	High	Cluster 1	Purity Cluster 1	LumU	Differentiated	Luminal	MC3	GU	p53-like	Luminal
TCGA-FJ-A3Z9	High	Cluster 1	Purity Cluster 1	LumP	Differentiated	Luminal	MC1	UroA-Prog	luminal	Luminal_papillary
TCGA-FJ-A3ZE	High	Cluster 1	Purity Cluster 1	LumP	Differentiated	Luminal	MC1	UroA-Prog	luminal	Luminal_papillary
TCGA-FJ-A3ZF	High	Cluster 1	Purity Cluster 1	LumU	Differentiated	Luminal	MC3	GU	luminal	Luminal_papillary
TCGA-G2-A2EC	High	Cluster 1	Purity Cluster 1	LumNS	Differentiated	Luminal	MC4	Uro-Inf	p53-like	Luminal_infiltrated
TCGA-G2-A2EK	High	Cluster 1	Purity Cluster 1	LumP	Differentiated	Luminal	MC1	UroA-Prog	luminal	Luminal_papillary
TCGA-G2-A3IE	High	Cluster 1	Purity Cluster 1	LumP	Differentiated	Luminal	MC1	UroA-Prog	p53-like	Luminal_papillary
TCGA-G2-A3VY	High	Cluster 1	Purity Cluster 1	LumU	Differentiated	Luminal	MC1	GU	luminal	Luminal_papillary
TCGA-G2-AA3F	High	Cluster 1	Purity Cluster 1	LumU	Differentiated	Luminal	MC1	UroC	luminal	Luminal_papillary
TCGA-GC-A3RD	High	Cluster 1	Purity Cluster 1	LumP	Differentiated	Luminal	MC1	UroA-Prog	luminal	Luminal_papillary
TCGA-GD-A6C6	High	Cluster 1	Purity Cluster 1	LumP	Differentiated	Luminal	MC1	GU-Inf	p53-like	Luminal_papillary
TCGA-GU-A42R	High	Cluster 1	Purity Cluster 1	LumP	Differentiated	Luminal	MC1	UroA-Prog	luminal	Luminal_papillary
TCGA-GU-A763	High	Cluster 1	Purity Cluster 1	LumP	Differentiated	Luminal	MC1	UroA-Prog	luminal	Luminal_papillary
TCGA-GU-A767	High	Cluster 1	Purity Cluster 1	LumP	Differentiated	Luminal	MC1	UroC	p53-like	Luminal
TCGA-GU-AATP	High	Cluster 1	Purity Cluster 1	LumU	Differentiated	Luminal	MC2	GU-Inf	p53-like	Luminal_infiltrated
TCGA-GV-A3JW	High	Cluster 1	Purity Cluster 1	LumP	Differentiated	Luminal	MC1	UroA-Prog	luminal	Luminal_papillary
TCGA-GV-A3JZ	High	Cluster 1	Purity Cluster 1	LumU	Differentiated	Luminal	MC3	GU-Inf	luminal	Luminal
TCGA-GV-A40G	High	Cluster 1	Purity Cluster 1	LumU	Differentiated	Luminal	MC1	GU	luminal	Luminal_papillary
TCGA-H4-A2HO	High	Cluster 1	Purity Cluster 1	LumU	Differentiated	Luminal	MC1	UroC	luminal	Luminal_papillary
TCGA-HQ-A2OE	High	Cluster 1	Purity Cluster 1	LumP	Differentiated	Luminal	MC1	UroA-Prog	luminal	Luminal_papillary
TCGA-HQ-A2OF	High	Cluster 1	Purity Cluster 1	LumU	Differentiated	Luminal	MC3	GU	luminal	Luminal_papillary
TCGA-KQ-A41N	High	Cluster 1	Purity Cluster 1	LumP	Differentiated	Luminal	MC1	UroC	luminal	Luminal_papillary
TCGA-KQ-A41O	High	Cluster 1	Purity Cluster 1	LumP	Differentiated	Luminal	MC1	UroA-Prog	luminal	Luminal_papillary
TCGA-KQ-A41P	High	Cluster 1	Purity Cluster 1	LumP	Differentiated	Luminal	MC1	Uro-Inf	p53-like	Luminal
TCGA-KQ-A41Q	High	Cluster 1	Purity Cluster 1	LumU	Differentiated	Luminal	MC3	UroC	luminal	Luminal_papillary
TCGA-KQ-A41R	High	Cluster 1	Purity Cluster 1	LumP	Differentiated	Luminal	MC1	UroC	luminal	Luminal_papillary
TCGA-S5-AA26	High	Cluster 1	Purity Cluster 1	LumP	Differentiated	Luminal	MC1	UroA-Prog	luminal	Luminal_papillary
TCGA-UY-A78N	High	Cluster 1	Purity Cluster 1	LumP	Differentiated	Luminal	MC3	UroC	p53-like	Luminal
TCGA-UY-A78O	High	Cluster 1	Purity Cluster 1	LumP	Differentiated	Luminal	MC1	UroA-Prog	luminal	Luminal_papillary
TCGA-UY-A9PE	High	Cluster 1	Purity Cluster 1	LumNS	Differentiated	Luminal	MC2	UroC	p53-like	Luminal
TCGA-UY-A9PF	High	Cluster 1	Purity Cluster 1	LumP	Differentiated	Luminal	MC1	UroC	luminal	Luminal
TCGA-XF-A8HC	High	Cluster 1	Purity Cluster 1	LumP	Differentiated	Luminal	MC1	GU	luminal	Luminal_papillary
TCGA-XF-A8HF	High	Cluster 1	Purity Cluster 1	LumNS	Differentiated	Luminal	MC1	UroC	luminal	Luminal
TCGA-XF-A8HH	High	Cluster 1	Purity Cluster 1	LumNS	Differentiated	Luminal	MC2	UroC	p53-like	Luminal
TCGA-XF-A8HI	High	Cluster 1	Purity Cluster 1	LumP	Differentiated	Luminal	MC1	UroA-Prog	luminal	Luminal_papillary
TCGA-XF-A9T0	High	Cluster 1	Purity Cluster 1	LumNS	Differentiated	Luminal	MC1	UroC	luminal	Luminal
TCGA-XF-AAMG	High	Cluster 1	Purity Cluster 1	LumU	Basal	Luminal	MC3	Sc/NE-like	p53-like	Neuronal
TCGA-XF-AAMY	High	Cluster 1	Purity Cluster 1	LumNS	Differentiated	Luminal	MC2	UroC	luminal	Luminal
TCGA-XF-AAMZ	High	Cluster 1	Purity Cluster 1	LumP	Differentiated	Luminal	MC1	UroC	luminal	Luminal_papillary
TCGA-XF-AAN1	High	Cluster 1	Purity Cluster 1	LumP	Differentiated	Luminal	MC1	UroA-Prog	luminal	Luminal_papillary
TCGA-YF-AA3L	High	Cluster 1	Purity Cluster 1	LumP	Differentiated	Luminal	MC1	UroA-Prog	p53-like	Luminal_papillary
TCGA-ZF-A9R0	High	Cluster 1	Purity Cluster 1	LumNS	Differentiated	Luminal	MC1	UroC	p53-like	Luminal
TCGA-ZF-A9R5	High	Cluster 1	Purity Cluster 1	LumP	Differentiated	Luminal	MC1	UroA-Prog	p53-like	Luminal_papillary
TCGA-ZF-A9R7	High	Cluster 1	Purity Cluster 1	LumP	Differentiated	Luminal	MC1	UroA-Prog	p53-like	Luminal_papillary
TCGA-ZF-A9R9	High	Cluster 1	Purity Cluster 1	LumNS	Differentiated	Luminal	MC4	Uro-Inf	p53-like	Luminal_infiltrated
TCGA-ZF-A9RC	High	Cluster 1	Purity Cluster 1	Stroma-rich	Differentiated	Luminal	MC4	Uro-Inf	p53-like	Luminal
TCGA-ZF-A9RL	High	Cluster 1	Purity Cluster 1	LumP	Differentiated	Luminal	MC1	UroA-Prog	luminal	Luminal_papillary
TCGA-ZF-A9RM	High	Cluster 1	Purity Cluster 1	LumP	Differentiated	Luminal	MC1	UroA-Prog	luminal	Luminal_papillary
TCGA-ZF-AA4T	High	Cluster 1	Purity Cluster 1	LumU	Differentiated	Luminal	MC3	GU	luminal	Luminal_papillary
TCGA-ZF-AA51	High	Cluster 1	Purity Cluster 1	LumP	Differentiated	Luminal	MC1	UroC	luminal	Luminal_infiltrated
TCGA-4Z-AA7N	Low	Cluster 1	Purity Cluster 1	Stroma-rich	Differentiated	Luminal	MC4	Uro-Inf	p53-like	Luminal_infiltrated
TCGA-BL-A13J	Low	Cluster 1	Purity Cluster 1	Ba/Sq	Basal	Luminal	MC7	Ba/Sq	luminal	Luminal_infiltrated
TCGA-BT-A20R	Low	Cluster 1	Purity Cluster 1	Stroma-rich	Differentiated	Basal	MC4	GU-Inf	p53-like	Luminal_infiltrated
TCGA-BT-A2LA	Low	Cluster 1	Purity Cluster 1	NE-like	Differentiated	Basal	MC6	Sc/NE-like	p53-like	Neuronal
TCGA-C4-A0EZ	Low	Cluster 1	Purity Cluster 1	NE-like	Differentiated	Basal	MC6	Sc/NE-like	p53-like	Neuronal
TCGA-CF-A1HS	Low	Cluster 1	Purity Cluster 1	Ba/Sq	Basal	Basal	MC7	Ba/Sq	basal	Basal_squamous
TCGA-DK-A3WX	Low	Cluster 1	Purity Cluster 1	Ba/Sq	Basal	Basal	MC7	Ba/Sq	basal	Basal_squamous
TCGA-DK-A3WY	Low	Cluster 1	Purity Cluster 1	Stroma-rich	Basal	Basal	MC4	Mes-like	basal	Basal_squamous
TCGA-DK-A3X2	Low	Cluster 1	Purity Cluster 1	Ba/Sq	Basal	Luminal	MC7	UroB	luminal	Luminal_papillary
TCGA-DK-A6B5	Low	Cluster 1	Purity Cluster 1	Ba/Sq	Basal	Basal	MC7	UroB	basal	Basal_squamous
TCGA-DK-AA6W	Low	Cluster 1	Purity Cluster 1	NE-like	Basal	Basal	MC7	Sc/NE-like	p53-like	Neuronal
TCGA-FD-A3N6	Low	Cluster 1	Purity Cluster 1	Ba/Sq	Basal	Basal	MC7	Ba/Sq	basal	Basal_squamous
TCGA-FD-A3SR	Low	Cluster 1	Purity Cluster 1	LumU	Differentiated	Luminal	MC4	GU-Inf	p53-like	Luminal_infiltrated
TCGA-FD-A6TB	Low	Cluster 1	Purity Cluster 1	Stroma-rich	Basal	Basal	MC4	Mes-like	p53-like	Luminal_infiltrated
TCGA-G2-A2EF	Low	Cluster 1	Purity Cluster 1	Ba/Sq	Basal	Basal	MC7	Ba/Sq-Inf	basal	Basal_squamous
TCGA-G2-A2EL	Low	Cluster 1	Purity Cluster 1	NE-like	Basal	Basal	MC6	Sc/NE-like	p53-like	Neuronal
TCGA-GD-A3OS	Low	Cluster 1	Purity Cluster 1	Ba/Sq	Differentiated	Basal	MC7	Mes-like	basal	Neuronal
TCGA-K4-A3WV	Low	Cluster 1	Purity Cluster 1	Ba/Sq	Basal	Basal	MC7	Sc/NE-like	basal	Neuronal
TCGA-SY-A9G0	Low	Cluster 1	Purity Cluster 1	Stroma-rich	Differentiated	Basal	MC4	Mes-like	p53-like	Luminal_infiltrated
TCGA-UY-A78P	Low	Cluster 1	Purity Cluster 1	Ba/Sq	Basal	Basal	MC7	Ba/Sq	basal	Basal_squamous
TCGA-XF-A9SK	Low	Cluster 1	Purity Cluster 1	Stroma-rich	Differentiated	Basal	MC4	Uro-Inf	p53-like	Luminal_infiltrated
TCGA-XF-A9ST	Low	Cluster 1	Purity Cluster 1	Ba/Sq	Differentiated	Basal	MC7	Sc/NE-like	p53-like	Neuronal
TCGA-XF-AAMH	Low	Cluster 1	Purity Cluster 1	Ba/Sq	Differentiated	Basal	MC7	Sc/NE-like	basal	Neuronal
TCGA-XF-AAN0	Low	Cluster 1	Purity Cluster 1	Ba/Sq	Basal	Basal	MC7	GU-Inf	p53-like	Luminal_infiltrated
TCGA-XF-AAN3	Low	Cluster 1	Purity Cluster 1	Ba/Sq	Basal	Basal	MC7	Ba/Sq-Inf	p53-like	Basal_squamous
TCGA-2F-A9KQ	High	Cluster 2	Purity Cluster 2	LumP	Differentiated	Luminal	MC1	UroA-Prog	luminal	Luminal_papillary
TCGA-4Z-AA7O	High	Cluster 2	Purity Cluster 2	LumP	Differentiated	Luminal	MC1	UroA-Prog	luminal	Luminal_papillary
TCGA-4Z-AA7R	High	Cluster 2	Purity Cluster 2	LumU	Differentiated	Luminal	MC3	GU	p53-like	Neuronal
TCGA-4Z-AA7S	High	Cluster 2	Purity Cluster 2	LumP	Differentiated	Luminal	MC1	UroA-Prog	luminal	Luminal_papillary
TCGA-4Z-AA7Y	High	Cluster 2	Purity Cluster 2	LumP	Differentiated	Luminal	MC1	UroA-Prog	luminal	Luminal_papillary
TCGA-4Z-AA83	High	Cluster 2	Purity Cluster 2	LumP	Differentiated	Luminal	MC1	UroA-Prog	p53-like	Luminal_papillary
TCGA-4Z-AA89	High	Cluster 2	Purity Cluster 2	LumP	Differentiated	Luminal	MC1	UroA-Prog	luminal	Luminal_papillary
TCGA-BT-A20W	High	Cluster 2	Purity Cluster 2	LumP	Differentiated	Luminal	MC1	UroC	luminal	Luminal
TCGA-BT-A42C	High	Cluster 2	Purity Cluster 2	LumP	Differentiated	Luminal	MC1	UroA-Prog	luminal	Luminal_papillary
TCGA-CF-A1HR	High	Cluster 2	Purity Cluster 2	LumP	Differentiated	Luminal	MC1	UroA-Prog	p53-like	Luminal_papillary
TCGA-CF-A3MG	High	Cluster 2	Purity Cluster 2	LumP	Differentiated	Luminal	MC1	UroA-Prog	luminal	Luminal_papillary
TCGA-CF-A3MH	High	Cluster 2	Purity Cluster 2	LumP	Differentiated	Luminal	MC1	UroA-Prog	luminal	Luminal_papillary
TCGA-CF-A47T	High	Cluster 2	Purity Cluster 2	LumP	Differentiated	Luminal	MC1	UroA-Prog	luminal	Luminal_papillary
TCGA-CF-A47V	High	Cluster 2	Purity Cluster 2	LumP	Differentiated	Luminal	MC1	UroA-Prog	p53-like	Luminal_papillary
TCGA-CF-A8HY	High	Cluster 2	Purity Cluster 2	LumP	Differentiated	Luminal	MC1	UroA-Prog	luminal	Luminal_papillary
TCGA-CU-A0YO	High	Cluster 2	Purity Cluster 2	LumP	Differentiated	Luminal	MC4	UroA-Prog	p53-like	Luminal_infiltrated
TCGA-CU-A0YR	High	Cluster 2	Purity Cluster 2	LumU	Differentiated	Luminal	MC1	UroC	luminal	Luminal
TCGA-CU-A3QU	High	Cluster 2	Purity Cluster 2	LumU	Differentiated	Luminal	MC1	GU	luminal	Luminal_papillary
TCGA-CU-A5W6	High	Cluster 2	Purity Cluster 2	LumP	Differentiated	Luminal	MC1	UroC	luminal	Luminal_papillary
TCGA-DK-A1A3	High	Cluster 2	Purity Cluster 2	LumU	Differentiated	Luminal	MC2	GU-Inf	luminal	Luminal_infiltrated
TCGA-DK-A1AA	High	Cluster 2	Purity Cluster 2	LumP	Differentiated	Luminal	MC1	UroA-Prog	luminal	Luminal_papillary
TCGA-DK-A2I1	High	Cluster 2	Purity Cluster 2	LumNS	Differentiated	Luminal	MC2	UroC	luminal	Luminal
TCGA-DK-A3IS	High	Cluster 2	Purity Cluster 2	LumP	Differentiated	Luminal	MC1	UroA-Prog	luminal	Luminal_papillary
TCGA-DK-A3IV	High	Cluster 2	Purity Cluster 2	LumU	Differentiated	Luminal	MC1	GU	luminal	Luminal_papillary
TCGA-DK-A6B0	High	Cluster 2	Purity Cluster 2	LumP	Differentiated	Luminal	MC1	UroA-Prog	luminal	Luminal_papillary
TCGA-DK-A6B1	High	Cluster 2	Purity Cluster 2	LumU	Differentiated	Luminal	MC1	GU	luminal	Luminal_papillary
TCGA-DK-AA6X	High	Cluster 2	Purity Cluster 2	LumP	Basal	Luminal	MC1	GU	p53-like	Luminal_infiltrated
TCGA-DK-AA71	High	Cluster 2	Purity Cluster 2	LumP	Differentiated	Luminal	MC1	UroA-Prog	luminal	Luminal_papillary
TCGA-DK-AA77	High	Cluster 2	Purity Cluster 2	LumP	Differentiated	Luminal	MC1	UroA-Prog	luminal	Luminal_papillary
TCGA-E7-A541	High	Cluster 2	Purity Cluster 2	LumP	Differentiated	Luminal	MC1	GU	luminal	Luminal_papillary
TCGA-E7-A5KF	High	Cluster 2	Purity Cluster 2	LumP	Differentiated	Luminal	MC1	UroA-Prog	luminal	Luminal_papillary
TCGA-E7-A677	High	Cluster 2	Purity Cluster 2	LumP	Basal	Luminal	MC1	UroA-Prog	p53-like	Luminal_papillary
TCGA-E7-A6MD	High	Cluster 2	Purity Cluster 2	Stroma-rich	Differentiated	Luminal	MC4	Uro-Inf	p53-like	Luminal_infiltrated
TCGA-E7-A6ME	High	Cluster 2	Purity Cluster 2	LumU	Differentiated	Luminal	MC3	GU	luminal	Luminal_papillary
TCGA-E7-A7DU	High	Cluster 2	Purity Cluster 2	LumP	Differentiated	Luminal	MC1	UroA-Prog	luminal	Luminal_papillary
TCGA-E7-A8O8	High	Cluster 2	Purity Cluster 2	LumP	Differentiated	Luminal	MC1	UroA-Prog	luminal	Luminal_papillary
TCGA-FD-A3NA	High	Cluster 2	Purity Cluster 2	LumP	Differentiated	Luminal	MC1	UroC	basal	Luminal_papillary
TCGA-FD-A43U	High	Cluster 2	Purity Cluster 2	LumNS	Differentiated	Luminal	MC2	Uro-Inf	p53-like	Luminal_infiltrated
TCGA-FD-A5BR	High	Cluster 2	Purity Cluster 2	LumP	Differentiated	Luminal	MC1	Uro-Inf	p53-like	Luminal_infiltrated
TCGA-FD-A5BV	High	Cluster 2	Purity Cluster 2	LumP	Differentiated	Luminal	MC1	GU	p53-like	Luminal_papillary
TCGA-FD-A5C0	High	Cluster 2	Purity Cluster 2	LumP	Differentiated	Luminal	MC1	UroC	luminal	Luminal_infiltrated
TCGA-FD-A6TA	High	Cluster 2	Purity Cluster 2	LumNS	Differentiated	Luminal	MC2	Uro-Inf	p53-like	Luminal_infiltrated
TCGA-FD-A6TE	High	Cluster 2	Purity Cluster 2	LumP	Differentiated	Luminal	MC1	GU	luminal	Luminal_papillary
TCGA-G2-AA3B	High	Cluster 2	Purity Cluster 2	LumP	Differentiated	Luminal	MC1	UroC	luminal	Luminal_papillary
TCGA-G2-AA3D	High	Cluster 2	Purity Cluster 2	LumP	Differentiated	Luminal	MC1	UroA-Prog	luminal	Luminal_papillary
TCGA-GC-A3BM	High	Cluster 2	Purity Cluster 2	LumP	Basal	Luminal	MC1	UroB	luminal	Luminal_papillary
TCGA-GC-A3OO	High	Cluster 2	Purity Cluster 2	Stroma-rich	Differentiated	Luminal	MC4	GU-Inf	p53-like	Luminal_infiltrated
TCGA-GC-A3RB	High	Cluster 2	Purity Cluster 2	LumP	Basal	Luminal	MC1	UroA-Prog	luminal	Luminal_papillary
TCGA-GC-A4ZW	High	Cluster 2	Purity Cluster 2	LumU	Differentiated	Luminal	MC1	Sc/NE-like	luminal	Luminal_papillary
TCGA-GD-A2C5	High	Cluster 2	Purity Cluster 2	LumNS	Differentiated	Luminal	MC2	UroC	luminal	Luminal
TCGA-GD-A3OP	High	Cluster 2	Purity Cluster 2	LumNS	Differentiated	Luminal	MC1	UroC	p53-like	Luminal
TCGA-GD-A76B	High	Cluster 2	Purity Cluster 2	LumU	Differentiated	Luminal	MC1	UroC	luminal	Luminal_papillary
TCGA-GU-A42P	High	Cluster 2	Purity Cluster 2	LumU	Differentiated	Luminal	MC1	GU	luminal	Luminal_papillary
TCGA-GV-A3JV	High	Cluster 2	Purity Cluster 2	LumNS	Differentiated	Luminal	MC1	UroC	luminal	Luminal
TCGA-GV-A3JX	High	Cluster 2	Purity Cluster 2	LumU	Differentiated	Luminal	MC1	GU	luminal	Luminal_papillary
TCGA-GV-A3QF	High	Cluster 2	Purity Cluster 2	LumP	Differentiated	Luminal	MC1	UroC	luminal	Luminal_papillary
TCGA-GV-A3QH	High	Cluster 2	Purity Cluster 2	LumU	Differentiated	Luminal	MC1	GU	luminal	Luminal_papillary
TCGA-GV-A3QI	High	Cluster 2	Purity Cluster 2	LumP	Basal	Luminal	MC1	GU	luminal	Luminal_papillary
TCGA-GV-A6ZA	High	Cluster 2	Purity Cluster 2	LumP	Differentiated	Luminal	MC1	UroA-Prog	luminal	Luminal_papillary
TCGA-H4-A2HQ	High	Cluster 2	Purity Cluster 2	LumP	Basal	Luminal	MC1	UroA-Prog	luminal	Luminal_papillary
TCGA-K4-A6MB	High	Cluster 2	Purity Cluster 2	LumU	Differentiated	Luminal	MC1	UroC	luminal	Luminal
TCGA-K4-AAQO	High	Cluster 2	Purity Cluster 2	Stroma-rich	Differentiated	Luminal	MC4	UroC	p53-like	Luminal_infiltrated
TCGA-LT-A5Z6	High	Cluster 2	Purity Cluster 2	LumU	Differentiated	Luminal	MC1	GU	luminal	Luminal_papillary
TCGA-LT-A8JT	High	Cluster 2	Purity Cluster 2	LumP	Differentiated	Luminal	MC1	UroA-Prog	luminal	Luminal_papillary
TCGA-MV-A51V	High	Cluster 2	Purity Cluster 2	LumU	Differentiated	Luminal	MC1	GU	luminal	Luminal_papillary
TCGA-R3-A69X	High	Cluster 2	Purity Cluster 2	LumNS	Differentiated	Luminal	MC4	Uro-Inf	p53-like	Luminal_infiltrated
TCGA-S5-A6DX	High	Cluster 2	Purity Cluster 2	LumNS	Differentiated	Luminal	MC2	Uro-Inf	p53-like	Luminal_infiltrated
TCGA-UY-A78K	High	Cluster 2	Purity Cluster 2	LumU	Differentiated	Luminal	MC3	GU	luminal	Luminal_papillary
TCGA-UY-A78M	High	Cluster 2	Purity Cluster 2	LumP	Differentiated	Luminal	MC1	Uro-Inf	luminal	Luminal
TCGA-UY-A8OD	High	Cluster 2	Purity Cluster 2	Stroma-rich	Differentiated	Luminal	MC4	GU-Inf	p53-like	Luminal_infiltrated
TCGA-UY-A9PA	High	Cluster 2	Purity Cluster 2	LumP	Differentiated	Luminal	MC1	UroA-Prog	p53-like	Luminal_papillary
TCGA-UY-A9PD	High	Cluster 2	Purity Cluster 2	LumNS	Differentiated	Luminal	MC3	UroC	luminal	Luminal
TCGA-UY-A9PH	High	Cluster 2	Purity Cluster 2	LumP	Differentiated	Luminal	MC1	UroC	p53-like	Luminal_infiltrated
TCGA-XF-A8HB	High	Cluster 2	Purity Cluster 2	LumP	Differentiated	Luminal	MC1	UroB	luminal	Luminal_papillary
TCGA-XF-A8HG	High	Cluster 2	Purity Cluster 2	LumP	Differentiated	Luminal	MC1	UroA-Prog	luminal	Luminal_papillary
TCGA-XF-A9SH	High	Cluster 2	Purity Cluster 2	LumP	Differentiated	Luminal	MC1	UroA-Prog	p53-like	Luminal_papillary
TCGA-XF-A9SV	High	Cluster 2	Purity Cluster 2	LumNS	Differentiated	Luminal	MC2	UroC	p53-like	Luminal
TCGA-XF-AAML	High	Cluster 2	Purity Cluster 2	LumU	Differentiated	Luminal	MC1	GU	luminal	Luminal_papillary
TCGA-XF-AAMQ	High	Cluster 2	Purity Cluster 2	LumP	Differentiated	Luminal	MC1	UroA-Prog	luminal	Luminal_papillary
TCGA-XF-AAMX	High	Cluster 2	Purity Cluster 2	LumNS	Differentiated	Luminal	MC1	UroC	luminal	Luminal
TCGA-YC-A8S6	High	Cluster 2	Purity Cluster 2	LumP	Differentiated	Basal	MC1	Uro-Inf	p53-like	Luminal_infiltrated
TCGA-ZF-A9R1	High	Cluster 2	Purity Cluster 2	LumP	Differentiated	Luminal	MC1	UroA-Prog	p53-like	Luminal_papillary
TCGA-ZF-A9R2	High	Cluster 2	Purity Cluster 2	LumP	Differentiated	Luminal	MC1	UroA-Prog	luminal	Luminal_papillary
TCGA-ZF-A9R3	High	Cluster 2	Purity Cluster 2	LumP	Differentiated	Luminal	MC1	UroC	luminal	Luminal_papillary
TCGA-ZF-A9R4	High	Cluster 2	Purity Cluster 2	LumP	Differentiated	Luminal	MC1	UroC	luminal	Luminal_papillary
TCGA-ZF-AA4U	High	Cluster 2	Purity Cluster 2	LumP	Differentiated	Luminal	MC1	UroA-Prog	luminal	Luminal_papillary
TCGA-ZF-AA4X	High	Cluster 2	Purity Cluster 2	LumP	Differentiated	Luminal	MC1	GU	luminal	Luminal_papillary
TCGA-2F-A9KT	Low	Cluster 2	Purity Cluster 2	Ba/Sq	Basal	Basal	MC7	Ba/Sq	luminal	Luminal_papillary
TCGA-4Z-AA7Q	Low	Cluster 2	Purity Cluster 2	Ba/Sq	Basal	Basal	MC7	UroB	basal	Basal_squamous
TCGA-4Z-AA7W	Low	Cluster 2	Purity Cluster 2	Ba/Sq	Basal	Basal	MC7	Ba/Sq-Inf	basal	Basal_squamous
TCGA-4Z-AA81	Low	Cluster 2	Purity Cluster 2	Ba/Sq	Differentiated	Basal	MC7	GU-Inf	basal	Basal_squamous
TCGA-4Z-AA82	Low	Cluster 2	Purity Cluster 2	Ba/Sq	Basal	Basal	MC7	Ba/Sq-Inf	basal	Basal_squamous
TCGA-4Z-AA84	Low	Cluster 2	Purity Cluster 2	Ba/Sq	Differentiated	Basal	MC7	GU-Inf	p53-like	Basal_squamous
TCGA-4Z-AA86	Low	Cluster 2	Purity Cluster 2	Ba/Sq	Basal	Basal	MC7	Ba/Sq-Inf	basal	Basal_squamous
TCGA-5N-A9KI	Low	Cluster 2	Purity Cluster 2	LumU	Differentiated	Luminal	MC2	GU-Inf	luminal	Luminal_infiltrated
TCGA-BL-A13I	Low	Cluster 2	Purity Cluster 2	Ba/Sq	Basal	Basal	MC7	Mes-like	basal	Basal_squamous
TCGA-BL-A3JM	Low	Cluster 2	Purity Cluster 2	NE-like	Differentiated	Basal	MC7	Sc/NE-like	basal	Neuronal
TCGA-BL-A5ZZ	Low	Cluster 2	Purity Cluster 2	Ba/Sq	Basal	Basal	MC7	Mes-like	basal	Basal_squamous
TCGA-BT-A0S7	Low	Cluster 2	Purity Cluster 2	Ba/Sq	Basal	Basal	MC7	Ba/Sq	basal	Neuronal
TCGA-BT-A0YX	Low	Cluster 2	Purity Cluster 2	Ba/Sq	Basal	Basal	MC7	UroB	basal	Basal_squamous
TCGA-BT-A20J	Low	Cluster 2	Purity Cluster 2	Ba/Sq	Basal	Basal	MC7	Sc/NE-like	p53-like	Basal_squamous
TCGA-BT-A20N	Low	Cluster 2	Purity Cluster 2	LumP	Basal	Luminal	MC7	UroA-Prog	luminal	Luminal_papillary
TCGA-BT-A20O	Low	Cluster 2	Purity Cluster 2	Ba/Sq	Basal	Basal	MC7	Mes-like	basal	Basal_squamous
TCGA-BT-A20Q	Low	Cluster 2	Purity Cluster 2	LumP	Basal	Basal	MC4	Uro-Inf	p53-like	Luminal_infiltrated
TCGA-BT-A20T	Low	Cluster 2	Purity Cluster 2	LumP	Basal	Luminal	MC1	UroB	p53-like	Luminal_infiltrated
TCGA-BT-A20U	Low	Cluster 2	Purity Cluster 2	Ba/Sq	Basal	Basal	MC7	Ba/Sq	basal	Basal_squamous
TCGA-BT-A20V	Low	Cluster 2	Purity Cluster 2	Ba/Sq	Differentiated	Basal	MC7	Sc/NE-like	basal	Basal_squamous
TCGA-BT-A20X	Low	Cluster 2	Purity Cluster 2	Ba/Sq	Basal	Basal	MC7	Ba/Sq	basal	Basal_squamous
TCGA-BT-A2LD	Low	Cluster 2	Purity Cluster 2	Ba/Sq	Differentiated	Basal	MC7	GU-Inf	p53-like	Basal_squamous
TCGA-BT-A3PH	Low	Cluster 2	Purity Cluster 2	LumP	Differentiated	Luminal	MC1	UroA-Prog	luminal	Luminal
TCGA-BT-A3PJ	Low	Cluster 2	Purity Cluster 2	Ba/Sq	Basal	Basal	MC7	Ba/Sq	basal	Basal_squamous
TCGA-BT-A3PK	Low	Cluster 2	Purity Cluster 2	Ba/Sq	Basal	Basal	MC7	Ba/Sq	basal	Basal_squamous
TCGA-BT-A42E	Low	Cluster 2	Purity Cluster 2	Ba/Sq	Basal	Basal	MC7	Ba/Sq	basal	Basal_squamous
TCGA-BT-A42F	Low	Cluster 2	Purity Cluster 2	Ba/Sq	Basal	Basal	MC7	Ba/Sq	basal	Basal_squamous
TCGA-C4-A0F0	Low	Cluster 2	Purity Cluster 2	Ba/Sq	Basal	Basal	MC7	Ba/Sq-Inf	basal	Basal_squamous
TCGA-C4-A0F1	Low	Cluster 2	Purity Cluster 2	Ba/Sq	Basal	Basal	MC7	Ba/Sq	basal	Basal_squamous
TCGA-C4-A0F7	Low	Cluster 2	Purity Cluster 2	Ba/Sq	Basal	Basal	MC7	UroB	basal	Basal_squamous
TCGA-CU-A0YN	Low	Cluster 2	Purity Cluster 2	Ba/Sq	Basal	Basal	MC7	Ba/Sq	basal	Basal_squamous
TCGA-CU-A3KJ	Low	Cluster 2	Purity Cluster 2	Ba/Sq	Basal	Basal	MC7	Ba/Sq	basal	Basal_squamous
TCGA-CU-A72E	Low	Cluster 2	Purity Cluster 2	Ba/Sq	Basal	Basal	MC7	UroB	p53-like	Basal_squamous
TCGA-DK-A1A5	Low	Cluster 2	Purity Cluster 2	Ba/Sq	Basal	Basal	MC7	Ba/Sq-Inf	p53-like	Luminal_infiltrated
TCGA-DK-A1AB	Low	Cluster 2	Purity Cluster 2	Ba/Sq	Basal	Basal	MC7	Ba/Sq-Inf	basal	Basal_squamous
TCGA-DK-A1AE	Low	Cluster 2	Purity Cluster 2	Ba/Sq	Basal	Basal	MC7	UroB	basal	Basal_squamous
TCGA-DK-A1AF	Low	Cluster 2	Purity Cluster 2	Ba/Sq	Differentiated	Basal	MC4	Ba/Sq-Inf	p53-like	Luminal_infiltrated
TCGA-DK-A2HX	Low	Cluster 2	Purity Cluster 2	Stroma-rich	Differentiated	Basal	MC4	GU-Inf	p53-like	Luminal_infiltrated
TCGA-DK-A2I2	Low	Cluster 2	Purity Cluster 2	Ba/Sq	Basal	Basal	MC7	Ba/Sq-Inf	basal	Basal_squamous
TCGA-DK-A2I4	Low	Cluster 2	Purity Cluster 2	Ba/Sq	Differentiated	Basal	MC7	Mes-like	basal	Basal_squamous
TCGA-DK-A2I6	Low	Cluster 2	Purity Cluster 2	Ba/Sq	Basal	Basal	MC7	Ba/Sq-Inf	basal	Basal_squamous
TCGA-DK-A3IM	Low	Cluster 2	Purity Cluster 2	Ba/Sq	Basal	Basal	MC7	Ba/Sq	basal	Basal_squamous
TCGA-DK-A3IN	Low	Cluster 2	Purity Cluster 2	Ba/Sq	Basal	Basal	MC7	Ba/Sq-Inf	basal	Basal_squamous
TCGA-DK-A3IQ	Low	Cluster 2	Purity Cluster 2	Stroma-rich	Differentiated	Basal	MC4	Mes-like	p53-like	Luminal_infiltrated
TCGA-DK-A3IT	Low	Cluster 2	Purity Cluster 2	LumNS	Differentiated	Luminal	MC2	UroC	p53-like	Luminal
TCGA-DK-A3IU	Low	Cluster 2	Purity Cluster 2	Ba/Sq	Differentiated	Basal	MC4	Ba/Sq-Inf	basal	Basal_squamous
TCGA-DK-A3WW	Low	Cluster 2	Purity Cluster 2	Ba/Sq	Basal	Basal	MC7	Ba/Sq	basal	Basal_squamous
TCGA-DK-A6B2	Low	Cluster 2	Purity Cluster 2	LumNS	Differentiated	Luminal	MC2	UroC	p53-like	Luminal
TCGA-DK-AA6L	Low	Cluster 2	Purity Cluster 2	Ba/Sq	Basal	Luminal	MC7	UroB	basal	Luminal_papillary
TCGA-DK-AA6M	Low	Cluster 2	Purity Cluster 2	Ba/Sq	Basal	Basal	MC7	Ba/Sq-Inf	basal	Basal_squamous
TCGA-DK-AA6Q	Low	Cluster 2	Purity Cluster 2	Ba/Sq	Basal	Basal	MC7	Ba/Sq	basal	Basal_squamous
TCGA-DK-AA6R	Low	Cluster 2	Purity Cluster 2	Ba/Sq	Basal	Basal	MC7	Ba/Sq	basal	Basal_squamous
TCGA-DK-AA6S	Low	Cluster 2	Purity Cluster 2	Ba/Sq	Basal	Basal	MC7	Ba/Sq-Inf	basal	Basal_squamous
TCGA-DK-AA6T	Low	Cluster 2	Purity Cluster 2	Stroma-rich	Differentiated	Basal	MC3	Mes-like	p53-like	Luminal_infiltrated
TCGA-DK-AA74	Low	Cluster 2	Purity Cluster 2	Ba/Sq	Basal	Basal	MC7	Ba/Sq-Inf	basal	Basal_squamous
TCGA-E5-A2PC	Low	Cluster 2	Purity Cluster 2	Ba/Sq	Basal	Basal	MC7	UroB	luminal	Luminal_papillary
TCGA-E5-A4TZ	Low	Cluster 2	Purity Cluster 2	Ba/Sq	Basal	Luminal	MC7	UroB	basal	Luminal_papillary
TCGA-E7-A3X6	Low	Cluster 2	Purity Cluster 2	Ba/Sq	Basal	Basal	MC7	UroB	basal	Basal_squamous
TCGA-E7-A7DV	Low	Cluster 2	Purity Cluster 2	Ba/Sq	Differentiated	Basal	MC7	Mes-like	basal	Basal_squamous
TCGA-E7-A7XN	Low	Cluster 2	Purity Cluster 2	Ba/Sq	Basal	Basal	MC7	Ba/Sq	basal	Basal_squamous
TCGA-E7-A97P	Low	Cluster 2	Purity Cluster 2	Ba/Sq	Basal	Basal	MC7	Ba/Sq	basal	Basal_squamous
TCGA-FD-A3B3	Low	Cluster 2	Purity Cluster 2	Ba/Sq	Basal	Basal	MC7	Ba/Sq	basal	Basal_squamous
TCGA-FD-A3B4	Low	Cluster 2	Purity Cluster 2	Ba/Sq	Basal	Basal	MC7	Ba/Sq	basal	Basal_squamous
TCGA-FD-A3B5	Low	Cluster 2	Purity Cluster 2	Ba/Sq	Basal	Basal	MC7	Ba/Sq	basal	Basal_squamous
TCGA-FD-A3B6	Low	Cluster 2	Purity Cluster 2	Ba/Sq	Basal	Basal	MC7	Ba/Sq-Inf	basal	Basal_squamous
TCGA-FD-A3B7	Low	Cluster 2	Purity Cluster 2	Ba/Sq	Basal	Basal	MC7	Ba/Sq-Inf	basal	Basal_squamous
TCGA-FD-A3B8	Low	Cluster 2	Purity Cluster 2	Ba/Sq	Basal	Basal	MC4	Ba/Sq-Inf	p53-like	Basal_squamous
TCGA-FD-A3N5	Low	Cluster 2	Purity Cluster 2	Ba/Sq	Basal	Basal	MC7	Ba/Sq	basal	Basal_squamous
TCGA-FD-A3SL	Low	Cluster 2	Purity Cluster 2	Stroma-rich	Differentiated	Luminal	MC4	GU-Inf	p53-like	Luminal_infiltrated
TCGA-FD-A3SM	Low	Cluster 2	Purity Cluster 2	Stroma-rich	Differentiated	Basal	MC7	Ba/Sq-Inf	p53-like	Luminal_infiltrated
TCGA-FD-A3SN	Low	Cluster 2	Purity Cluster 2	Ba/Sq	Basal	Basal	MC7	Ba/Sq-Inf	p53-like	Basal_squamous
TCGA-FD-A3SO	Low	Cluster 2	Purity Cluster 2	Ba/Sq	Basal	Basal	MC7	Ba/Sq	basal	Basal_squamous
TCGA-FD-A3SP	Low	Cluster 2	Purity Cluster 2	Ba/Sq	Basal	Basal	MC4	Mes-like	basal	Basal_squamous
TCGA-FD-A3SQ	Low	Cluster 2	Purity Cluster 2	Stroma-rich	Differentiated	Basal	MC4	Uro-Inf	p53-like	Luminal_infiltrated
TCGA-FD-A3SS	Low	Cluster 2	Purity Cluster 2	Ba/Sq	Differentiated	Basal	MC7	GU-Inf	luminal	Luminal
TCGA-FD-A43Y	Low	Cluster 2	Purity Cluster 2	Ba/Sq	Basal	Basal	MC7	Ba/Sq	basal	Basal_squamous
TCGA-FD-A5BS	Low	Cluster 2	Purity Cluster 2	Ba/Sq	Basal	Basal	MC4	Mes-like	basal	Basal_squamous
TCGA-FD-A5BT	Low	Cluster 2	Purity Cluster 2	Ba/Sq	Differentiated	Basal	MC4	Mes-like	basal	Basal_squamous
TCGA-FD-A5BU	Low	Cluster 2	Purity Cluster 2	Ba/Sq	Basal	Basal	MC7	Ba/Sq	basal	Basal_squamous
TCGA-FD-A5BX	Low	Cluster 2	Purity Cluster 2	Stroma-rich	Basal	Basal	MC4	Mes-like	basal	Basal_squamous
TCGA-FD-A5BY	Low	Cluster 2	Purity Cluster 2	Ba/Sq	Basal	Basal	MC7	Ba/Sq	basal	Basal_squamous
TCGA-FD-A5BZ	Low	Cluster 2	Purity Cluster 2	Stroma-rich	Differentiated	Luminal	MC5	Uro-Inf	p53-like	Luminal_infiltrated
TCGA-FD-A5C1	Low	Cluster 2	Purity Cluster 2	Ba/Sq	Basal	Basal	MC7	Ba/Sq-Inf	basal	Basal_squamous
TCGA-FD-A62N	Low	Cluster 2	Purity Cluster 2	Ba/Sq	Basal	Basal	MC7	Ba/Sq-Inf	basal	Basal_squamous
TCGA-FD-A62P	Low	Cluster 2	Purity Cluster 2	Ba/Sq	Differentiated	Basal	MC7	Ba/Sq	basal	Luminal_infiltrated
TCGA-FD-A62S	Low	Cluster 2	Purity Cluster 2	Ba/Sq	Basal	Basal	MC7	Ba/Sq-Inf	basal	Basal_squamous
TCGA-FD-A6TC	Low	Cluster 2	Purity Cluster 2	Stroma-rich	Differentiated	Basal	MC7	GU-Inf	p53-like	Luminal_infiltrated
TCGA-FD-A6TD	Low	Cluster 2	Purity Cluster 2	Ba/Sq	Basal	Basal	MC7	Ba/Sq-Inf	basal	Basal_squamous
TCGA-FD-A6TF	Low	Cluster 2	Purity Cluster 2	Ba/Sq	Differentiated	Basal	MC4	GU-Inf	p53-like	Luminal_infiltrated
TCGA-FD-A6TG	Low	Cluster 2	Purity Cluster 2	Stroma-rich	Differentiated	Luminal	MC4	Uro-Inf	p53-like	Luminal_infiltrated
TCGA-FD-A6TH	Low	Cluster 2	Purity Cluster 2	Ba/Sq	Differentiated	Basal	MC7	GU-Inf	p53-like	Basal_squamous
TCGA-FD-A6TI	Low	Cluster 2	Purity Cluster 2	LumNS	Differentiated	Luminal	MC2	UroC	p53-like	Luminal
TCGA-FD-A6TK	Low	Cluster 2	Purity Cluster 2	Ba/Sq	Basal	Basal	MC7	Ba/Sq-Inf	basal	Basal_squamous
TCGA-FJ-A871	Low	Cluster 2	Purity Cluster 2	Ba/Sq	Differentiated	Basal	MC7	Mes-like	basal	Neuronal
TCGA-FT-A3EE	Low	Cluster 2	Purity Cluster 2	LumP	Basal	Luminal	MC1	UroA-Prog	luminal	Luminal_papillary
TCGA-FT-A61P	Low	Cluster 2	Purity Cluster 2	Ba/Sq	Differentiated	Basal	MC4	Mes-like	basal	Basal_squamous
TCGA-G2-A2EJ	Low	Cluster 2	Purity Cluster 2	Ba/Sq	Basal	Basal	MC7	Ba/Sq	basal	Basal_squamous
TCGA-G2-A2EO	Low	Cluster 2	Purity Cluster 2	LumP	Differentiated	Luminal	MC1	Uro-Inf	p53-like	Luminal_infiltrated
TCGA-G2-A2ES	Low	Cluster 2	Purity Cluster 2	Ba/Sq	Basal	Basal	MC7	Ba/Sq	basal	Basal_squamous
TCGA-G2-A3IB	Low	Cluster 2	Purity Cluster 2	Ba/Sq	Basal	Basal	MC7	Ba/Sq	basal	Basal_squamous
TCGA-G2-AA3C	Low	Cluster 2	Purity Cluster 2	Ba/Sq	Basal	Basal	MC7	Mes-like	basal	Basal_squamous
TCGA-GC-A3I6	Low	Cluster 2	Purity Cluster 2	Ba/Sq	Basal	Basal	MC7	Ba/Sq	basal	Basal_squamous
TCGA-GC-A3RC	Low	Cluster 2	Purity Cluster 2	Ba/Sq	Basal	Basal	MC7	Ba/Sq	basal	Basal_squamous
TCGA-GC-A3WC	Low	Cluster 2	Purity Cluster 2	Ba/Sq	Basal	Basal	MC7	Ba/Sq	basal	Basal_squamous
TCGA-GC-A3YS	Low	Cluster 2	Purity Cluster 2	Ba/Sq	Basal	Basal	MC7	Ba/Sq-Inf	basal	Basal_squamous
TCGA-GD-A3OQ	Low	Cluster 2	Purity Cluster 2	Ba/Sq	Basal	Basal	MC7	Ba/Sq	basal	Luminal_papillary
TCGA-GU-A42Q	Low	Cluster 2	Purity Cluster 2	Ba/Sq	Basal	Basal	MC7	Ba/Sq	basal	Basal_squamous
TCGA-GU-A762	Low	Cluster 2	Purity Cluster 2	Ba/Sq	Basal	Basal	MC7	Ba/Sq-Inf	basal	Basal_squamous
TCGA-GU-A764	Low	Cluster 2	Purity Cluster 2	Ba/Sq	Basal	Basal	MC7	Ba/Sq-Inf	basal	Basal_squamous
TCGA-GU-A766	Low	Cluster 2	Purity Cluster 2	Ba/Sq	Basal	Basal	MC7	Ba/Sq-Inf	basal	Basal_squamous
TCGA-GU-AATO	Low	Cluster 2	Purity Cluster 2	Ba/Sq	Differentiated	Luminal	MC2	GU-Inf	p53-like	Luminal_infiltrated
TCGA-GU-AATQ	Low	Cluster 2	Purity Cluster 2	Ba/Sq	Basal	Basal	MC7	UroB	basal	Basal_squamous
TCGA-GV-A40E	Low	Cluster 2	Purity Cluster 2	Ba/Sq	Basal	Basal	MC7	Ba/Sq-Inf	basal	Basal_squamous
TCGA-HQ-A5ND	Low	Cluster 2	Purity Cluster 2	Ba/Sq	Basal	Basal	MC7	UroB	basal	Basal_squamous
TCGA-HQ-A5NE	Low	Cluster 2	Purity Cluster 2	Ba/Sq	Basal	Basal	MC7	Ba/Sq	basal	Basal_squamous
TCGA-K4-A3WS	Low	Cluster 2	Purity Cluster 2	Stroma-rich	Differentiated	Basal	MC4	Uro-Inf	p53-like	Luminal_infiltrated
TCGA-K4-A4AC	Low	Cluster 2	Purity Cluster 2	Ba/Sq	Basal	Basal	MC7	Ba/Sq	basal	Basal_squamous
TCGA-K4-A54R	Low	Cluster 2	Purity Cluster 2	LumNS	Differentiated	Basal	MC7	Mes-like	luminal	Luminal_infiltrated
TCGA-K4-A5RH	Low	Cluster 2	Purity Cluster 2	Ba/Sq	Basal	Basal	MC7	Mes-like	basal	Basal_squamous
TCGA-K4-A5RI	Low	Cluster 2	Purity Cluster 2	Ba/Sq	Basal	Basal	MC7	UroB	basal	Basal_squamous
TCGA-K4-A5RJ	Low	Cluster 2	Purity Cluster 2	Ba/Sq	Basal	Basal	MC7	Mes-like	basal	Basal_squamous
TCGA-K4-A6FZ	Low	Cluster 2	Purity Cluster 2	Ba/Sq	Differentiated	Basal	MC7	UroB	basal	Luminal_papillary
TCGA-K4-A83P	Low	Cluster 2	Purity Cluster 2	Stroma-rich	Differentiated	Luminal	MC4	Mes-like	p53-like	Luminal_infiltrated
TCGA-KQ-A41S	Low	Cluster 2	Purity Cluster 2	LumU	Differentiated	Luminal	MC2	GU-Inf	p53-like	Luminal_infiltrated
TCGA-LC-A66R	Low	Cluster 2	Purity Cluster 2	Ba/Sq	Basal	Basal	MC7	Ba/Sq-Inf	basal	Basal_squamous
TCGA-PQ-A6FI	Low	Cluster 2	Purity Cluster 2	Ba/Sq	Basal	Basal	MC7	Ba/Sq	basal	Basal_squamous
TCGA-PQ-A6FN	Low	Cluster 2	Purity Cluster 2	Ba/Sq	Basal	Basal	MC7	Ba/Sq	basal	Basal_squamous
TCGA-SY-A9G5	Low	Cluster 2	Purity Cluster 2	Ba/Sq	Basal	Basal	MC7	Ba/Sq-Inf	basal	Basal_squamous
TCGA-UY-A78L	Low	Cluster 2	Purity Cluster 2	Ba/Sq	Basal	Basal	MC7	Ba/Sq	basal	Basal_squamous
TCGA-UY-A8OB	Low	Cluster 2	Purity Cluster 2	Ba/Sq	Basal	Basal	MC7	Ba/Sq	basal	Basal_squamous
TCGA-UY-A9PB	Low	Cluster 2	Purity Cluster 2	Ba/Sq	Basal	Basal	MC7	Ba/Sq-Inf	basal	Basal_squamous
TCGA-XF-A8HD	Low	Cluster 2	Purity Cluster 2	Ba/Sq	Basal	Basal	MC7	GU-Inf	p53-like	Basal_squamous
TCGA-XF-A8HE	Low	Cluster 2	Purity Cluster 2	Ba/Sq	Basal	Basal	MC7	Ba/Sq	basal	Basal_squamous
TCGA-XF-A9SI	Low	Cluster 2	Purity Cluster 2	Stroma-rich	Basal	Basal	MC4	Mes-like	basal	Basal_squamous
TCGA-XF-A9SJ	Low	Cluster 2	Purity Cluster 2	Ba/Sq	Differentiated	Basal	MC7	GU-Inf	p53-like	Luminal_infiltrated
TCGA-XF-A9SL	Low	Cluster 2	Purity Cluster 2	Stroma-rich	Differentiated	Basal	MC4	Mes-like	p53-like	Luminal_infiltrated
TCGA-XF-A9SM	Low	Cluster 2	Purity Cluster 2	Ba/Sq	Basal	Basal	MC7	Ba/Sq-Inf	basal	Basal_squamous
TCGA-XF-A9SP	Low	Cluster 2	Purity Cluster 2	Stroma-rich	Differentiated	Basal	MC4	Uro-Inf	p53-like	Luminal_infiltrated
TCGA-XF-A9SU	Low	Cluster 2	Purity Cluster 2	LumNS	Differentiated	Luminal	MC5	Uro-Inf	p53-like	Luminal_infiltrated
TCGA-XF-A9SW	Low	Cluster 2	Purity Cluster 2	Stroma-rich	Differentiated	Basal	MC4	Mes-like	p53-like	Luminal_infiltrated
TCGA-XF-A9SX	Low	Cluster 2	Purity Cluster 2	Ba/Sq	Differentiated	Basal	MC7	Mes-like	basal	Basal_squamous
TCGA-XF-A9SY	Low	Cluster 2	Purity Cluster 2	Ba/Sq	Basal	Basal	MC7	Ba/Sq-Inf	basal	Basal_squamous
TCGA-XF-A9SZ	Low	Cluster 2	Purity Cluster 2	LumNS	Differentiated	Basal	MC2	GU-Inf	luminal	Luminal_infiltrated
TCGA-XF-A9T2	Low	Cluster 2	Purity Cluster 2	Ba/Sq	Differentiated	Basal	MC7	Sc/NE-like	basal	Neuronal
TCGA-XF-A9T3	Low	Cluster 2	Purity Cluster 2	Ba/Sq	Basal	Basal	MC7	Mes-like	p53-like	Basal_squamous
TCGA-XF-A9T4	Low	Cluster 2	Purity Cluster 2	Ba/Sq	Basal	Basal	MC7	Ba/Sq	basal	Basal_squamous
TCGA-XF-A9T5	Low	Cluster 2	Purity Cluster 2	Ba/Sq	Basal	Basal	MC7	Ba/Sq-Inf	basal	Basal_squamous
TCGA-XF-A9T6	Low	Cluster 2	Purity Cluster 2	Ba/Sq	Basal	Basal	MC7	Ba/Sq-Inf	basal	Basal_squamous
TCGA-XF-A9T8	Low	Cluster 2	Purity Cluster 2	Ba/Sq	Basal	Basal	MC7	Ba/Sq	basal	Basal_squamous
TCGA-XF-AAME	Low	Cluster 2	Purity Cluster 2	Ba/Sq	Basal	Basal	MC7	Ba/Sq-Inf	p53-like	Basal_squamous
TCGA-XF-AAMJ	Low	Cluster 2	Purity Cluster 2	Stroma-rich	Differentiated	Basal	MC4	Mes-like	p53-like	Luminal_infiltrated
TCGA-XF-AAMR	Low	Cluster 2	Purity Cluster 2	Stroma-rich	Basal	Basal	MC4	Mes-like	p53-like	Luminal_infiltrated
TCGA-XF-AAMT	Low	Cluster 2	Purity Cluster 2	Ba/Sq	Basal	Basal	MC7	Ba/Sq-Inf	basal	Basal_squamous
TCGA-XF-AAMW	Low	Cluster 2	Purity Cluster 2	Ba/Sq	Basal	Basal	MC7	Ba/Sq-Inf	basal	Basal_squamous
TCGA-XF-AAN2	Low	Cluster 2	Purity Cluster 2	Ba/Sq	Differentiated	Basal	MC7	Ba/Sq	basal	Basal_squamous
TCGA-XF-AAN4	Low	Cluster 2	Purity Cluster 2	Ba/Sq	Basal	Basal	MC4	Mes-like	p53-like	Basal_squamous
TCGA-XF-AAN5	Low	Cluster 2	Purity Cluster 2	Ba/Sq	Basal	Basal	MC7	Ba/Sq-Inf	basal	Basal_squamous
TCGA-XF-AAN7	Low	Cluster 2	Purity Cluster 2	NE-like	Basal	Basal	MC6	Sc/NE-like	p53-like	Neuronal
TCGA-YC-A89H	Low	Cluster 2	Purity Cluster 2	LumP	Differentiated	Luminal	MC7	UroA-Prog	luminal	Luminal_papillary
TCGA-YC-A9TC	Low	Cluster 2	Purity Cluster 2	Ba/Sq	Differentiated	Basal	MC7	Sc/NE-like	basal	Neuronal
TCGA-YF-AA3M	Low	Cluster 2	Purity Cluster 2	Ba/Sq	Basal	Luminal	MC7	UroB	luminal	Luminal_papillary
TCGA-ZF-A9RD	Low	Cluster 2	Purity Cluster 2	Ba/Sq	Basal	Basal	MC7	Ba/Sq	basal	Basal_squamous
TCGA-ZF-A9RE	Low	Cluster 2	Purity Cluster 2	Ba/Sq	Basal	Basal	MC7	UroB	basal	Luminal_papillary
TCGA-ZF-A9RF	Low	Cluster 2	Purity Cluster 2	Ba/Sq	Differentiated	Basal	MC7	Mes-like	basal	Basal_squamous
TCGA-ZF-A9RN	Low	Cluster 2	Purity Cluster 2	Ba/Sq	Basal	Basal	MC7	Sc/NE-like	p53-like	Basal_squamous
TCGA-ZF-AA4N	Low	Cluster 2	Purity Cluster 2	Ba/Sq	Basal	Basal	MC7	Ba/Sq-Inf	basal	Basal_squamous
TCGA-ZF-AA4R	Low	Cluster 2	Purity Cluster 2	Ba/Sq	Differentiated	Basal	MC7	Ba/Sq-Inf	basal	Luminal_infiltrated
TCGA-ZF-AA4V	Low	Cluster 2	Purity Cluster 2	Ba/Sq	Differentiated	Basal	MC7	Ba/Sq-Inf	basal	Basal_squamous
TCGA-ZF-AA4W	Low	Cluster 2	Purity Cluster 2	Ba/Sq	Basal	Basal	MC7	Ba/Sq	basal	Basal_squamous
TCGA-ZF-AA52	Low	Cluster 2	Purity Cluster 2	Stroma-rich	Differentiated	Basal	MC4	GU-Inf	p53-like	Luminal_infiltrated
TCGA-ZF-AA53	Low	Cluster 2	Purity Cluster 2	Ba/Sq	Basal	Basal	MC7	Ba/Sq-Inf	basal	Basal_squamous
TCGA-ZF-AA54	Low	Cluster 2	Purity Cluster 2	Ba/Sq	Basal	Basal	MC7	Mes-like	basal	Basal_squamous
TCGA-ZF-AA56	Low	Cluster 2	Purity Cluster 2	Ba/Sq	Basal	Basal	MC7	UroB	basal	Basal_squamous
TCGA-ZF-AA58	Low	Cluster 2	Purity Cluster 2	Ba/Sq	Basal	Basal	MC7	Mes-like	basal	Basal_squamous
TCGA-ZF-AA5H	Low	Cluster 2	Purity Cluster 2	Ba/Sq	Basal	Basal	MC7	Ba/Sq-Inf	basal	Basal_squamous
TCGA-ZF-AA5N	Low	Cluster 2	Purity Cluster 2	LumP	Differentiated	Luminal	MC7	GU-Inf	p53-like	Luminal_papillary
TCGA-ZF-AA5P	Low	Cluster 2	Purity Cluster 2	Stroma-rich	Differentiated	Basal	MC4	Mes-like	p53-like	Luminal_infiltrated

## Sheet: D
Differential analysis of methylation probes between 5mC clusters
Probes	logFC	AveExpr	t	P.Value	Adj.P.Value	B	CHR	MAPINFO	Strand	Type	Gene	Feature	Cgi
cg07803864	-0.0177463	0.943673	-2.56513	0.010689	0.0499966	-4.61737	10	5446998	R	II	TUBAL3	TSS1500	opensea
cg00077547	0.0761683	0.801461	2.5665	0.0106887	0.0499958	-4.54489	10	63170372	R	II	TMEM26	Body	opensea
cg18209359	0.0325965	0.93285	2.56481	0.0106881	0.0499938	-4.63013	17	80159595	F	I	CCDC57	Body	opensea
cg11407612	0.0333179	0.946241	2.5656	0.0106878	0.049993	-4.59301	8	1794627	R	II	ARHGEF10	Body	shelf
cg24789335	0.0673297	0.493075	2.5671	0.0106853	0.0499816	-4.52884	8	144400067	F	II	TOP1MT	Body	island
cg15999590	0.0620847	0.489965	2.56712	0.0106848	0.04998	-4.5288	17	40718810	F	II	MLX	TSS1500	island
cg02460419	-0.0598563	0.611232	-2.56708	0.0106847	0.0499799	-4.5295	12	124198876	F	II	ATP6V0A2	Body	shore
cg23803223	0.0596301	0.335193	2.56713	0.0106843	0.0499793	-4.52876	2	180774797	R	II		IGR	opensea
cg21151287	-0.00959456	0.939204	-2.56494	0.0106844	0.0499793	-4.62982	5	14488003	R	I	TRIO	Body	island
cg18787401	0.0637882	0.207431	2.56498	0.0106831	0.0499741	-4.62971	19	56879559	F	I	ZNF542	TSS200	island
cg06578117	-0.0623703	0.807882	-2.56619	0.0106828	0.0499735	-4.56732	10	61444070	R	II	SLC16A9	5'UTR	opensea
cg16783186	-0.0730209	0.346427	-2.56718	0.0106828	0.0499735	-4.52864	2	30516374	R	II		IGR	opensea
cg19222156	0.0570199	0.43388	2.5672	0.0106822	0.0499718	-4.52859	6	31085034	F	II	CDSN	Body	opensea
cg17024199	0.0507228	0.20258	2.56721	0.0106821	0.0499718	-4.52858	17	74881747	F	II	MGAT5B	Body	shelf
cg26902557	0.0479307	0.237916	2.56724	0.010681	0.0499673	-4.52849	11	1585852	F	II	DUSP8	Body	opensea
cg02459613	-0.0385233	0.927665	-2.56583	0.010681	0.0499673	-4.59834	2	15830883	R	II		IGR	opensea
cg18617219	0.0701332	0.795072	2.56685	0.0106805	0.0499658	-4.54523	2	122325428	F	II	CLASP1	Body	opensea
cg17057086	0.0669439	0.354785	2.56726	0.0106804	0.0499658	-4.52843	8	133456013	F	II	KCNQ3	Body	opensea
cg17802213	0.0587083	0.477254	2.56507	0.0106803	0.0499658	-4.62948	3	185911316	F	I	DGKG	Body	shore
cg03892714	-0.0202538	0.952563	-2.56526	0.0106802	0.0499658	-4.62185	5	171765984	R	II	SH3PXD2B	Body	shore
cg18681014	0.0346776	0.14554	2.56728	0.0106798	0.0499651	-4.52839	14	105660876	F	II		IGR	shore
cg07888040	-0.0355648	0.94352	-2.56565	0.0106782	0.0499581	-4.60746	15	51669526	R	II	GLDN	Body	opensea
cg02646251	0.0733182	0.586872	2.56738	0.0106768	0.0499521	-4.52813	10	821124	F	II		IGR	opensea
cg17050810	0.0197857	0.939491	2.56582	0.0106762	0.0499499	-4.59944	6	26108174	F	II	HIST1H1T	1stExon	shelf
cg12422199	-0.0529024	0.783861	-2.56691	0.0106762	0.0499499	-4.55545	3	101284166	F	II	RG9MTD1	Body	shelf
cg13910651	0.0784614	0.743637	2.56522	0.0106757	0.0499487	-4.6291	5	3962477	F	I		IGR	island
cg21026553	0.0301528	0.0526741	2.56523	0.0106754	0.049948	-4.62907	17	21279874	R	I	KCNJ12	5'UTR	island
cg02701615	0.0823211	0.522728	2.56744	0.0106751	0.0499468	-4.52799	3	14755338	F	II	C3orf20	Body	opensea
cg20480642	-0.0518539	0.815125	-2.56665	0.0106748	0.049946	-4.57178	8	52722185	R	II	PXDNL	TSS200	opensea
cg02052915	-0.0518394	0.750124	-2.56685	0.0106732	0.0499392	-4.56028	17	46797568	F	II		IGR	shore
cg12197470	0.0835007	0.542416	2.56751	0.010673	0.049939	-4.52782	3	159755869	R	II		IGR	shore
cg07330438	0.0631506	0.321524	2.56751	0.010673	0.049939	-4.52782	21	37258460	R	II		IGR	shore
cg02449762	-0.0439489	0.708792	-2.56752	0.0106727	0.0499387	-4.52779	10	5661741	F	II		IGR	opensea
cg22658311	0.0754822	0.580195	2.56754	0.0106721	0.0499365	-4.52774	4	177640279	R	II	VEGFC	Body	opensea
cg15598662	0.0240616	0.033918	2.56535	0.0106721	0.0499365	-4.62879	11	61582890	F	I	MIR1908	TSS200	island
cg02885042	-0.0730367	0.749963	-2.56694	0.0106716	0.0499351	-4.55943	7	156113848	F	II		IGR	shelf
cg12563935	0.0536711	0.852459	2.56538	0.0106709	0.0499324	-4.62869	17	63163128	R	I	RGS9	Body	opensea
cg15337897	0.0515375	0.177163	2.56539	0.0106708	0.0499324	-4.62869	11	69634400	R	I	FGF3	TSS1500	island
cg14310225	0.0792023	0.538505	2.5676	0.0106702	0.0499304	-4.52758	6	33125832	F	II		IGR	shelf
cg11273848	0.0694784	0.722006	2.56541	0.0106702	0.0499304	-4.62864	10	130506845	R	I		IGR	shore
cg01149929	0.0930579	0.475598	2.56764	0.010669	0.0499257	-4.52748	5	15750836	R	II	FBXL7	Body	opensea
cg04173586	0.0705326	0.292927	2.5655	0.0106674	0.0499189	-4.6284	19	2167496	R	I	DOT1L	Body	shore
cg06064990	0.00435167	0.967865	2.56558	0.010666	0.049913	-4.62762	1	6653585	R	II	KLHL21	Body	island
cg06155229	0.0286641	0.163441	2.56559	0.0106647	0.0499073	-4.62817	7	102937535	R	I	PMPCB	TSS1500	shore
cg18836485	0.0679437	0.296949	2.56781	0.0106638	0.0499039	-4.52705	14	21271018	F	II	RNASE1	1stExon	opensea
cg24596788	0.0560689	0.817489	2.56562	0.0106637	0.0499037	-4.62809	1	163392923	F	I		IGR	island
cg07979388	0.0358324	0.897484	2.56563	0.0106634	0.0499029	-4.62806	4	169573255	R	I	PALLD	5'UTR	opensea
cg13311902	0.0853561	0.620199	2.56775	0.0106631	0.0499023	-4.53089	7	50773857	F	II	GRB10	5'UTR	opensea
cg18263455	0.0695875	0.696247	2.56757	0.0106624	0.0499003	-4.5416	15	69374595	R	II	MIR548H4	Body	opensea
cg17536465	-0.0713058	0.633943	-2.56761	0.0106625	0.0499003	-4.53852	5	126707043	F	II	MEGF10	Body	opensea
cg09614389	-0.0847891	0.530254	-2.56566	0.0106626	0.0499003	-4.628	20	25450839	R	I	NINL	Body	opensea
cg24292703	-0.0687722	0.387408	-2.56783	0.0106619	0.0498987	-4.53007	14	57264639	R	II		IGR	island
cg01204271	0.0205197	0.0328451	2.56571	0.0106611	0.0498956	-4.62787	17	7198000	F	I	YBX2	TSS200	island
cg19588399	0.0205426	0.111387	2.56572	0.0106607	0.0498945	-4.62784	1	27668445	F	I	SYTL1	TSS200	opensea
cg16098981	0.0747343	0.238098	2.56793	0.0106602	0.0498924	-4.52674	20	24449865	F	II	TMEM90B	5'UTR	island
cg06930464	0.0197906	0.967515	2.56602	0.01066	0.0498922	-4.61063	1	171510692	R	II	BAT2L2	Body	opensea
cg22256309	0.0793391	0.542726	2.56795	0.0106597	0.0498916	-4.52671	11	134176888	F	II	GLB1L3	Body	opensea
cg02838825	-0.0697862	0.670217	-2.56762	0.0106597	0.0498916	-4.53971	1	234613490	R	II	TARBP1	Body	shore
cg06526388	0.0572919	0.458605	2.56798	0.0106588	0.0498883	-4.52663	10	133274319	R	II		IGR	opensea
cg10698419	0.0363603	0.931641	2.56683	0.0106583	0.0498863	-4.57085	4	72897317	F	II	NPFFR2	TSS1500	shore
cg15101985	-0.0496496	0.824576	-2.56743	0.0106582	0.0498863	-4.55086	10	85961501	F	II	PCDH21	Body	opensea
cg06502279	0.0535235	0.208283	2.56801	0.0106578	0.0498854	-4.52655	16	474467	F	II	RAB11FIP3	TSS1500	shore
cg17360745	0.00280671	0.0214374	2.56803	0.0106573	0.0498834	-4.5265	15	57884357	F	II	GCOM1	Body	island
cg12432236	-0.0847632	0.514843	-2.56786	0.0106562	0.0498788	-4.53728	13	58209133	F	II	PCDH17	1stExon	shore
cg19051661	-0.011617	0.958288	-2.5661	0.0106549	0.0498734	-4.61789	10	88588785	R	II	BMPR1A	5'UTR	opensea
cg04659729	0.0133201	0.0452127	2.56814	0.0106541	0.0498702	-4.52624	6	31762688	F	II	VARS	Body	shore
cg14190175	0.0506898	0.731565	2.56815	0.0106538	0.0498693	-4.52621	8	141634667	R	II	EIF2C2	Body	opensea
cg26864012	0.0344731	0.814258	2.56815	0.0106536	0.0498689	-4.52619	16	30776321	F	II	RNF40	Body	shelf
cg13006749	0.052883	0.897102	2.56745	0.0106528	0.0498661	-4.55776	6	74070966	R	II	C6orf221	TSS1500	shelf
cg22335261	0.0839061	0.477114	2.56821	0.0106518	0.0498629	-4.52604	8	134125322	F	II	TG	Body	opensea
cg08200835	0.0560789	0.793959	2.56804	0.010652	0.0498629	-4.52887	7	86594317	R	II	KIAA1324L	Body	opensea
cg04243148	0.0476139	0.839678	2.56601	0.010652	0.0498629	-4.62712	4	581672	R	I		IGR	shore
cg04774139	-0.0429079	0.862484	-2.56737	0.010652	0.0498629	-4.56639	12	63479872	R	II		IGR	opensea
cg27000690	-0.056156	0.828911	-2.56748	0.0106507	0.0498589	-4.56052	6	34437227	R	II	PACSIN1	5'UTR	shelf
cg05561696	0.0701155	0.374955	2.56825	0.0106506	0.0498588	-4.52594	10	3149796	F	II	PFKP	Body	shore
cg00243187	0.0581969	0.822396	2.56614	0.010648	0.0498475	-4.62678	11	128746214	R	I		IGR	opensea
cg08662619	0.0759362	0.794564	2.56741	0.0106451	0.0498344	-4.56484	6	150070041	F	II	PCMT1	TSS1500	shore
cg25313172	0.0510838	0.157557	2.56624	0.010645	0.0498342	-4.62652	12	52627272	F	I	KRT7	1stExon	island
cg18842598	0.0282199	0.954	2.56667	0.0106443	0.0498324	-4.60276	12	114273539	F	II	RBM19	Body	opensea
cg23609082	0.00519602	0.0551529	2.56626	0.0106444	0.0498324	-4.62647	1	151585362	F	I	SNX27	Body	shore
cg10370262	-0.0644307	0.519963	-2.56846	0.0106445	0.0498324	-4.52543	7	151396512	F	II	PRKAG2	Body	opensea
cg15329187	0.0654672	0.713417	2.56848	0.0106425	0.0498254	-4.52598	10	6278373	R	II		IGR	opensea
cg14183976	0.0441889	0.112297	2.56632	0.0106426	0.0498254	-4.62632	19	12952026	R	I	MAST1	Body	island
cg07201003	0.0920071	0.60572	2.5685	0.0106419	0.0498234	-4.52593	18	76311782	F	II		IGR	shelf
cg14786726	0.0803964	0.714318	2.56847	0.0106413	0.0498212	-4.52906	5	82322115	R	II		IGR	opensea
cg27104822	0.00896997	0.0278314	2.56637	0.010641	0.0498204	-4.6262	19	10698084	R	I	AP1M2	TSS200	island
cg05788725	0.0142702	0.0575149	2.56857	0.0106409	0.0498204	-4.52513	17	40559758	R	II	PTRF	Body	shore
cg03478631	0.0153287	0.103307	2.56866	0.0106382	0.0498083	-4.52491	18	55711964	R	II	NEDD4L	Body	island
cg00960305	-0.0548049	0.453375	-2.56647	0.010638	0.0498078	-4.62594	20	22558297	R	I	C20orf56	Body	island
cg06716730	0.0508168	0.246424	2.56868	0.0106377	0.0498069	-4.52486	17	35851459	R	II	DUSP14	5'UTR	shore
cg20856893	0.0453808	0.642777	2.56651	0.0106368	0.0498033	-4.62584	2	242997758	R	I		IGR	opensea
cg26017484	0.0685608	0.425218	2.56872	0.0106366	0.0498028	-4.52477	1	3322309	F	II	PRDM16	Body	island
cg13098800	0.0803694	0.677605	2.56879	0.0106343	0.0497927	-4.52457	14	101509144	R	II	MIR1185-2	TSS1500	opensea
cg21116934	0.00473929	0.0297297	2.5688	0.0106341	0.0497925	-4.52456	2	87034663	F	II	CD8A	5'UTR	island
cg08871356	0.0773047	0.764322	2.5686	0.0106338	0.0497916	-4.53055	10	34381786	F	II		IGR	opensea
cg07488832	0.0774576	0.77597	2.56844	0.0106336	0.0497913	-4.53329	2	69101168	F	II		IGR	opensea
cg14340336	0.0212414	0.0675737	2.56884	0.010633	0.049789	-4.52447	17	40089267	R	II	TTC25	Body	shelf
cg07263981	0.0184133	0.0654934	2.56885	0.0106326	0.0497876	-4.52443	2	26726691	R	II	OTOF	Body	island
cg14843143	0.0511402	0.802254	2.56667	0.0106319	0.0497851	-4.62543	8	144331931	R	I	ZFP41	5'UTR	shore
cg00579292	-0.0478692	0.165645	-2.56887	0.0106318	0.0497851	-4.52437	6	100055039	R	II	PRDM13	1stExon	shore
cg24702826	-0.0538919	0.787776	-2.56816	0.0106314	0.0497839	-4.55369	6	86171768	F	II	NT5E	Body	opensea
cg05404698	-0.0681788	0.647266	-2.56672	0.0106305	0.0497801	-4.62531	6	28956247	R	I		IGR	island
cg13299728	0.0575054	0.421857	2.56895	0.0106296	0.0497766	-4.52419	12	123352600	R	II	VPS37B	Body	shore
cg23485307	-0.0721337	0.690637	-2.56842	0.0106294	0.0497762	-4.55002	3	30706645	F	II	TGFBR2	Body	opensea
cg14006515	0.0704797	0.640222	2.56679	0.0106285	0.0497722	-4.62514	6	166140034	F	I		IGR	island
cg06213287	0.0103955	0.0379324	2.56902	0.0106274	0.0497679	-4.524	5	96478495	R	II	LIX1	1stExon	opensea
cg08932440	0.0647589	0.220843	2.56683	0.0106272	0.0497676	-4.62504	10	126136607	F	I	NKX1-2	Body	island
cg12760075	0.0680064	0.546114	2.56904	0.0106268	0.0497661	-4.52395	1	206785063	R	II	LGTN	Body	shore
cg11234447	-0.0731787	0.72642	-2.56872	0.0106254	0.04976	-4.54226	5	17400323	R	II		IGR	opensea
cg15857051	-0.0205027	0.8934	-2.56779	0.010625	0.0497589	-4.59151	14	69099116	F	II		IGR	shelf
cg06493930	0.0775217	0.511244	2.56906	0.0106249	0.0497588	-4.52697	11	22689814	R	II	GAS2	5'UTR	shore
cg07612655	-0.060641	0.496078	-2.56916	0.0106232	0.0497515	-4.52364	20	48185517	R	II	PTGIS	TSS1500	shore
cg18537454	-0.0423206	0.846043	-2.56771	0.0106231	0.0497514	-4.59794	10	22623213	F	II		IGR	shore
cg19419914	-0.0436426	0.117264	-2.56917	0.0106228	0.0497509	-4.52361	15	65128184	F	II		IGR	island
cg14480134	0.0219556	0.0595468	2.567	0.0106222	0.0497485	-4.62461	20	44660529	F	I	SLC12A5	Body	island
cg00666047	-0.0162127	0.958321	-2.56703	0.010622	0.0497481	-4.62393	17	55719895	R	II	MSI2	Body	opensea
cg16175792	-0.0749903	0.675961	-2.56875	0.0106219	0.0497481	-4.54795	1	120050104	R	II	HSD3B1	Body	opensea
cg13669740	-0.0373515	0.913898	-2.56768	0.0106208	0.0497439	-4.59609	3	114012833	R	II	TIGIT	5'UTR	opensea
cg10275272	-0.0442508	0.0952084	-2.56924	0.0106207	0.0497439	-4.52344	7	4784769	F	II	FOXK1	Body	shore
cg04158290	0.0813592	0.790907	2.5687	0.0106199	0.0497408	-4.55438	16	8740029	F	II	C16orf68	3'UTR	opensea
cg09756525	0.0111201	0.0690991	2.56711	0.0106189	0.0497363	-4.62433	1	32707133	F	I	MTMR9L	Body	island
cg09550809	0.066898	0.311131	2.56932	0.0106184	0.0497345	-4.52324	5	78407562	R	II	BHMT	TSS200	opensea
cg01579884	0.0749327	0.454466	2.56929	0.010618	0.0497335	-4.52639	7	37004390	R	II	ELMO1	5'UTR	opensea
cg04458985	0.0604097	0.827604	2.56716	0.0106173	0.0497309	-4.62421	12	5021107	F	I	KCNA1	Body	island
cg20178976	0.0594271	0.234252	2.56932	0.0106172	0.0497306	-4.52632	20	52357117	F	II		IGR	opensea
cg06475327	-0.0380115	0.903092	-2.56844	0.0106152	0.0497221	-4.57038	19	43099482	F	II	CEACAM8	TSS1500	opensea
cg09175734	0.0835277	0.532828	2.56945	0.0106146	0.0497195	-4.52292	5	169510081	R	II	DOCK2	3'UTR	opensea
cg18956908	0.0687663	0.614477	2.56946	0.0106143	0.049719	-4.5229	6	33285075	R	II	ZBTB22	5'UTR	shore
cg01656976	-0.0510362	0.808921	-2.56873	0.0106143	0.049719	-4.56109	12	46782837	R	II		IGR	opensea
cg19740859	0.0704996	0.56938	2.56729	0.0106133	0.0497156	-4.62386	2	2193641	R	I	MYT1L	5'UTR	island
cg17841440	-0.0616798	0.539672	-2.56949	0.0106134	0.0497156	-4.52282	19	1861356	R	II	KLF16	Body	shore
cg25626611	0.0836601	0.723486	2.56882	0.0106128	0.0497141	-4.56024	12	115102065	F	II		IGR	shore
cg01088070	0.0274107	0.0617477	2.56731	0.0106128	0.0497141	-4.62382	6	71665395	F	I	B3GAT2	Body	island
cg07220152	-0.0291997	0.0631416	-2.56951	0.0106127	0.0497141	-4.52276	6	30737270	F	II		IGR	opensea
cg10102131	0.00199076	0.0205102	2.56956	0.0106112	0.0497081	-4.52263	6	168228706	R	II	C6orf124	TSS1500	shore
cg21977522	0.0710015	0.382273	2.56957	0.0106109	0.0497075	-4.52261	3	110250679	F	II		IGR	opensea
cg06697929	0.0164407	0.956497	2.5674	0.01061	0.0497038	-4.62359	19	48945130	F	I	GRIN2D	Body	shore
cg19434183	-0.0754261	0.365057	-2.56966	0.0106084	0.0496968	-4.5224	5	159933856	R	II		IGR	opensea
cg02128981	0.0173427	0.95844	2.56746	0.0106082	0.0496967	-4.62344	11	58904901	F	I		IGR	opensea
cg15734911	0.00458753	0.0311017	2.56966	0.0106082	0.0496967	-4.52239	6	84743364	R	II	MRAP2	TSS200	island
cg26704870	0.0266976	0.08773	2.56969	0.0106073	0.0496933	-4.52231	2	73144279	R	II	EMX1	TSS1500	island
cg14374799	-0.0434811	0.644695	-2.56754	0.0106058	0.0496872	-4.62324	8	21882942	F	I	NPM2	Body	shore
cg05117823	0.0665296	0.526698	2.56975	0.0106056	0.0496864	-4.52216	1	3056152	F	II	PRDM16	Body	shore
cg03877020	0.00842378	0.0336718	2.56976	0.0106053	0.0496856	-4.52214	6	31762680	R	II	VARS	Body	shore
cg04115702	0.0640092	0.34877	2.56978	0.0106046	0.0496829	-4.52208	17	77386380	F	II	HRNBP3	5'UTR	opensea
cg25049597	0.0230823	0.0489295	2.56759	0.0106042	0.0496819	-4.62311	15	75119018	R	I	CPLX3	1stExon	opensea
cg08283595	-0.0289309	0.962236	-2.56763	0.0106042	0.0496819	-4.62244	4	1299466	R	II	MAEA	Body	opensea
cg26432364	-0.0526788	0.696109	-2.5698	0.0106039	0.0496816	-4.52203	10	99522843	R	II		IGR	opensea
cg02767613	0.0601645	0.167218	2.56981	0.0106036	0.0496809	-4.522	1	229569894	F	II	ACTA1	TSS200	island
cg03290730	0.0266001	0.963981	2.56811	0.0106029	0.0496778	-4.60184	11	114326866	F	II		IGR	opensea
cg21745320	0.0031868	0.0256172	2.56984	0.0106028	0.0496778	-4.52193	17	2207495	F	II	SMG6	TSS1500	shore
cg25652610	-0.0425334	0.643174	-2.56987	0.010602	0.0496748	-4.52186	19	4648335	F	II	TNFAIP8L1	5'UTR	shelf
cg00988577	0.0842141	0.68993	2.56971	0.0106017	0.0496739	-4.53199	6	32978548	R	II	HLA-DOA	TSS1500	shelf
cg26803289	0.0704553	0.620172	2.5699	0.0106012	0.049672	-4.52179	1	182760430	F	II	NPL	TSS1500	shore
cg24645671	-0.0777725	0.646969	-2.56974	0.0106009	0.0496712	-4.53192	7	42656871	F	II		IGR	opensea
cg01307684	0.0362877	0.941771	2.56821	0.0105991	0.0496637	-4.59831	4	80886143	F	II	ANTXR2	Body	island
cg25432738	-0.0224172	0.891426	-2.56778	0.0105987	0.0496624	-4.62264	13	21009861	F	I	CRYL1	Body	island
cg17755730	-0.0198603	0.934676	-2.56823	0.0105984	0.0496612	-4.6077	3	50285392	R	II	GNAI2	Body	opensea
cg13744039	0.0797064	0.507783	2.56993	0.0105976	0.0496581	-4.52539	3	184475074	R	II		IGR	opensea
cg04967698	-0.0413676	0.894828	-2.56882	0.0105971	0.0496562	-4.58698	8	21926949	F	II	EPB49	Body	shelf
cg21497218	0.00272481	0.0193434	2.56784	0.0105969	0.0496561	-4.62249	17	42422384	F	I	GRN	TSS200	opensea
cg11387301	-0.0542176	0.780487	-2.57001	0.0105964	0.0496544	-4.52211	19	15252043	R	II		IGR	island
cg07201747	-0.0131571	0.944848	-2.5681	0.0105956	0.0496509	-4.61408	12	6857764	F	II	MLF2	Body	shore
cg07827107	0.0134778	0.949507	2.56831	0.010595	0.0496488	-4.60059	13	113891624	F	II	CUL4A	Body	opensea
cg01816768	0.06281	0.617402	2.56792	0.0105944	0.0496465	-4.62228	11	123063169	R	I	ASAM	Body	shelf
cg23878357	0.0246428	0.963582	2.56857	0.0105932	0.0496414	-4.58635	10	16680750	R	II	RSU1	Body	opensea
cg16297569	0.0433786	0.0929739	2.57018	0.0105927	0.0496398	-4.52108	1	92952517	R	II	GFI1	TSS1500	island
cg11871991	0.0553267	0.357312	2.57018	0.0105925	0.0496393	-4.52106	15	83240213	R	II	CPEB1	Body	opensea
cg03113878	0.0305474	0.0695186	2.568	0.010592	0.0496377	-4.62208	7	100091364	R	I	C7orf51	Body	island
cg17288102	0.00532053	0.0456847	2.56802	0.0105914	0.0496351	-4.62202	10	111683471	F	I	XPNPEP1	TSS200	island
cg18771034	0.0368198	0.844073	2.56805	0.0105904	0.0496311	-4.62194	12	69327947	F	I	CPM	TSS1500	shore
cg03234775	-0.0232461	0.923246	-2.56809	0.0105893	0.0496268	-4.62185	6	32138260	F	I	AGPAT1	Body	shelf
cg15031976	-0.0673624	0.43101	-2.57029	0.0105892	0.0496268	-4.52079	15	96904176	R	II		IGR	shore
cg00094487	0.024746	0.954815	2.56874	0.0105891	0.0496266	-4.58535	15	65255928	R	II	SPG21	3'UTR	opensea
cg25315503	0.0542921	0.339831	2.57031	0.0105887	0.0496254	-4.52074	21	45247038	R	II		IGR	shore
cg01871127	-0.0689543	0.393097	-2.57033	0.0105881	0.0496234	-4.5207	2	177026301	F	II		IGR	shore
cg15518542	0.0531033	0.842964	2.56814	0.0105877	0.0496219	-4.62171	10	1444784	F	I	ADARB2	Body	opensea
cg02179112	0.00351187	0.0399893	2.57037	0.0105868	0.0496183	-4.52059	5	10354198	R	II	2021-03-06	Body	island
cg25949033	0.0642977	0.435195	2.5682	0.010586	0.0496153	-4.62158	10	3149760	F	I	PFKP	Body	shore
cg10189607	0.00773115	0.0289567	2.5704	0.010586	0.0496153	-4.52052	4	184719753	F	II		IGR	island
cg09051215	0.0717157	0.557713	2.57043	0.0105851	0.0496122	-4.52045	16	88994192	F	II	CBFA2T3	5'UTR	island
cg01429844	0.0519643	0.371066	2.57047	0.0105838	0.0496068	-4.52033	12	50365827	F	II	AQP6	TSS1500	opensea
cg00846043	-0.081693	0.677826	-2.57018	0.0105839	0.0496068	-4.53263	3	37760790	R	II	ITGA9	Body	opensea
cg15895505	0.0250706	0.948683	2.56876	0.0105835	0.0496064	-4.59633	14	105903354	R	II	MTA1	Body	opensea
cg05405389	0.0575185	0.235331	2.57049	0.0105833	0.049606	-4.52029	11	84386472	R	II	DLG2	Body	opensea
cg14896906	0.0267052	0.108806	2.5705	0.0105831	0.049606	-4.52027	7	107205105	R	II	COG5	TSS200	shore
cg23337698	-0.016949	0.924246	-2.569	0.0105833	0.049606	-4.5856	2	42991775	F	II	OXER1	TSS1500	opensea
cg20719001	-0.0713383	0.387615	-2.57052	0.0105823	0.049603	-4.52021	17	79297435	F	II	TMEM105	5'UTR	opensea
cg09763086	0.0734072	0.687003	2.57045	0.0105821	0.0496025	-4.52161	12	111358601	R	II	MYL2	TSS200	opensea
cg23224191	0.0523665	0.445751	2.57053	0.0105821	0.0496025	-4.52019	6	31497414	R	II	MCCD1	Body	opensea
cg02134046	-0.0647333	0.754803	-2.57036	0.0105821	0.0496025	-4.52795	13	46288513	R	II	SPERT	3'UTR	shore
cg15096123	0.0846256	0.66644	2.57047	0.0105813	0.0496003	-4.52402	19	51413937	F	II	KLK4	1stExon	shore
cg01945816	0.0277027	0.0988273	2.57057	0.010581	0.0495997	-4.5201	4	113627637	R	II		IGR	shore
cg04380519	-0.0628626	0.365424	-2.57062	0.0105793	0.0495922	-4.51995	17	61778366	F	II	LIMD2	TSS1500	island
cg07488803	0.0898286	0.650994	2.57054	0.0105781	0.0495869	-4.52446	2	121554696	R	II	GLI2	TSS200	opensea
cg00016406	0.0443455	0.897789	2.56852	0.0105763	0.0495793	-4.62076	14	104643443	R	I	KIF26A	Body	island
cg14981034	0.0622867	0.805631	2.56856	0.0105751	0.0495741	-4.62065	4	183688439	R	I	ODZ3	Body	opensea
cg25600256	0.0726241	0.350512	2.57077	0.0105749	0.0495736	-4.51958	4	127837396	R	II		IGR	opensea
cg24952123	0.0755871	0.465352	2.57074	0.0105747	0.0495733	-4.52274	4	100143367	R	II		IGR	opensea
cg11896398	0.0387943	0.730973	2.56858	0.0105747	0.0495733	-4.62062	8	145939778	F	I		IGR	shore
cg04487296	-0.0459017	0.839605	-2.5686	0.010574	0.0495714	-4.62056	7	149389669	R	I		IGR	island
cg20711621	0.00175964	0.0190572	2.57081	0.0105737	0.0495704	-4.51948	17	30186577	F	II	C17orf79	TSS1500	island
cg05207227	0.00429096	0.0257923	2.57089	0.0105713	0.0495597	-4.51928	22	29703180	R	II	GAS2L1	5'UTR	island
cg08228715	0.0169308	0.0302959	2.56869	0.0105712	0.0495597	-4.62032	17	79895357	F	I	PYCR1	TSS1500	island
cg04458919	-0.0494064	0.803812	-2.57014	0.0105709	0.049559	-4.55601	7	80252533	F	II	CD36	5'UTR	opensea
cg22635096	-0.0725057	0.28802	-2.57086	0.0105709	0.049559	-4.51995	21	46550644	F	II	ADARB1	5'UTR	shelf
cg05774698	-0.0783182	0.704244	-2.57019	0.0105705	0.0495583	-4.5595	7	27681678	F	II	HIBADH	Body	opensea
cg08724254	0.0294247	0.160191	2.57094	0.01057	0.0495564	-4.51917	10	72201741	R	II	NODAL	TSS1500	shore
cg01473249	0.0779323	0.601794	2.57092	0.0105693	0.0495537	-4.51982	6	166219132	F	II		IGR	shore
cg00445548	0.0449028	0.846769	2.56876	0.0105693	0.0495537	-4.62016	18	77207209	R	I	NFATC1	Body	island
cg17334359	-0.0426914	0.834553	-2.57003	0.0105673	0.0495455	-4.57044	5	162929830	R	II	MAT2B	TSS1500	shelf
cg07604732	0.0475091	0.211836	2.57103	0.0105671	0.0495452	-4.51892	16	19295632	R	II	LOC728276	TSS1500	opensea
cg23788167	-0.00286699	0.0271412	-2.56883	0.0105671	0.0495452	-4.61998	9	74979561	F	I	ZFAND5	5'UTR	island
cg13172696	0.0245173	0.922978	2.5695	0.0105664	0.0495429	-4.58344	1	153951646	R	II	JTB	TSS1500	shore
cg21252276	-0.00333364	0.0428834	-2.56886	0.0105662	0.0495425	-4.6199	9	135037801	R	I	NTNG2	5'UTR	island
cg16812893	0.0743568	0.379068	2.57107	0.010566	0.0495422	-4.51883	21	31813075	R	II	KRTAP15-1	3'UTR	opensea
cg01209909	0.0429058	0.221793	2.57107	0.0105659	0.0495422	-4.51883	20	55500189	F	II		IGR	shore
cg02298094	-0.0473111	0.150541	-2.57109	0.0105654	0.0495407	-4.51878	12	111844676	R	II	SH2B3	5'UTR	shore
cg21655201	0.00407458	0.973164	2.56889	0.0105653	0.0495406	-4.61983	11	117253447	R	II	CEP164	Body	opensea
cg26794812	0.0737515	0.578716	2.57111	0.0105647	0.0495382	-4.51872	15	99050082	R	II	FAM169B	5'UTR	opensea
cg02693002	0.047958	0.171287	2.56891	0.0105646	0.0495382	-4.61977	10	126106594	F	I	OAT	5'UTR	shore
cg09551613	0.0267658	0.111233	2.57114	0.0105638	0.0495351	-4.51864	5	96478514	R	II	LIX1	1stExon	opensea
cg22190861	0.00153038	0.0155039	2.57115	0.0105637	0.0495351	-4.51864	2	175351711	F	II	GPR155	5'UTR	island
cg06443034	0.0547611	0.364353	2.57116	0.0105634	0.0495343	-4.51861	17	78417973	R	II		IGR	island
cg23996071	0.0219546	0.0947906	2.57118	0.0105628	0.0495321	-4.51856	1	60280809	F	II	HOOK1	1stExon	island
cg17196713	0.0742543	0.582494	2.57111	0.0105622	0.0495299	-4.52241	15	62127170	F	II		IGR	opensea
cg04423188	0.0903463	0.545822	2.57121	0.0105618	0.0495287	-4.51848	1	3328023	F	II	PRDM16	Body	island
cg05446923	0.0700724	0.72017	2.57117	0.0105616	0.0495284	-4.52164	7	134387568	R	II		IGR	opensea
cg24466109	0.00219453	0.0192055	2.57123	0.0105612	0.0495268	-4.51842	4	54244549	F	II	FIP1L1	Body	shore
cg15415462	0.0697268	0.55601	2.57125	0.0105608	0.0495254	-4.51839	14	90092049	R	II		IGR	opensea
cg00023168	0.00303999	0.0179626	2.57132	0.0105586	0.0495158	-4.5182	19	44669068	R	II	ZNF226	TSS200	opensea
cg04389164	0.0670687	0.412252	2.57135	0.0105577	0.0495124	-4.51813	16	4377470	R	II		IGR	shore
cg04471919	0.0752445	0.456334	2.57136	0.0105573	0.0495111	-4.5181	7	21584483	F	II	DNAH11	Body	shore
cg06190406	0.0310014	0.941468	2.56992	0.0105569	0.0495098	-4.57642	1	228462073	R	II	OBSCN	Body	island
cg25738340	0.0628345	0.313782	2.5714	0.0105562	0.0495067	-4.518	17	77174962	R	II	HRNBP3	5'UTR	shelf
cg18796704	0.0806184	0.733452	2.57107	0.010556	0.0495065	-4.53098	6	132216033	F	II	ENPP1	3'UTR	opensea
cg08999752	0.0581984	0.876743	2.57069	0.0105554	0.0495045	-4.54497	2	183658977	F	II		IGR	opensea
cg04403868	0.00902096	0.0317438	2.57143	0.0105551	0.0495036	-4.51791	21	44312851	R	II	NDUFV3	TSS1500	shore
cg14096899	0.0660906	0.429862	2.57147	0.0105542	0.0494996	-4.51783	2	240697719	R	II		IGR	opensea
cg13303365	0.00275657	0.0263484	2.57147	0.010554	0.0494995	-4.51782	2	134644557	F	II		IGR	opensea
cg02468770	0.0638611	0.416627	2.57148	0.0105538	0.0494989	-4.5178	7	151077901	F	II		IGR	shore
cg08159271	-0.0396931	0.874859	-2.56928	0.0105535	0.0494984	-4.61883	8	145009241	F	I	PLEC1	Body	island
cg11234013	0.0705743	0.427768	2.57146	0.010553	0.0494966	-4.51845	11	27646797	R	II	BDNFOS	Body	opensea
cg10848543	0.0733434	0.713176	2.57144	0.0105525	0.0494944	-4.52158	5	127038337	F	II		IGR	opensea
cg02499967	0.075837	0.465026	2.57154	0.0105521	0.0494932	-4.51765	10	79188211	F	II	KCNMA1	Body	opensea
cg11371231	0.0742095	0.357524	2.57157	0.0105512	0.0494894	-4.51758	11	55927697	F	II	OR8K5	1stExon	opensea
cg13354810	0.0240671	0.0855892	2.57159	0.0105505	0.0494869	-4.51752	14	89494079	R	II		IGR	island
cg15012214	-0.0586984	0.780237	-2.57083	0.0105503	0.0494866	-4.55207	3	56810320	R	II	ARHGEF3	Body	opensea
cg21875946	0.0527953	0.739143	2.5716	0.01055	0.0494858	-4.51748	1	206663985	R	II	IKBKE	Body	opensea
cg04038879	-0.0438736	0.719653	-2.57161	0.01055	0.0494858	-4.51748	22	25595589	F	II	CRYBB3	TSS1500	opensea
cg25050392	0.0833692	0.55381	2.57158	0.0105495	0.0494847	-4.52062	6	24933103	F	II		IGR	opensea
cg25100962	-0.0544692	0.589853	-2.56944	0.0105489	0.0494824	-4.61845	12	31782808	F	I		IGR	opensea
cg13828808	0.0690404	0.482589	2.57165	0.0105486	0.049482	-4.51736	9	94486945	R	II	ROR2	Body	island
cg17460183	-0.0603471	0.715098	-2.5716	0.0105487	0.049482	-4.51808	10	48370158	R	II	ZNF488	5'UTR	shore
cg08299063	-0.072283	0.556135	-2.57152	0.0105486	0.049482	-4.52679	6	28677698	R	II		IGR	opensea
cg10796022	-0.0749448	0.743383	-2.57092	0.0105487	0.049482	-4.55342	8	61227705	R	II		IGR	opensea
cg14567085	0.0438701	0.214949	2.5717	0.0105472	0.0494772	-4.51725	9	133411807	F	II		IGR	shore
cg20676317	-0.0474794	0.822535	-2.57153	0.0105471	0.0494771	-4.52499	10	135080434	R	II	ADAM8	Body	shore
cg22583967	0.00582495	0.0375088	2.57171	0.0105468	0.0494765	-4.51721	20	35580439	R	II	SAMHD1	TSS1500	island
cg06878637	0.0795437	0.516021	2.57178	0.0105448	0.0494673	-4.51704	7	54399889	F	II		IGR	opensea
cg14489474	-0.0414496	0.578361	-2.56958	0.0105448	0.0494673	-4.61809	18	905611	R	I	ADCYAP1	Body	island
cg20261366	0.0687076	0.635109	2.5718	0.0105441	0.0494656	-4.51698	8	100906948	F	II	COX6C	TSS1500	shore
cg12591148	0.0136104	0.968227	2.56986	0.0105438	0.0494645	-4.60721	19	56108955	R	II	FIZ1	Body	island
cg08470742	-0.0731345	0.24494	-2.56962	0.0105434	0.0494632	-4.61798	6	169653905	R	I	THBS2	5'UTR	opensea
cg03014997	0.066589	0.63486	2.56965	0.0105427	0.0494603	-4.61791	7	157593094	F	I	PTPRN2	Body	shore
cg11178985	0.00455441	0.0299008	2.57186	0.0105425	0.0494599	-4.51684	1	113216804	F	II	MOV10	TSS1500	shore
cg19899225	0.0716354	0.809556	2.57147	0.0105415	0.049456	-4.53115	1	27716802	F	II		IGR	shelf
cg05310764	-0.0788948	0.435334	-2.5697	0.0105411	0.0494544	-4.61778	6	27513479	R	I		IGR	opensea
cg22143352	0.0656411	0.723109	2.57147	0.0105404	0.049452	-4.53416	14	75897841	R	II	JDP2	5'UTR	shelf
cg02210887	0.0825896	0.6889	2.5715	0.0105396	0.0494487	-4.53645	4	156586680	R	II	GUCY1A3	TSS1500	shore
cg21057183	0.0640788	0.85836	2.57096	0.0105395	0.0494487	-4.55065	12	75590005	R	II	KCNC2	Body	opensea
cg11526347	0.0850186	0.717518	2.57189	0.0105391	0.0494473	-4.52045	5	114365928	F	II		IGR	opensea
cg11247868	0.00352081	0.053591	2.56977	0.010539	0.0494473	-4.61761	12	54582846	F	I	SMUG1	TSS200	opensea
cg27150178	0.0388725	0.234394	2.572	0.0105383	0.0494447	-4.51649	19	1456337	F	II	APC2	Body	island
cg22389209	-0.0689364	0.688237	-2.57188	0.0105379	0.0494437	-4.5235	7	155587335	R	II		IGR	shore
cg25826463	-0.050992	0.643027	-2.56981	0.0105378	0.0494437	-4.6175	19	3369820	F	I	NFIC	Body	island
cg19609644	0.0654682	0.486763	2.57202	0.0105375	0.049443	-4.51643	8	125213448	R	II		IGR	opensea
cg19109762	0.0674512	0.497616	2.57203	0.0105373	0.0494423	-4.5164	2	239889495	F	II		IGR	shore
cg12039422	0.0747415	0.519893	2.57204	0.0105369	0.0494413	-4.51637	17	12325031	F	II		IGR	opensea
cg26288806	0.00844238	0.0462283	2.57206	0.0105365	0.0494399	-4.51634	11	67418405	R	II	ACY3	TSS1500	opensea
cg16785213	0.00813942	0.0454901	2.57207	0.0105362	0.049439	-4.51631	16	75599104	F	II	GABARAPL2	TSS1500	shore
cg16309622	-0.0595148	0.819975	-2.57174	0.010536	0.0494387	-4.53401	6	163661774	R	II	PACRG	Body	opensea
cg22328426	0.0408582	0.30722	2.57209	0.0105356	0.0494374	-4.51626	19	50830438	F	II	KCNC3	Body	shore
cg13434842	-0.0459991	0.564983	-2.56989	0.0105355	0.0494372	-4.6173	8	11567896	R	I	GATA4	Body	shore
cg08826460	-0.00745817	0.109874	-2.5699	0.0105351	0.0494362	-4.61728	19	11201433	F	I	LDLR	Body	island
cg09572377	-0.0349519	0.911158	-2.57068	0.0105351	0.0494362	-4.57605	10	3868493	R	II		IGR	opensea
cg15632164	0.044575	0.899523	2.57103	0.0105343	0.0494336	-4.56133	1	168289600	F	II		IGR	opensea
cg02993094	0.0736774	0.777895	2.57173	0.010534	0.0494326	-4.53527	16	87110195	F	II		IGR	opensea
cg07813254	0.0581487	0.341457	2.57215	0.0105339	0.0494325	-4.51611	1	20877673	R	II	FAM43B	TSS1500	shore
cg15501281	0.0509744	0.111302	2.56994	0.0105337	0.0494325	-4.61716	20	19193060	R	I	SLC24A3	TSS1500	island
cg20139255	0.00311972	0.0295402	2.57216	0.0105334	0.0494313	-4.51607	10	131934484	F	II	GLRX3	TSS200	shore
cg21233897	0.0500717	0.790117	2.56997	0.010533	0.04943	-4.61709	6	41657184	F	I	TFEB	Body	opensea
cg05973555	0.0871637	0.416577	2.57214	0.0105328	0.04943	-4.51674	2	84114418	R	II		IGR	opensea
cg04094846	0.0573628	0.613182	2.56999	0.0105324	0.0494283	-4.61704	2	691952	R	I		IGR	opensea
cg13612936	-0.0725759	0.387793	-2.5722	0.0105324	0.0494283	-4.51599	2	184360400	F	II		IGR	opensea
cg01364826	0.0805316	0.47537	2.57222	0.0105317	0.0494269	-4.51593	1	205392200	R	II	LEMD1	TSS1500	opensea
cg12252039	-0.0574599	0.859019	-2.57107	0.0105318	0.0494269	-4.5743	7	51087971	R	II	COBL	Body	opensea
cg26427827	0.0718718	0.771682	2.57215	0.0105312	0.0494249	-4.51978	1	10713944	R	II	CASZ1	Body	island
cg23643435	0.0171195	0.0602242	2.57003	0.0105311	0.0494249	-4.61694	2	38893251	F	I	GALM	5'UTR	opensea
cg18426506	0.0485039	0.883666	2.57175	0.0105298	0.0494196	-4.54386	20	42935700	R	II	FITM2	Body	shelf
cg12424598	-0.0853841	0.444731	-2.57237	0.0105272	0.0494082	-4.51555	1	151788227	R	II	RORC	Body	opensea
cg08415391	0.0918288	0.596294	2.57234	0.0105242	0.0493945	-4.51991	4	20574555	R	II	SLIT2	Body	opensea
cg10715460	0.0774067	0.602735	2.57249	0.0105235	0.0493921	-4.51523	17	21278879	R	II	KCNJ12	TSS1500	shore
cg26928858	0.0195532	0.0539014	2.57249	0.0105236	0.0493921	-4.51524	17	80064438	R	II	CCDC57	Body	opensea
cg12144681	-0.0530371	0.801709	-2.57224	0.0105234	0.0493921	-4.52682	8	142220329	R	II		IGR	shore
cg04253876	-0.0654823	0.434188	-2.57252	0.0105226	0.049389	-4.51516	2	30453758	R	II	LBH	TSS1500	island
cg00632007	0.0683793	0.732991	2.57249	0.0105224	0.0493888	-4.51585	6	1598984	R	II		IGR	shore
cg23757738	0.0100897	0.0356906	2.57034	0.0105219	0.049387	-4.61616	4	3464887	R	I	DOK7	TSS200	island
cg07670227	-0.0244015	0.967309	-2.57056	0.0105219	0.049387	-4.60603	16	74755435	F	II	FA2H	Body	shelf
cg11294241	0.074321	0.525198	2.57256	0.0105214	0.049386	-4.51506	12	130936609	R	II	RIMBP2	Body	shore
cg06618666	-0.0704633	0.769078	-2.5718	0.0105212	0.0493852	-4.5496	11	102715020	F	II	MMP3	TSS1500	opensea
cg23697855	0.0519981	0.22757	2.57039	0.0105206	0.049383	-4.61604	7	89950296	R	I		IGR	island
cg10367412	-0.0238103	0.0358639	-2.57262	0.0105197	0.0493797	-4.51492	14	103590195	F	II		IGR	island
cg14783891	-0.0352913	0.614654	-2.57042	0.0105194	0.0493789	-4.61595	1	27730060	R	I		IGR	opensea
cg22691926	0.086527	0.619662	2.57251	0.0105191	0.0493777	-4.52191	3	27156148	R	II		IGR	opensea
cg00111977	-0.0314632	0.865633	-2.57199	0.010519	0.0493777	-4.54052	10	75401236	R	II	MYOZ1	1stExon	opensea
cg01903241	0.0834513	0.721247	2.57241	0.0105185	0.0493772	-4.52152	7	158049946	F	II	PTPRN2	Body	opensea
cg19663284	0.0625398	0.416611	2.57265	0.0105187	0.0493772	-4.51483	7	44906917	R	II		IGR	opensea
cg23154272	0.060061	0.482261	2.57265	0.0105187	0.0493772	-4.51483	1	154966068	R	II	LENEP	1stExon	opensea
cg07168142	0.0747009	0.398782	2.57046	0.0105183	0.0493771	-4.61585	17	40274740	R	I	HSPB9	TSS200	island
cg02273779	0.0667238	0.695341	2.57046	0.0105184	0.0493771	-4.61586	12	131164421	R	I		IGR	opensea
cg13777844	0.0662719	0.267499	2.57046	0.0105182	0.0493771	-4.61585	19	1754195	F	I	ONECUT3	1stExon	island
cg03631459	0.0295003	0.950036	2.57048	0.0105177	0.0493756	-4.6158	10	54631369	F	I		IGR	island
cg01576260	0.0727113	0.387834	2.57274	0.0105163	0.0493697	-4.51462	3	63087235	F	II	LOC285401	TSS1500	opensea
cg13439596	-0.0462136	0.464681	-2.57054	0.0105158	0.0493681	-4.61564	1	17746491	R	I	RCC2	Body	island
cg18147048	0.0807168	0.501889	2.57056	0.0105154	0.0493669	-4.61561	19	2428677	F	I	LMNB2	3'UTR	island
cg04696808	0.0628088	0.839258	2.57056	0.0105152	0.0493664	-4.61559	16	34257170	F	I		IGR	island
cg13899694	0.0624741	0.749518	2.57253	0.0105149	0.0493652	-4.52609	10	121354583	F	II	TIAL1	Body	shore
cg23524354	0.0783268	0.530911	2.5728	0.0105143	0.0493631	-4.51445	13	112874850	R	II		IGR	opensea
cg17423032	0.0790541	0.624091	2.57281	0.0105141	0.0493626	-4.51443	5	31755265	R	II		IGR	opensea
cg16268214	0.00284246	0.0223761	2.57286	0.0105125	0.0493558	-4.5143	12	49351537	R	II	ARF3	TSS1500	shore
cg24959428	-0.0809889	0.742035	-2.57201	0.0105116	0.0493521	-4.55527	1	89829951	R	II	GBP6	5'UTR	opensea
cg19615711	0.05781	0.871387	2.57185	0.0105108	0.049349	-4.55187	2	238360201	F	II		IGR	opensea
cg11227987	0.0424447	0.892653	2.57079	0.0105084	0.0493384	-4.61501	7	158250469	F	I	PTPRN2	Body	island
cg17019184	0.0840343	0.515574	2.57294	0.0105076	0.0493351	-4.52021	10	133508039	R	II		IGR	shore
cg16531585	0.0403815	0.0811058	2.57084	0.0105069	0.0493326	-4.61489	3	123603306	F	I	MYLK	TSS200	island
cg25476235	0.0813391	0.448647	2.57302	0.0105065	0.0493309	-4.51697	10	10394909	R	II		IGR	opensea
cg08354889	0.0297967	0.0519125	2.57088	0.0105057	0.0493279	-4.61478	11	33037530	F	I	DEPDC7	1stExon	island
cg14274621	0.00938767	0.0395595	2.57309	0.0105057	0.0493279	-4.51373	2	8825107	R	II		IGR	island
cg05607079	0.0758875	0.486872	2.57311	0.010505	0.0493259	-4.51367	3	72387937	R	II		IGR	opensea
cg08879886	0.0834378	0.608866	2.57308	0.0105047	0.049325	-4.51436	8	5909880	F	II		IGR	opensea
cg03460534	0.0350159	0.73366	2.57093	0.0105042	0.0493229	-4.61465	11	63839528	F	I	MACROD1	Body	opensea
cg05719830	0.0707726	0.572957	2.57317	0.0105034	0.0493203	-4.51353	16	83966645	F	II		IGR	opensea
cg26924223	0.0608214	0.500279	2.57316	0.0105035	0.0493203	-4.51354	19	12445173	R	II	ZNF563	TSS1500	shore
cg09149147	0.048601	0.331437	2.57096	0.0105034	0.0493203	-4.61458	8	142926561	R	I		IGR	opensea
cg03422911	-0.0659927	0.64783	-2.57288	0.0105021	0.0493155	-4.52399	1	237205295	R	II	RYR2	TSS1500	island
cg13493043	0.0889528	0.543638	2.57319	0.0105014	0.0493128	-4.51408	12	127547987	R	II		IGR	opensea
cg07047589	0.0570324	0.418061	2.57323	0.0105014	0.0493128	-4.51336	15	40642998	R	II	PHGR1	TSS1500	opensea
cg24617992	0.0722645	0.499999	2.57326	0.0105008	0.0493108	-4.51331	6	33866289	R	II		IGR	opensea
cg21300187	0.055799	0.858839	2.5721	0.0105002	0.0493089	-4.56413	17	38073560	R	II	GSDMB	Body	opensea
cg10275969	0.0732652	0.579007	2.57322	0.0104992	0.0493045	-4.51459	16	2326752	R	II	ABCA3	Body	opensea
cg07862575	0.0284818	0.921789	2.57253	0.0104984	0.0493014	-4.54612	19	33878938	R	II	PEPD	Body	island
cg18396317	-0.0367235	0.119711	-2.57338	0.0104971	0.0492958	-4.51299	14	24028894	R	II	AP1G2	3'UTR	shelf
cg24955682	0.0237469	0.0789758	2.5734	0.0104964	0.0492931	-4.51294	6	29815805	F	II		IGR	shelf
cg26344379	0.0288978	0.94098	2.57178	0.0104941	0.0492827	-4.58408	12	56472617	F	II	ERBB3	TSS1500	shore
cg12398261	0.0556907	0.861448	2.57128	0.0104938	0.0492821	-4.61377	7	158217002	F	I	PTPRN2	Body	shore
cg02113214	0.0631647	0.280316	2.5735	0.0104935	0.0492811	-4.51269	7	137410625	R	II	DGKI	Body	opensea
cg22240424	0.00294436	0.0274926	2.57352	0.0104928	0.0492785	-4.51263	15	69707465	F	II	KIF23	Body	shore
cg16586594	-0.0816536	0.636459	-2.57307	0.0104928	0.0492785	-4.52275	16	8806569	R	II	ABAT	5'UTR	opensea
cg19212767	0.0741212	0.532837	2.57134	0.0104921	0.0492761	-4.61362	2	76705915	R	I		IGR	opensea
cg24617696	0.0406304	0.132929	2.57136	0.0104914	0.0492735	-4.61357	2	121104312	F	I	INHBB	Body	island
cg18610889	0.0455775	0.0734473	2.57137	0.0104912	0.0492734	-4.61355	5	110560172	F	I	CAMK4	1stExon	island
cg19972696	0.00970765	0.0415186	2.57144	0.0104893	0.0492646	-4.61339	22	45898553	F	I	FBLN1	TSS200	island
cg20107506	-0.0167576	0.967301	-2.57149	0.0104886	0.0492619	-4.61266	4	100874826	F	II		IGR	shelf
cg22326328	0.079897	0.547765	2.57368	0.0104881	0.0492604	-4.51223	7	151142178	R	II		IGR	shelf
cg05811173	-0.0299271	0.653637	-2.57148	0.0104879	0.0492602	-4.61327	6	3850106	R	I	FAM50B	Body	island
cg06015142	0.0739076	0.791907	2.57337	0.0104876	0.0492589	-4.52757	7	76924364	R	II	CCDC146	3'UTR	opensea
cg24828864	0.0846764	0.505256	2.57369	0.0104866	0.0492552	-4.51529	8	38279600	F	II	FGFR1	Body	opensea
cg18541254	-0.0578927	0.535325	-2.57375	0.010486	0.0492528	-4.51205	13	112709550	F	II		IGR	shore
cg27527630	-0.0573631	0.175818	-2.57156	0.0104856	0.0492516	-4.61308	7	29923538	F	I	WIPF3	Body	shore
cg22984571	0.062927	0.168844	2.57157	0.0104854	0.0492509	-4.61306	3	186490656	R	I		IGR	island
cg01819502	0.0814995	0.739537	2.57343	0.0104844	0.0492469	-4.52801	17	4464379	F	II	GGT6	TSS1500	opensea
cg16454107	0.08943	0.555068	2.57377	0.0104843	0.0492468	-4.51508	17	53799452	R	II	TMEM100	5'UTR	opensea
cg20696139	-0.014736	0.0653195	-2.57384	0.0104835	0.0492437	-4.51184	9	15510574	F	II	PSIP1	5'UTR	island
cg05248542	0.0381606	0.919574	2.57235	0.0104832	0.0492431	-4.57713	4	110484104	F	II	CCDC109B	Body	shelf
cg00860225	0.0584964	0.35666	2.57387	0.0104827	0.049241	-4.51177	17	27313157	F	II	SEZ6	Body	island
cg11303301	-0.0316381	0.846745	-2.57348	0.0104816	0.0492367	-4.53082	8	144577185	F	II	ZC3H3	Body	opensea
cg12690575	0.0500234	0.375579	2.57391	0.0104813	0.0492357	-4.51165	11	61536955	R	II	C11orf9	Body	opensea
cg24504423	0.00207668	0.0215786	2.57391	0.0104813	0.0492357	-4.51165	1	94374268	F	II	GCLM	Body	shore
cg13553293	0.00763637	0.959134	2.57188	0.0104807	0.0492342	-4.60571	17	41158134	F	II	IFI35	TSS1500	opensea
cg22949286	0.0496004	0.90604	2.57276	0.0104793	0.0492279	-4.56086	3	141495859	R	II	GRK7	TSS1500	shore
cg08289700	0.0758761	0.780961	2.57387	0.0104775	0.0492202	-4.51909	12	4554971	F	II	FGF6	TSS200	shore
cg21700780	0.0687491	0.485913	2.57409	0.0104761	0.0492141	-4.51121	8	2004050	R	II	MYOM2	Body	island
cg10010533	0.046027	0.34661	2.57189	0.0104756	0.0492125	-4.61223	11	82445170	F	I	FAM181B	TSS1500	shore
cg25492112	0.0859046	0.691376	2.57382	0.0104752	0.0492108	-4.5258	20	37275466	R	II	C20orf95	Body	shore
cg04825076	0.0780205	0.603977	2.57412	0.0104751	0.0492108	-4.51113	7	156832709	R	II		IGR	island
cg20555682	0.0547504	0.154792	2.57191	0.0104751	0.0492108	-4.61218	11	8290308	F	I		IGR	island
cg13779795	0.0452765	0.329677	2.57414	0.0104745	0.0492094	-4.51107	9	139943636	F	II	ENTPD2	Body	island
cg03416085	0.0274102	0.10201	2.57415	0.0104742	0.0492085	-4.51105	5	6583103	F	II	LOC255167	Body	island
cg08108911	0.00517765	0.0436561	2.57416	0.010474	0.0492083	-4.51103	1	157015297	R	II	ARHGEF11	TSS200	island
cg11860005	0.0504188	0.22906	2.57417	0.0104736	0.0492066	-4.51099	22	32149125	F	II	DEPDC5	TSS1500	shore
cg09273483	0.070279	0.374073	2.5742	0.0104728	0.0492043	-4.51093	1	244511482	R	II		IGR	opensea
cg26792894	0.0530821	0.29492	2.57419	0.0104729	0.0492043	-4.51094	19	55960947	F	II		IGR	shore
cg18182438	0.0752582	0.363069	2.57419	0.0104719	0.0492014	-4.51156	13	38327937	F	II	TRPC4	Body	opensea
cg13159566	0.00667664	0.0308711	2.57422	0.0104721	0.0492014	-4.51087	12	82752887	F	II	CCDC59	TSS1500	shore
cg13917662	-0.0591004	0.530495	-2.57201	0.0104721	0.0492014	-4.61193	13	100548513	F	I	CLYBL	3'UTR	island
cg00100440	0.0746929	0.546053	2.57425	0.0104713	0.0491992	-4.5108	12	78882426	R	II		IGR	opensea
cg19000089	0.0541473	0.841903	2.57391	0.0104702	0.0491948	-4.5268	11	9108982	R	II	SCUBE2	Body	shelf
cg23962158	0.00213842	0.0241153	2.57431	0.0104696	0.0491924	-4.51065	19	50433005	R	II	NUP62	TSS1500	island
cg21993290	0.0467434	0.223249	2.57435	0.0104682	0.0491863	-4.51053	2	233703120	F	II	GIGYF2	Body	opensea
cg26590799	0.0529475	0.704126	2.57216	0.0104678	0.0491851	-4.61156	15	26915257	R	I	GABRB3	Body	island
cg17192533	0.00402292	0.0316278	2.57439	0.0104671	0.0491823	-4.51044	4	160408494	F	II		IGR	opensea
cg19937979	-0.0340463	0.629553	-2.5722	0.0104666	0.0491808	-4.61146	14	70039915	F	I		IGR	island
cg19059423	0.0146712	0.0749699	2.5722	0.0104665	0.0491807	-4.61145	10	103051088	F	I		IGR	shore
cg18969232	-0.0673316	0.593853	-2.57441	0.0104664	0.0491807	-4.51039	2	45156937	R	II		IGR	island
cg12649374	0.0901706	0.680261	2.57442	0.0104662	0.0491806	-4.51037	2	911318	F	II		IGR	opensea
cg11793449	0.0478619	0.339105	2.57447	0.0104646	0.0491737	-4.51023	17	76313872	F	II		IGR	shelf
cg22054364	-0.0645284	0.841693	-2.57364	0.0104642	0.0491722	-4.55474	7	4308739	R	II		IGR	shelf
cg01063579	0.079144	0.651389	2.57229	0.0104637	0.0491704	-4.61121	16	86715152	R	I		IGR	island
cg04550367	0.0791229	0.694561	2.57447	0.0104634	0.0491695	-4.51331	14	101453070	F	II	SNORD114-27	TSS1500	opensea
cg26181727	0.060049	0.424962	2.57452	0.0104631	0.0491688	-4.5101	3	14581959	F	II	GRIP2	Body	opensea
cg13798780	0.00155208	0.0140025	2.57455	0.0104625	0.0491664	-4.51005	7	105162888	F	II	PUS7	TSS1500	island
cg23677229	0.0643377	0.808422	2.57398	0.0104622	0.0491656	-4.53883	14	66973361	F	II	GPHN	TSS1500	shore
cg23371350	-0.0246941	0.945954	-2.57268	0.0104607	0.0491589	-4.59573	7	149416674	R	II	KRBA1	5'UTR	island
cg19770671	-0.0319576	0.91179	-2.57306	0.0104603	0.0491576	-4.5825	2	145753993	R	II		IGR	opensea
cg13784017	0.0657482	0.429553	2.57465	0.0104593	0.0491538	-4.50978	1	68166689	R	II		IGR	opensea
cg19708659	0.0483377	0.327937	2.57245	0.010459	0.0491527	-4.61081	19	8407443	R	I	KANK3	5'UTR	shore
cg25881553	-0.0262866	0.0782362	-2.57468	0.0104584	0.0491506	-4.5097	1	151273636	R	II	PI4KB	Body	opensea
cg27630311	0.0106208	0.0379408	2.57251	0.0104573	0.049146	-4.61067	12	115120847	R	I	TBX3	1stExon	island
cg05116719	0.0687655	0.826357	2.57432	0.0104567	0.0491439	-4.52635	11	8007597	F	II	EIF3F	TSS1500	shore
cg24771804	-0.0679656	0.363734	-2.57475	0.0104565	0.0491434	-4.50954	18	55107755	F	II	ONECUT2	Body	island
cg05274924	0.0825883	0.71045	2.57457	0.0104555	0.049139	-4.51792	2	81691688	R	II		IGR	shelf
cg18179002	-0.0452148	0.120231	-2.5748	0.0104551	0.0491377	-4.50942	17	47073810	F	II	IGF2BP1	TSS1500	island
cg04444959	0.0514089	0.695774	2.57265	0.010453	0.0491287	-4.6103	16	88744842	F	I	MGC23284	Body	shelf
cg04846243	0.0617219	0.209558	2.57267	0.0104525	0.0491265	-4.61025	17	47074883	F	I	IGF2BP1	1stExon	island
cg01538305	0.0377757	0.219049	2.57271	0.0104515	0.0491224	-4.61017	14	100658948	R	I		IGR	shore
cg09250367	0.0673865	0.503007	2.57496	0.0104503	0.0491177	-4.50901	14	101492132	F	II	MIR758	TSS1500	opensea
cg05741937	-0.0922663	0.408726	-2.5748	0.01045	0.0491166	-4.51914	12	104609797	R	II	TXNRD1	Body	island
cg04018534	-0.0108063	0.94035	-2.57311	0.0104499	0.0491165	-4.59535	17	56426177	R	II	SUPT4H1	Body	shelf
cg15237857	0.0225541	0.119034	2.57502	0.0104483	0.04911	-4.50884	2	45511	R	II	FAM110C	1stExon	island
cg11511669	0.0788971	0.578049	2.57506	0.0104474	0.049106	-4.50876	12	131556214	R	II	GPR133	Body	shore
cg03742250	0.0652413	0.839888	2.57453	0.0104472	0.0491056	-4.53683	17	74550235	F	II		IGR	shelf
cg13635516	-0.0647401	0.598911	-2.57517	0.0104439	0.0490909	-4.50846	20	31123396	F	II		IGR	shore
cg11817533	0.0710984	0.568622	2.57518	0.0104437	0.0490903	-4.50844	6	21523501	R	II		IGR	opensea
cg14199423	0.0403579	0.164916	2.57523	0.0104423	0.0490844	-4.50833	12	6721892	F	II		IGR	opensea
cg13985767	0.0232145	0.961727	2.57303	0.010442	0.0490834	-4.60936	7	2770904	R	I	GNA12	Body	shelf
cg06996976	0.0274938	0.920828	2.57375	0.0104418	0.0490831	-4.57153	17	64576105	F	II	PRKCA	Body	opensea
cg06934092	0.0235117	0.101579	2.57528	0.0104406	0.0490781	-4.50818	7	93205284	R	II	CALCR	TSS1500	shore
cg22293481	0.00460511	0.0205856	2.57529	0.0104404	0.0490778	-4.50817	15	90745248	F	II	SEMA4B	Body	island
cg17371081	0.0966015	0.359572	2.57522	0.0104401	0.0490767	-4.51203	11	20690957	F	II	NELL1	TSS200	island
cg04047579	-0.0591357	0.85162	-2.57435	0.0104389	0.0490716	-4.55544	11	1834295	F	II		IGR	opensea
cg09385093	0.0751736	0.429447	2.57314	0.0104387	0.0490714	-4.60908	2	119607885	F	I		IGR	island
cg26162813	0.0776487	0.694983	2.5753	0.0104377	0.0490685	-4.50936	2	48844984	F	II	GTF2A1L	1stExon	island
cg09014716	0.0300169	0.929041	2.57405	0.010438	0.0490685	-4.56366	2	97207598	F	II	ARID5A	Body	shelf
cg09255102	-0.0303899	0.916527	-2.57427	0.0104379	0.0490685	-4.55954	3	138724228	F	II	PRR23A	3'UTR	shore
cg19662687	0.0618008	0.251348	2.57539	0.0104375	0.0490684	-4.50791	1	161337679	R	II	C1orf192	TSS200	opensea
cg00156569	0.0298028	0.907283	2.57317	0.0104376	0.0490684	-4.60898	20	42908863	F	I	GDAP1L1	3'UTR	opensea
cg23747904	0.00904345	0.0304447	2.57545	0.0104358	0.0490612	-4.50777	2	120301847	R	II	PCDP1	TSS200	island
cg24544986	0.0710501	0.720391	2.57547	0.0104351	0.0490585	-4.50771	4	25035594	R	II		IGR	shelf
cg19375644	0.0203684	0.0712296	2.57551	0.0104339	0.0490533	-4.50761	2	128617792	R	II		IGR	shore
cg25598840	-0.0534405	0.564257	-2.57331	0.0104335	0.0490518	-4.60863	7	27142618	F	I	HOXA2	TSS1500	shore
cg10379209	0.0350999	0.915836	2.57439	0.0104331	0.049051	-4.56392	19	45569281	R	II	SFRS16	Body	shore
cg19967554	0.00652682	0.0315995	2.57553	0.0104332	0.049051	-4.50755	13	96705908	F	II	UGGT2	TSS200	island
cg18448570	0.0224629	0.116182	2.57557	0.0104322	0.0490475	-4.50746	10	98031337	F	II	BLNK	TSS200	opensea
cg22642477	-0.0171607	0.0664331	-2.57557	0.0104321	0.0490474	-4.50745	17	5488162	F	II	NLRP1	TSS1500	opensea
cg07099565	-0.0218126	0.955332	-2.57369	0.0104307	0.0490414	-4.59124	4	140696795	F	II	MAML3	Body	opensea
cg16612995	0.0658436	0.734846	2.57565	0.0104299	0.0490382	-4.50726	1	150529842	F	II	ADAMTSL4	Body	island
cg02272795	-0.037863	0.923446	-2.57382	0.0104298	0.0490382	-4.59296	19	15279244	F	II	NOTCH3	Body	shore
cg14852355	-0.0559788	0.638428	-2.57565	0.0104297	0.0490382	-4.50725	15	74238744	F	II	LOXL1	Body	opensea
cg23007540	0.076834	0.773312	2.5752	0.0104295	0.049038	-4.52708	8	142179688	R	II	DENND3	Body	shelf
cg02287007	-0.0563574	0.845951	-2.57465	0.0104286	0.0490346	-4.55526	6	166877038	F	II	RPS6KA2	Body	opensea
cg14622104	0.031064	0.941267	2.57459	0.0104283	0.0490336	-4.55872	9	139354248	F	II	SEC16A	Body	opensea
cg20181262	-0.0159064	0.881401	-2.57533	0.0104282	0.0490336	-4.52784	12	132283956	R	II	SFRS8	Body	shore
cg09601175	-0.0590184	0.500888	-2.5757	0.0104282	0.0490336	-4.50712	2	177025608	F	II		IGR	island
cg02701080	-0.0668291	0.475512	-2.57575	0.0104268	0.0490281	-4.507	21	38078431	R	II	SIM2	Body	shore
cg21597937	0.0414619	0.834763	2.57355	0.0104263	0.0490266	-4.60802	18	77241643	F	I	NFATC1	Body	shore
cg05528931	0.0368226	0.940969	2.57438	0.0104261	0.0490261	-4.56182	3	16539054	F	II	RFTN1	5'UTR	opensea
cg22695339	0.0120496	0.0583399	2.57579	0.0104255	0.049024	-4.50689	17	7791630	F	II	CHD3	Body	shelf
cg23645476	-0.0572524	0.169306	-2.5736	0.010425	0.0490222	-4.60791	1	110282472	F	I	GSTM3	Body	island
cg25310081	0.0528126	0.271889	2.57583	0.0104245	0.0490202	-4.5068	12	56959642	F	II	RBMS2	Body	opensea
cg04936030	0.023787	0.890022	2.57366	0.0104232	0.0490148	-4.60775	11	63935046	F	I	MACROD1	TSS1500	shore
cg20034100	0.0716466	0.79783	2.57503	0.0104229	0.049014	-4.54263	6	125304496	F	II	RNF217	TSS200	opensea
cg04780880	0.0428131	0.873474	2.57471	0.0104227	0.0490136	-4.54631	14	56072109	R	II	KTN1	5'UTR	opensea
cg17435560	-0.051997	0.825758	-2.5747	0.0104219	0.0490101	-4.56025	13	28529338	R	II		IGR	shore
cg22732644	0.0618621	0.355401	2.57593	0.0104216	0.0490094	-4.50656	1	154745124	R	II	KCNN3	Body	shore
cg19410471	-0.0352849	0.862503	-2.57373	0.0104212	0.0490083	-4.60758	7	142636507	F	I	C7orf34	TSS200	opensea
cg04575202	0.0648589	0.375657	2.57375	0.0104205	0.0490051	-4.60752	2	9235972	R	I		IGR	opensea
cg04844231	0.088466	0.551832	2.57586	0.01042	0.0490033	-4.51102	8	85711159	R	II	RALYL	Body	opensea
cg10099917	0.0466189	0.605676	2.57381	0.0104186	0.0489977	-4.60736	11	118962225	R	I	HMBS	Body	shelf
cg26695784	0.0422382	0.908452	2.57469	0.010418	0.0489951	-4.56883	16	54101846	R	II	FTO	Body	opensea
cg08668199	-0.0588874	0.184705	-2.57388	0.0104167	0.0489898	-4.6072	3	127795571	F	I		IGR	island
cg08079596	-0.0435209	0.135052	-2.57611	0.0104163	0.0489884	-4.5061	2	85999628	F	II	ATOH8	Body	opensea
cg13069441	0.0347506	0.232637	2.574	0.0104132	0.0489745	-4.6069	6	31939322	R	I	STK19	TSS1500	shore
cg04636269	-0.0786707	0.607312	-2.57606	0.0104127	0.0489725	-4.51355	17	35300868	F	II		IGR	island
cg14259326	0.0344824	0.922397	2.57478	0.0104112	0.048966	-4.57498	10	89517565	F	II	ATAD1	Body	opensea
cg01217815	0.079615	0.497525	2.57631	0.0104103	0.0489624	-4.50559	12	23192600	F	II		IGR	opensea
cg21581845	-0.0434155	0.744262	-2.57411	0.0104097	0.0489602	-4.6066	1	15127680	F	I	KIAA1026	Body	island
cg05920870	0.0346814	0.849458	2.57417	0.0104082	0.0489535	-4.60646	7	100205729	R	I	PCOLCE	3'UTR	shelf
cg07613391	-0.0431945	0.844429	-2.57521	0.0104078	0.0489525	-4.55625	3	30708746	F	II	TGFBR2	Body	opensea
cg03438354	0.0210589	0.956343	2.57443	0.0104058	0.0489436	-4.59493	20	34537645	R	II	PHF20	3'UTR	shelf
cg11559989	0.0578647	0.844841	2.57425	0.0104057	0.0489435	-4.60625	8	1885083	R	I	ARHGEF10	Body	opensea
cg17470942	-0.0425466	0.174937	-2.57657	0.0104026	0.0489297	-4.50493	6	134210279	F	II	TCF21	1stExon	shore
cg26680793	0.0819479	0.440488	2.57659	0.0104019	0.0489269	-4.50487	2	6195373	F	II		IGR	opensea
cg03559037	0.0663528	0.373358	2.5766	0.0104018	0.0489267	-4.50486	19	3831646	R	II	ZFR2	Body	island
cg03302546	-0.022843	0.952377	-2.57461	0.0104005	0.0489214	-4.59999	13	111718937	R	II		IGR	shore
cg13698860	0.0526575	0.380881	2.57669	0.0103992	0.0489159	-4.50464	22	43525679	F	II	BIK	3'UTR	opensea
cg25219728	-0.0303181	0.952696	-2.57475	0.0103992	0.0489159	-4.59237	4	75895858	R	II	PARM1	Body	opensea
cg08298555	0.0448713	0.842208	2.57448	0.0103988	0.048915	-4.60566	16	1260656	R	I	CACNA1H	Body	opensea
cg12115800	-0.0460838	0.838671	-2.57591	0.0103981	0.0489123	-4.54417	3	73144435	F	II		IGR	opensea
cg03050669	0.0767069	0.661953	2.57652	0.0103979	0.0489119	-4.5154	1	3606777	R	II	TP73	TSS1500	shore
cg08893117	0.056094	0.794551	2.57629	0.0103975	0.0489104	-4.52434	17	41327244	R	II	NBR1	5'UTR	shelf
cg26314478	0.0649976	0.525402	2.57676	0.0103972	0.0489095	-4.50446	1	17030971	F	II	ESPNP	Body	shelf
cg07610192	-0.0554595	0.137062	-2.5768	0.0103958	0.0489037	-4.50435	2	131130423	R	II	PTPN18	Body	island
cg22274813	-0.0788372	0.608307	-2.57652	0.0103955	0.048903	-4.51662	21	38067101	F	II		IGR	shore
cg24766030	-0.0671467	0.518442	-2.57682	0.0103954	0.0489028	-4.50431	17	34311861	F	II	CCL14	Body	opensea
cg21951612	0.0433069	0.891204	2.57597	0.0103952	0.0489027	-4.54246	3	138092089	F	II	MRAS	Body	opensea
cg10805352	0.0309952	0.0565483	2.5746	0.0103952	0.0489027	-4.60536	2	56411583	F	I	CCDC85A	1stExon	island
cg02945385	0.0414426	0.830747	2.57462	0.0103949	0.0489022	-4.60533	3	9246501	R	I	SRGAP3	Body	opensea
cg02067535	0.0288186	0.104857	2.57684	0.0103946	0.0489014	-4.50424	3	196366191	R	II	LRRC33	TSS1500	shore
cg25037335	0.0726406	0.605559	2.57464	0.0103943	0.0489006	-4.60528	8	740043	R	I		IGR	shelf
cg03313542	0.0280502	0.208313	2.57465	0.010394	0.0488995	-4.60525	7	129845597	R	I	TMEM209	TSS1500	shore
cg23789054	0.0808462	0.748983	2.57619	0.0103933	0.048897	-4.53048	6	28832537	F	II		IGR	shore
cg10369896	0.0727589	0.548438	2.57699	0.0103902	0.0488831	-4.50387	7	1748766	R	II	ELFN1	TSS200	opensea
cg01791935	-0.0457792	0.908593	-2.57535	0.0103902	0.0488831	-4.58171	4	81309007	R	II	C4orf22	Body	shore
cg02358382	0.0742977	0.644401	2.577	0.0103899	0.0488824	-4.50383	7	158056848	R	II	PTPRN2	Body	shore
cg00161124	0.0584823	0.241865	2.57701	0.0103897	0.0488822	-4.50382	1	234366259	R	II	SLC35F3	Body	shore
cg07684169	-0.0564764	0.173922	-2.57705	0.0103883	0.0488764	-4.5037	20	21686376	R	II	PAX1	1stExon	island
cg16614940	0.0037341	0.0369019	2.57712	0.0103865	0.0488684	-4.50355	17	58602862	F	II	APPBP2	Body	shore
cg16616937	0.0722677	0.505343	2.57713	0.0103861	0.0488669	-4.50351	12	57866267	R	II	ARHGAP9	3'UTR	shelf
cg04003136	0.0226429	0.0578648	2.57715	0.0103854	0.0488648	-4.50345	2	177052903	F	II	HOXD1	TSS1500	shore
cg21252280	0.0134024	0.979029	2.57493	0.0103855	0.0488648	-4.60452	20	3209343	F	I	SLC4A11	Body	island
cg22997601	-0.00843137	0.951942	-2.57503	0.0103853	0.0488648	-4.6025	19	5115624	F	II	KDM4B	Body	shelf
cg19277926	0.0599571	0.879835	2.57565	0.0103845	0.0488616	-4.56303	18	74175020	F	II	ZNF516	1stExon	opensea
cg07705739	0.064332	0.371369	2.57719	0.0103844	0.0488615	-4.50336	16	86463255	R	II		IGR	opensea
cg02369015	0.0116242	0.0300875	2.57502	0.010383	0.0488556	-4.6043	19	2702924	R	I	GNG7	TSS200	island
cg16692227	-0.0515334	0.862155	-2.57596	0.0103825	0.0488541	-4.55824	8	119567541	R	II	SAMD12	Body	opensea
cg16617073	0.0699062	0.400013	2.57726	0.0103822	0.0488537	-4.50318	11	1060710	F	II		IGR	shelf
cg03480698	0.0531544	0.87807	2.57505	0.0103822	0.0488537	-4.60424	7	158114659	F	I	PTPRN2	Body	shelf
cg12780124	0.0132358	0.945594	2.57593	0.0103823	0.0488537	-4.55006	19	1615798	F	II	TCF3	Body	island
cg02162144	0.0366864	0.559233	2.57508	0.0103812	0.0488501	-4.60415	14	101618194	R	I		IGR	opensea
cg11997514	0.00502182	0.0529193	2.57509	0.0103808	0.0488487	-4.60412	19	40562314	R	I	ZNF780B	TSS200	shore
cg26394055	-0.0338551	0.917704	-2.57544	0.0103807	0.0488487	-4.58369	1	161184921	R	II	FCER1G	TSS200	opensea
cg00577417	-0.0489445	0.701714	-2.57731	0.0103808	0.0488487	-4.50306	14	21560483	F	II	ZNF219	Body	island
cg04981338	-0.0103993	0.967638	-2.57514	0.0103794	0.0488439	-4.604	1	39897816	R	II	MACF1	Body	opensea
cg05063670	0.0730578	0.644467	2.57741	0.0103778	0.0488372	-4.5028	6	166986562	R	II	RPS6KA2	Body	opensea
cg04713531	0.0494702	0.240274	2.57741	0.0103779	0.0488372	-4.5028	7	158197288	F	II	PTPRN2	Body	shore
cg19708055	0.0675976	0.578745	2.57521	0.0103773	0.0488358	-4.60382	6	168045556	F	I		IGR	opensea
cg03079252	0.0507829	0.874756	2.57674	0.0103772	0.0488355	-4.54021	11	28365689	R	II		IGR	opensea
cg24065755	0.038323	0.926054	2.57626	0.0103758	0.0488297	-4.55201	6	30009751	F	II	NCRNA00171	Body	opensea
cg08026651	0.0682936	0.59877	2.57528	0.0103754	0.0488284	-4.60365	2	84743142	R	I	DNAH6	TSS1500	shore
cg23181831	0.0556746	0.314462	2.5775	0.0103752	0.0488277	-4.50257	13	112785388	R	II		IGR	opensea
cg03137135	-0.0694994	0.766371	-2.57709	0.0103727	0.0488166	-4.52523	6	168491618	F	II		IGR	opensea
cg02989080	0.0569007	0.85913	2.57613	0.0103715	0.0488114	-4.57157	7	27385179	R	II		IGR	opensea
cg23400904	0.0688885	0.819966	2.57707	0.0103708	0.0488089	-4.52876	2	70418872	R	II	C2orf42	TSS1500	shore
cg03376052	0.00163644	0.0133857	2.5777	0.0103694	0.0488029	-4.50208	3	149902196	R	II		IGR	opensea
cg17509967	0.065134	0.257586	2.57549	0.0103691	0.0488021	-4.60311	19	13617094	R	I	CACNA1A	5'UTR	island
cg14495514	-0.0836034	0.474487	-2.57757	0.0103682	0.0487982	-4.51212	9	974533	F	II		IGR	shore
cg16613938	0.0650859	0.367299	2.57554	0.0103677	0.0487965	-4.60299	19	1473042	F	I	APC2	3'UTR	island
cg08435240	0.0707304	0.802706	2.57695	0.0103675	0.0487963	-4.53718	21	39643733	F	II	KCNJ15	5'UTR	opensea
cg05540221	0.0310546	0.942461	2.57587	0.0103673	0.0487958	-4.58895	15	99213144	R	II	IGF1R	Body	opensea
cg07444131	0.00120005	0.0166854	2.57555	0.0103672	0.0487958	-4.60295	16	11036651	R	I	DEXI	TSS1500	island
cg14652284	-0.0230708	0.918772	-2.57655	0.0103663	0.048792	-4.56029	6	3287340	R	II	SLC22A23	Body	opensea
cg26934062	-0.0204769	0.0303426	-2.57785	0.0103649	0.0487864	-4.50169	11	125757419	F	II	HYLS1	1stExon	island
cg16362592	-0.0797861	0.317319	-2.57777	0.0103647	0.0487859	-4.508	7	35289568	F	II	TBX20	Body	shelf
cg20677986	-0.0279804	0.947887	-2.57602	0.0103627	0.048777	-4.59041	8	18800555	F	II	PSD3	Body	opensea
cg15133018	0.0520008	0.164717	2.57572	0.0103623	0.0487756	-4.60253	18	56932872	F	I		IGR	island
cg19284277	0.0430283	0.183388	2.57794	0.0103623	0.0487756	-4.50146	17	80190054	F	II	SLC16A3	TSS200	shore
cg13624833	0.0639897	0.446224	2.57797	0.0103615	0.0487727	-4.50139	5	159413877	F	II		IGR	shore
cg04344021	0.0433265	0.593974	2.57577	0.010361	0.0487711	-4.60241	10	1245481	R	I	ADARB2	Body	opensea
cg07917614	0.0309965	0.895662	2.57676	0.010361	0.0487711	-4.5571	1	10833932	R	II	CASZ1	5'UTR	opensea
cg13003513	-0.0304447	0.912079	-2.57641	0.010361	0.0487711	-4.57964	7	3074533	R	II	CARD11	5'UTR	opensea
cg27597681	0.0750033	0.602865	2.57798	0.0103598	0.0487673	-4.50443	2	241264261	F	II		IGR	shore
cg01144283	-0.0240822	0.900478	-2.57706	0.0103586	0.0487622	-4.55062	14	102963399	R	II	TECPR2	Body	opensea
cg23098621	0.0833395	0.61927	2.57809	0.0103578	0.048759	-4.50108	12	111807941	R	II	FAM109A	TSS1500	shore
cg05308645	0.0620911	0.420438	2.5781	0.0103575	0.048759	-4.50105	3	184107534	R	II	CHRD	3'UTR	shelf
cg01710432	0.0334706	0.934435	2.57587	0.0103578	0.048759	-4.60214	15	73635811	R	I	HCN4	Body	opensea
cg08537017	0.00761118	0.977792	2.57597	0.0103578	0.048759	-4.59651	19	33093392	R	II	ANKRD27	Body	shelf
cg01797169	0.0395719	0.22056	2.57812	0.010357	0.0487571	-4.501	12	107711489	F	II	BTBD11	TSS1500	shore
cg11569486	0.0455232	0.152899	2.57818	0.0103553	0.0487501	-4.50087	4	4854923	F	II		IGR	island
cg05309948	0.0481502	0.121009	2.57598	0.0103547	0.0487476	-4.60187	11	2292447	F	I	ASCL2	TSS1500	island
cg10202975	0.0627662	0.316191	2.57827	0.0103527	0.0487388	-4.50064	5	96070916	R	II	CAST	Body	opensea
cg05007992	0.0749024	0.508651	2.5783	0.0103518	0.0487351	-4.50056	2	233323117	R	II	ALPI	Body	shore
cg07511259	-0.0562417	0.837043	-2.5773	0.0103517	0.0487351	-4.54148	20	23498941	F	II	CSTT	TSS1500	opensea
cg08225551	-0.0469851	0.88161	-2.57678	0.0103513	0.048734	-4.57247	17	39508017	R	II	KRT33A	TSS1500	opensea
cg19669785	0.0755356	0.609076	2.57613	0.0103502	0.0487296	-4.60148	14	97081558	R	I		IGR	opensea
cg19821124	0.0619796	0.312681	2.57836	0.01035	0.0487296	-4.50041	14	95927475	F	II	C14orf49	Body	opensea
cg12726354	0.0552507	0.299635	2.57614	0.01035	0.0487296	-4.60147	15	28342256	R	I	OCA2	5'UTR	island
cg04053959	0.0536598	0.285932	2.57836	0.01035	0.0487296	-4.50041	13	22447106	F	II		IGR	opensea
cg19799413	0.0533081	0.666403	2.57613	0.0103503	0.0487296	-4.60149	10	134746824	F	I	C10orf93	Body	opensea
cg19470290	0.0525056	0.909777	2.57672	0.01035	0.0487296	-4.57244	13	98926570	R	II	FARP1	Body	opensea
cg13937361	-0.0311025	0.950654	-2.57638	0.0103502	0.0487296	-4.59068	7	115321244	F	II		IGR	opensea
cg18139769	0.0492038	0.420023	2.5784	0.0103489	0.0487268	-4.50031	7	94286955	F	II	SGCE	TSS1500	shore
cg06952310	0.0643119	0.384921	2.57842	0.0103483	0.0487247	-4.50026	19	19327990	F	II	NCAN	Body	opensea
cg24027780	0.0587876	0.784381	2.57834	0.010348	0.0487237	-4.50655	7	150108191	R	II	LOC728743	Body	shelf
cg25694979	0.0386545	0.170078	2.57621	0.0103478	0.0487236	-4.60128	15	92938179	R	I	ST8SIA2	Body	island
cg04755365	0.0223257	0.0664074	2.57843	0.0103478	0.0487236	-4.50022	14	100625253	F	II	DEGS2	Body	shore
cg10297561	0.00815628	0.0322012	2.57844	0.0103477	0.0487236	-4.5002	8	49231655	R	II		IGR	island
cg27649764	0.00142623	0.0118726	2.57843	0.0103478	0.0487236	-4.50021	15	44719030	R	II	CTDSPL2	TSS1500	shore
cg10859358	0.0891966	0.649625	2.57805	0.0103455	0.0487154	-4.51014	2	179672126	R	II	TTN	1stExon	opensea
cg19627549	-0.0527543	0.747726	-2.57834	0.0103456	0.0487154	-4.50534	13	40762469	F	II		IGR	opensea
cg16215817	0.0661609	0.424305	2.57852	0.0103452	0.0487145	-4.49999	4	3878308	F	II		IGR	shore
cg08473858	0.0361873	0.236745	2.57854	0.0103446	0.0487125	-4.49994	11	118476352	F	II	PHLDB1	TSS1500	shore
cg01539484	-0.0273426	0.92882	-2.57661	0.0103445	0.0487122	-4.59133	7	130040067	R	II	TSGA14	Body	opensea
cg03320754	-0.0513807	0.415425	-2.57634	0.010344	0.0487111	-4.60095	16	3627497	R	I	NLRC3	TSS200	opensea
cg16242653	-0.0746084	0.370854	-2.57856	0.0103441	0.0487111	-4.4999	1	214151615	R	II		IGR	shore
cg24073146	-0.0467244	0.722819	-2.57635	0.0103438	0.0487106	-4.60093	11	2543204	F	I	KCNQ1	Body	opensea
cg07611575	0.0421533	0.626336	2.57638	0.0103428	0.0487068	-4.60085	16	3593230	R	I	NLRC3	Body	opensea
cg19856444	0.0729103	0.303948	2.57864	0.0103416	0.0487023	-4.49968	10	18241116	R	II	SLC39A12	5'UTR	opensea
cg24794833	0.0585388	0.749623	2.57855	0.0103418	0.0487023	-4.50359	8	27450748	R	II		IGR	shore
cg11534215	-0.0707955	0.538091	-2.57864	0.0103417	0.0487023	-4.49969	2	240200967	F	II	HDAC4	Body	shelf
cg04998671	-0.0118725	0.9725	-2.57646	0.0103407	0.0486987	-4.60066	14	104000505	F	I	TRMT61A	Body	shore
cg07816190	0.07006	0.731831	2.5783	0.0103394	0.0486933	-4.51144	2	189748382	F	II		IGR	opensea
cg06891164	0.0363869	0.83509	2.57651	0.0103392	0.048693	-4.60053	14	105451249	R	I	C14orf79	TSS1500	shore
cg11670519	0.0486864	0.119792	2.5788	0.0103371	0.0486834	-4.49929	20	55841506	R	II	BMP7	1stExon	island
cg16198103	-0.0831547	0.603652	-2.57851	0.0103368	0.0486828	-4.51156	8	53471884	R	II	FAM150A	Body	opensea
cg12030788	0.0509025	0.591102	2.5766	0.0103364	0.0486813	-4.60029	7	128434611	R	I	CCDC136	Body	shelf
cg11514301	0.0546145	0.847578	2.57846	0.010336	0.0486802	-4.5129	17	42267990	R	II	TMUB2	Body	shelf
cg27604702	0.0429521	0.101101	2.57662	0.0103358	0.0486796	-4.60024	2	233793088	F	I	NGEF	Body	island
cg27635859	0.0594647	0.364495	2.57885	0.0103356	0.0486795	-4.49916	2	92263464	F	II		IGR	shore
cg11526928	-0.0560203	0.123562	-2.5788	0.0103356	0.0486795	-4.49988	6	10411204	F	II	TFAP2A	Body	shore
cg17638856	0.0768115	0.778959	2.57866	0.010335	0.0486778	-4.50262	8	1617868	F	II	DLGAP2	Body	island
cg12136895	0.024191	0.945312	2.57723	0.010335	0.0486778	-4.57115	1	27108185	F	II	ARID1A	3'UTR	opensea
cg07989298	-0.0708562	0.689688	-2.57884	0.0103344	0.0486761	-4.49977	17	63074896	F	II		IGR	opensea
cg14205632	0.0246403	0.12815	2.57889	0.0103343	0.048676	-4.49905	7	104524118	F	II	LHFPL3	Body	opensea
cg19933664	-0.0797313	0.210747	-2.57888	0.0103335	0.0486728	-4.50216	5	96038381	R	II	CAST	TSS200	island
cg01005322	0.0751948	0.480111	2.57894	0.010333	0.0486716	-4.49894	20	25059984	F	II	VSX1	Body	shore
cg18580551	0.0032959	0.0270725	2.57893	0.0103331	0.0486716	-4.49895	13	46039771	F	II	COG3	Body	shore
cg14689456	0.0504303	0.882758	2.578	0.0103323	0.048669	-4.53913	2	71754492	R	II	DYSF	Body	opensea
cg23044079	0.0471072	0.161855	2.57896	0.0103323	0.048669	-4.49888	2	88751621	F	II	FOXI3	1stExon	island
cg16727231	0.0711126	0.608883	2.57905	0.0103297	0.048658	-4.49865	6	139485336	F	II	HECA	Body	shelf
cg03029127	0.0221478	0.0859149	2.57905	0.0103298	0.048658	-4.49866	16	57770913	F	II	KATNB1	5'UTR	shore
cg11318087	0.0466102	0.708172	2.57687	0.0103286	0.0486536	-4.59962	17	80336356	F	I		IGR	shelf
cg05676441	0.035127	0.180262	2.5769	0.0103277	0.04865	-4.59954	5	19988800	F	I	CDH18	TSS1500	opensea
cg09048251	-0.0648596	0.498457	-2.57692	0.0103271	0.0486476	-4.59949	5	77253974	R	I		IGR	island
cg15117754	-0.039486	0.851032	-2.57845	0.010327	0.0486475	-4.52708	3	10150083	F	II	C3orf24	TSS200	shore
cg18787420	0.0727396	0.301171	2.57911	0.0103267	0.0486469	-4.50157	20	30309466	F	II	BCL2L1	Body	shore
cg22088263	0.0719613	0.622558	2.57919	0.0103255	0.0486416	-4.49829	3	51746830	R	II	GRM2	5'UTR	shelf
cg13026729	0.0478461	0.331802	2.5792	0.0103253	0.0486415	-4.49827	6	159240774	F	II	EZR	TSS1500	island
cg06454982	-0.0668814	0.588364	-2.57921	0.0103251	0.0486408	-4.49825	11	74990502	F	II	ARRB1	Body	opensea
cg01450807	0.0688594	0.39596	2.57923	0.0103244	0.0486385	-4.4982	13	73715706	R	II		IGR	opensea
cg01745867	0.00392304	0.0421787	2.57925	0.0103238	0.0486361	-4.49814	6	30710816	R	II	FLOT1	TSS1500	island
cg18470594	0.00203467	0.0129424	2.57926	0.0103236	0.0486354	-4.49812	3	119012749	R	II	CDGAP	TSS1500	shore
cg10440696	0.0822671	0.493403	2.57922	0.0103233	0.0486349	-4.49881	11	5809911	F	II	OR52N1	1stExon	opensea
cg12884141	-0.00941086	0.955588	-2.57705	0.0103231	0.0486343	-4.59914	11	68191091	R	I	LRP5	Body	island
cg20185615	-0.0286793	0.922205	-2.57799	0.0103229	0.0486337	-4.56123	7	2316906	F	II	SNX8	Body	shore
cg19894980	0.0714152	0.728126	2.5793	0.0103225	0.0486325	-4.49803	7	175967	F	II		IGR	shelf
cg27349540	-0.0300926	0.911236	-2.57772	0.0103217	0.0486299	-4.56933	17	46580381	F	II		IGR	opensea
cg26571889	-0.0594104	0.764729	-2.57911	0.0103218	0.0486299	-4.50644	4	170950517	R	II		IGR	shore
cg15450139	0.040073	0.122526	2.57934	0.0103213	0.0486287	-4.49793	12	15114710	R	II	ARHGDIB	TSS200	opensea
cg23550429	-0.0633717	0.44356	-2.57934	0.0103211	0.0486283	-4.49791	2	31020802	F	II	CAPN13	5'UTR	opensea
cg09274961	0.0767834	0.702041	2.57916	0.0103203	0.0486251	-4.51107	16	85243231	F	II		IGR	shore
cg04672837	0.00842654	0.0335368	2.57938	0.01032	0.0486243	-4.49782	16	48644449	R	II	N4BP1	TSS1500	shore
cg08017849	0.0417171	0.299149	2.57939	0.0103198	0.0486236	-4.49779	7	1715387	F	II		IGR	opensea
cg02258414	0.0585092	0.478581	2.57723	0.0103178	0.0486151	-4.59869	14	100644274	F	I		IGR	island
cg06115535	0.00810763	0.069584	2.57946	0.0103177	0.0486151	-4.49762	2	131100015	F	II	IMP4	TSS1500	island
cg11853830	-0.0434991	0.862082	-2.57835	0.0103164	0.0486096	-4.54554	5	92914036	R	II	FLJ42709	Body	shore
cg08804846	-0.0340575	0.0568295	-2.57951	0.0103162	0.0486089	-4.49748	2	207308004	F	II	ADAM23	TSS1500	shore
cg07139533	0.073854	0.69521	2.57944	0.0103158	0.0486078	-4.49887	16	33817992	R	II		IGR	island
cg00884334	-0.0626742	0.411849	-2.57954	0.0103155	0.0486067	-4.49742	15	34787920	R	II		IGR	island
cg13826666	0.059827	0.611707	2.57735	0.0103143	0.048602	-4.59839	9	136600241	R	I	SARDH	5'UTR	opensea
cg23440822	-0.0449605	0.164324	-2.5774	0.0103131	0.0485965	-4.59828	3	173302462	F	I	NLGN1	5'UTR	opensea
cg13393001	0.0733197	0.35001	2.57963	0.0103126	0.0485955	-4.49717	11	64146822	F	II		IGR	opensea
cg11165912	0.031622	0.152637	2.57964	0.0103124	0.0485955	-4.49716	4	110220063	R	II	COL25A1	Body	shelf
cg15549075	-0.0385531	0.88404	-2.57867	0.0103127	0.0485955	-4.54387	2	46098874	F	II	PRKCE	Body	opensea
cg22770815	-0.0422902	0.851582	-2.57889	0.0103127	0.0485955	-4.53748	10	45878017	F	II	ALOX5	Body	opensea
cg27026033	0.00180626	0.0188335	2.57967	0.0103116	0.0485922	-4.49708	3	171757336	F	II	FNDC3B	TSS200	shore
cg20492933	0.00247757	0.0254524	2.57969	0.010311	0.0485901	-4.49704	5	154320616	R	II	MRPL22	TSS200	shelf
cg01245224	-0.049664	0.88034	-2.57873	0.0103098	0.048585	-4.54641	11	101313190	F	II		IGR	opensea
cg21289280	0.00298021	0.0237797	2.57974	0.0103095	0.0485847	-4.4969	1	24645885	F	II	GRHL3	1stExon	shelf
cg20702390	-0.0131916	0.933905	-2.57751	0.0103096	0.0485847	-4.59798	2	18766018	F	I	NT5C1B	Body	island
cg20837626	-0.0387917	0.213576	-2.57973	0.0103096	0.0485847	-4.49692	2	54195596	R	II	PSME4	Body	shelf
cg14509902	0.0759145	0.526984	2.57754	0.0103088	0.0485825	-4.59791	5	2140855	F	I		IGR	shelf
cg05627103	0.0226929	0.0944715	2.57977	0.0103086	0.0485823	-4.49683	9	139694135	R	II	KIAA1984	Body	island
cg07954108	0.0664739	0.740497	2.57979	0.010308	0.0485798	-4.49677	10	127464368	R	II	MMP21	1stExon	island
cg06775570	0.040282	0.194364	2.57979	0.0103079	0.0485798	-4.49676	1	201857621	F	II	SHISA4	TSS200	opensea
cg07369950	0.0450795	0.141168	2.57984	0.0103066	0.0485743	-4.49665	19	58609987	F	II	ZSCAN18	TSS1500	island
cg24006505	0.0769181	0.394132	2.5798	0.0103053	0.0485689	-4.49796	6	41337238	F	II		IGR	shore
cg14452209	-0.0246253	0.0862635	-2.57766	0.0103052	0.0485689	-4.5976	9	136450556	F	I		IGR	shore
cg12182649	0.0321538	0.907762	2.57871	0.010305	0.0485683	-4.5495	6	31381779	R	II	MICA	Body	opensea
cg19114050	0.0457705	0.144892	2.57993	0.0103038	0.0485634	-4.49641	15	52405026	F	II	BCL2L10	TSS200	shore
cg26426633	0.0793963	0.627676	2.57994	0.0103025	0.0485577	-4.49948	12	132687006	R	II	GALNT9	Body	shore
cg10482532	0.0614262	0.826119	2.57952	0.0103025	0.0485577	-4.52294	10	96946522	F	II		IGR	shelf
cg11019172	0.0703093	0.633152	2.58	0.010302	0.0485564	-4.49625	1	6296721	F	II	ICMT	TSS1500	shore
cg19084794	0.0658501	0.736972	2.57999	0.010301	0.0485524	-4.49688	8	96086565	F	II		IGR	shore
cg16057401	0.0917713	0.676296	2.58001	0.0103003	0.0485497	-4.49682	6	29394511	R	II	OR11A1	1stExon	opensea
cg23205529	-0.00289391	0.0165999	-2.58009	0.0102994	0.0485459	-4.49603	6	32938380	R	II	BRD2	TSS1500	shore
cg21505886	-0.0591023	0.401276	-2.5801	0.0102989	0.0485443	-4.49599	4	1724428	F	II	TMEM129	TSS1500	shore
cg10495931	0.0791965	0.719179	2.5799	0.0102987	0.0485437	-4.50444	16	72232102	R	II		IGR	opensea
cg03347444	0.0687245	0.635304	2.58013	0.0102982	0.048542	-4.49593	11	32926880	F	II	QSER1	5'UTR	opensea
cg14074878	-0.0356501	0.927871	-2.57793	0.0102975	0.0485393	-4.59693	13	113696482	F	I	MCF2L	Body	opensea
cg03567148	-0.0124514	0.933676	-2.5782	0.010297	0.0485373	-4.58422	19	59093025	F	II	MGC2752	Body	island
cg04836530	0.0657927	0.331771	2.5802	0.0102959	0.048533	-4.49573	11	116448790	F	II		IGR	shore
cg00925722	-0.010126	0.945152	-2.57798	0.0102959	0.048533	-4.59679	16	67918030	R	I	EDC4	Body	shore
cg01636873	-0.0476499	0.830467	-2.57799	0.0102958	0.048533	-4.59678	13	111281479	R	I	CARKD	Body	shelf
cg26917540	0.023882	0.0720732	2.57799	0.0102955	0.0485325	-4.59675	17	19771364	R	I	ULK2	TSS200	island
cg06807726	0.0576498	0.815275	2.57975	0.0102945	0.0485284	-4.51379	18	74090695	R	II	ZNF516	Body	shore
cg01717524	0.042973	0.521497	2.57804	0.0102942	0.0485275	-4.59664	1	120204880	F	I		IGR	opensea
cg00516222	0.0633392	0.163253	2.58028	0.0102937	0.0485257	-4.49554	17	27949795	F	II	CORO6	TSS1500	island
cg22493042	-0.0158268	0.921699	-2.57859	0.0102921	0.048519	-4.57719	7	2205745	R	II	MAD1L1	Body	opensea
cg12775934	0.00913995	0.960516	2.57831	0.010289	0.0485048	-4.5924	11	62603273	R	II	WDR74	Body	shelf
cg20257821	0.0477103	0.654636	2.57823	0.0102887	0.0485038	-4.59617	8	1500400	R	I	DLGAP2	Body	shore
cg26149275	-0.0650217	0.424576	-2.57823	0.0102886	0.0485038	-4.59616	2	176950007	F	I	EVX2	TSS1500	island
cg03960100	0.0571365	0.423705	2.58047	0.0102881	0.0485024	-4.49506	16	2262165	F	II	C16orf79	TSS1500	shore
cg03106395	-0.0544321	0.850037	-2.57977	0.010287	0.0484973	-4.53101	17	60213308	R	II		IGR	shore
cg17374636	0.0128342	0.941693	2.57898	0.0102866	0.0484961	-4.55673	19	40828026	R	II	C19orf47	Body	opensea
cg02667102	0.0571201	0.306352	2.58058	0.010285	0.0484892	-4.49478	5	3277120	R	II		IGR	opensea
cg08909316	0.0263362	0.947887	2.57836	0.0102848	0.0484889	-4.59583	16	19194989	R	I	SYT17	Body	island
cg06974409	-0.0378822	0.850902	-2.58024	0.0102839	0.0484849	-4.50838	6	32134323	F	II	EGFL8	Body	shore
cg26623696	0.0792061	0.473131	2.58062	0.0102837	0.0484846	-4.49467	11	90797970	R	II		IGR	opensea
cg03340606	-0.0440903	0.848421	-2.57842	0.0102829	0.0484817	-4.59567	1	1115575	F	I	TTLL10	Body	island
cg14510333	-0.054435	0.159122	-2.5807	0.0102814	0.0484752	-4.49447	16	51168503	F	II		IGR	island
cg02663258	0.00302401	0.0225571	2.58071	0.010281	0.0484736	-4.49443	12	68337288	F	II		IGR	opensea
cg12636543	0.0595797	0.280975	2.58072	0.0102808	0.0484734	-4.49442	8	137878016	F	II		IGR	opensea
cg23998478	0.0428067	0.241559	2.58081	0.0102782	0.0484616	-4.49419	2	121269292	F	II		IGR	opensea
cg03332271	0.067507	0.442546	2.58086	0.0102766	0.0484547	-4.49406	3	49941151	F	II	MST1R	1stExon	island
cg04779428	0.0587953	0.466162	2.58087	0.0102764	0.0484541	-4.49403	20	57463355	F	II	GNAS	3'UTR	shore
cg01243950	-0.0771528	0.658365	-2.58045	0.0102764	0.0484541	-4.51773	2	45908640	F	II	PRKCE	Body	opensea
cg22244118	0.00182051	0.018227	2.58088	0.0102761	0.0484538	-4.49401	6	80714048	R	II	TTK	TSS1500	shore
cg14153919	0.0753259	0.50762	2.58085	0.0102759	0.0484533	-4.4947	15	78631963	F	II	CRABP1	TSS1500	shore
cg06650255	0.0695448	0.624381	2.5809	0.0102756	0.0484528	-4.49397	5	139078529	F	II		IGR	shore
cg08375234	0.0591793	0.690864	2.57867	0.0102756	0.0484528	-4.59503	6	169274118	F	I		IGR	opensea
cg21848143	0.0418201	0.0883013	2.57867	0.0102756	0.0484528	-4.59503	1	39269995	F	I		IGR	island
cg13768055	-0.0514816	0.673132	-2.57871	0.0102745	0.0484493	-4.59494	17	65505	F	I	RPH3AL	Body	opensea
cg16146033	0.0306724	0.132323	2.58096	0.0102737	0.048446	-4.4938	11	62767323	R	II	SLC22A8	Body	opensea
cg01939479	0.00344629	0.0360462	2.58097	0.0102737	0.048446	-4.4938	15	31195982	F	II	MTMR15	TSS200	island
cg18748575	0.0529321	0.905653	2.57947	0.0102733	0.0484453	-4.55703	20	400950	F	II	RBCK1	Body	shore
cg04511463	0.0911033	0.64582	2.58086	0.010273	0.0484441	-4.49586	11	43589582	R	II		IGR	opensea
cg19025573	0.0649012	0.431809	2.581	0.0102728	0.0484437	-4.49372	22	25615481	R	II	CRYBB2	TSS200	opensea
cg19034636	0.0472174	0.311895	2.581	0.0102725	0.0484437	-4.4937	5	1228455	R	II	SLC6A18	Body	shore
cg24213777	-0.065843	0.486505	-2.581	0.0102727	0.0484437	-4.49371	15	68672005	R	II	ITGA11	Body	opensea
cg03954861	-0.0184686	0.0534396	-2.57881	0.0102715	0.0484394	-4.59467	12	6561352	R	I	TAPBPL	1stExon	opensea
cg05710562	-0.0552793	0.256083	-2.58105	0.0102712	0.0484385	-4.49358	3	13323633	F	II		IGR	island
cg04737350	-0.054043	0.774809	-2.58056	0.0102699	0.0484329	-4.51705	12	80170325	R	II	PPP1R12A	Body	opensea
cg12071044	0.0884284	0.605799	2.58108	0.010269	0.0484291	-4.4941	7	157537120	F	II	PTPRN2	Body	opensea
cg02330214	0.0787303	0.548989	2.58097	0.0102685	0.0484273	-4.49616	1	14026216	R	II	PRDM2	TSS1500	shore
cg00354542	0.0589543	0.333442	2.58114	0.0102684	0.0484273	-4.49334	16	434356	F	II	LOC100134368	Body	shore
cg17813208	-0.0630303	0.434589	-2.58117	0.0102678	0.0484254	-4.49329	18	77138977	F	II		IGR	island
cg08314206	0.00309825	0.0206097	2.58117	0.0102677	0.0484252	-4.49328	14	20929920	R	II	TMEM55B	TSS1500	shore
cg03563100	0.0144533	0.0724767	2.58122	0.0102662	0.048419	-4.49315	2	152954239	F	II	CACNB4	Body	shore
cg09260830	-0.037029	0.0886207	-2.58123	0.010266	0.0484186	-4.49314	9	80263587	F	II	GNA14	TSS1500	island
cg00488575	0.0723316	0.780126	2.581	0.0102652	0.0484152	-4.50223	15	69567693	F	II		IGR	opensea
cg27534520	-0.0480371	0.182102	-2.58126	0.0102652	0.0484152	-4.49306	15	99343918	F	II	IGF1R	Body	opensea
cg17147442	-0.0206506	0.934811	-2.57906	0.0102642	0.0484115	-4.59404	1	53535656	R	I	PODN	Body	opensea
cg22900206	0.0690163	0.691274	2.58107	0.0102634	0.0484081	-4.50449	2	187558355	F	II	FAM171B	TSS1500	shore
cg20703122	0.0708028	0.42085	2.57913	0.0102623	0.0484039	-4.59388	15	28339563	F	I	OCA2	5'UTR	shore
cg13782919	-0.0409433	0.883	-2.58012	0.0102616	0.0484011	-4.55325	9	93588842	R	II	SYK	Body	opensea
cg12382153	-0.0838803	0.594144	-2.58104	0.0102616	0.0484011	-4.50575	15	58357204	R	II	ALDH1A2	Body	shore
cg20207219	0.0454873	0.32841	2.57917	0.0102611	0.0483996	-4.59377	8	69242509	F	I		IGR	shore
cg21461564	0.0401612	0.222884	2.57917	0.0102611	0.0483996	-4.59377	8	63999030	R	I	TTPA	TSS1500	shore
cg21926094	0.0688044	0.522662	2.58141	0.0102608	0.0483995	-4.49268	17	5018984	F	II	ZNF232	5'UTR	shore
cg04225760	0.0682408	0.495197	2.58142	0.0102605	0.0483984	-4.49265	14	96152464	R	II	TCL1B	TSS1500	opensea
cg24493258	0.058592	0.816629	2.58125	0.0102604	0.0483984	-4.5004	13	114846594	R	II	RASA3	Body	shelf
cg01725383	0.0218908	0.0913138	2.58142	0.0102603	0.0483984	-4.49264	21	36259797	F	II	RUNX1	5'UTR	shore
cg02824064	0.00802666	0.944626	2.57977	0.0102596	0.0483958	-4.56528	7	4767580	F	II	FOXK1	Body	shelf
cg06656994	0.0509242	0.224429	2.58148	0.0102586	0.0483918	-4.49249	1	179713176	F	II	FAM163A	5'UTR	island
cg19712573	0.0876843	0.674441	2.58132	0.0102583	0.0483912	-4.49528	11	133941205	F	II	JAM3	Body	shore
cg20771178	0.0563673	0.155385	2.57927	0.0102583	0.0483912	-4.59353	11	8615675	F	I	STK33	TSS200	island
cg22295864	-0.0679112	0.441148	-2.5815	0.0102581	0.048391	-4.49244	11	74233472	R	II		IGR	opensea
cg02516330	0.068589	0.447506	2.58157	0.010256	0.0483821	-4.49226	8	20457026	F	II		IGR	opensea
cg18813518	0.0657925	0.558882	2.58157	0.0102561	0.0483821	-4.49227	6	170479655	R	II		IGR	opensea
cg15159069	0.0304659	0.0680616	2.58159	0.0102554	0.0483802	-4.49221	3	192634089	F	II	C3orf59	Body	shore
cg25541528	-0.060986	0.657087	-2.57939	0.0102546	0.048377	-4.59321	7	1545819	R	I		IGR	shore
cg02574502	0.0956355	0.344428	2.58156	0.010254	0.0483744	-4.4935	19	54486058	F	II	CACNG8	Body	island
cg25987194	0.051499	0.1933	2.57944	0.0102533	0.0483718	-4.59309	7	107301566	R	I	SLC26A4	5'UTR	island
cg24834751	0.0899493	0.512558	2.58157	0.0102524	0.0483683	-4.49656	10	131194447	F	II		IGR	opensea
cg05562241	0.0551209	0.910895	2.58069	0.0102524	0.0483683	-4.53288	21	37948943	F	II	CLDN14	TSS200	opensea
cg11067552	0.0642626	0.864337	2.58074	0.0102521	0.0483678	-4.52765	14	62343481	F	II		IGR	opensea
cg20701897	0.086279	0.646161	2.58171	0.0102519	0.0483676	-4.49191	2	179586761	R	II	TTN	Body	opensea
cg01574231	0.0100025	0.0430579	2.58172	0.0102516	0.0483668	-4.49188	17	73840922	F	II	UNC13D	TSS200	opensea
cg27163800	0.0138725	0.0788893	2.58174	0.0102511	0.0483651	-4.49183	16	66969474	R	II	FAM96B	TSS1500	shore
cg07145683	0.0107409	0.0373037	2.58174	0.0102512	0.0483651	-4.49184	12	53297443	R	II	KRT8	Body	island
cg22210157	0.0522332	0.161389	2.57953	0.0102506	0.0483636	-4.59286	3	46853986	R	I		IGR	island
cg01793161	0.073312	0.746854	2.58135	0.0102503	0.0483626	-4.50856	3	69974592	F	II	MITF	Body	opensea
cg27434245	0.0837123	0.270444	2.58181	0.0102491	0.0483577	-4.49166	16	89007493	F	II	CBFA2T3	1stExon	island
cg13152158	0.0812823	0.469962	2.58186	0.0102477	0.0483516	-4.49154	1	3144710	R	II	PRDM16	Body	shelf
cg04936242	0.0588841	0.751308	2.58187	0.0102474	0.0483506	-4.49151	22	43581423	F	II	TTLL12	Body	shore
cg24221853	0.0787651	0.499901	2.58179	0.0102471	0.04835	-4.49538	19	34174345	F	II	CHST8	5'UTR	shore
cg20353496	0.0369947	0.0807336	2.57965	0.0102472	0.04835	-4.59256	20	825268	R	I	FAM110A	TSS200	island
cg07031872	0.065856	0.445295	2.58192	0.0102459	0.0483453	-4.49138	14	92788417	F	II	SLC24A4	TSS1500	shore
cg24434800	0.0656636	0.346547	2.57972	0.0102451	0.048342	-4.59238	1	119542295	R	I		IGR	shore
cg22087209	0.0760239	0.623823	2.58191	0.0102448	0.0483412	-4.49447	7	137230924	R	II	DGKI	Body	opensea
cg00343414	0.0524972	0.684588	2.57974	0.0102445	0.0483402	-4.59232	11	109292465	F	I	C11orf87	TSS1500	shore
cg19055872	0.0873022	0.629088	2.58191	0.0102436	0.0483367	-4.49751	7	107834246	R	II	NRCAM	Body	opensea
cg14236413	0.0702253	0.790172	2.58142	0.0102435	0.0483367	-4.51775	2	71787501	F	II	DYSF	Body	island
cg16526755	0.0126357	0.974351	2.57985	0.0102413	0.0483267	-4.59205	6	34569886	R	II	C6orf106	Body	opensea
cg25955359	0.0321441	0.0949774	2.58209	0.0102409	0.0483256	-4.49095	3	119421614	R	II	C3orf15	TSS1500	shore
cg04092747	0.0692404	0.823408	2.58156	0.0102405	0.0483243	-4.51449	1	173639380	F	II	ANKRD45	TSS1500	shore
cg01923020	0.0596528	0.804881	2.58178	0.01024	0.0483229	-4.50387	11	117185292	F	II	BACE1	Body	shore
cg20951350	0.037582	0.162286	2.58212	0.0102401	0.0483229	-4.49088	6	159592466	R	II	FNDC1	Body	shore
cg04411449	0.066233	0.731306	2.58206	0.0102394	0.0483205	-4.49223	12	56501426	R	II	PA2G4	Body	shelf
cg02683307	0.049764	0.28575	2.58221	0.0102374	0.0483118	-4.49064	19	54903329	R	II		IGR	opensea
cg01111520	0.0580593	0.79947	2.58215	0.0102366	0.0483083	-4.49199	20	32030119	R	II	SNTA1	Body	shore
cg00004429	-0.0131699	0.935267	-2.58057	0.0102364	0.0483082	-4.56909	9	140681206	F	II	EHMT1	Body	shore
cg05314310	0.0788127	0.59017	2.58223	0.0102357	0.0483052	-4.4912	6	35775304	F	II	LHFPL5	Body	shelf
cg12964657	0.0728026	0.606026	2.58228	0.0102355	0.0483052	-4.49048	4	3252413	F	II	C4orf44	Body	shore
cg20024827	-0.0185071	0.0400706	-2.58227	0.0102356	0.0483052	-4.49049	20	44882188	R	II		IGR	shore
cg09450771	0.0160537	0.970053	2.58007	0.0102348	0.048303	-4.59148	17	79073095	R	I	BAIAP2	Body	opensea
cg20538211	0.0862221	0.605492	2.58232	0.010233	0.0482949	-4.49097	4	58027287	R	II		IGR	shelf
cg11708899	0.0691566	0.716141	2.58014	0.0102327	0.048294	-4.5913	1	3532983	F	I		IGR	opensea
cg24755931	-0.0272628	0.852965	-2.58017	0.0102319	0.0482908	-4.59123	14	103407195	R	I	CDC42BPB	Body	shore
cg11380667	0.0507471	0.687713	2.58027	0.0102291	0.048278	-4.59098	1	4749165	F	I	AJAP1	Body	opensea
cg02915939	-0.0104732	0.0204426	-2.58252	0.0102284	0.0482751	-4.48985	6	30711022	R	II	IER3	3'UTR	island
cg21210285	-0.0145805	0.0209692	-2.58254	0.0102279	0.0482736	-4.48981	7	105331648	R	II	ATXN7L1	Body	opensea
cg24114417	0.0696228	0.576494	2.58261	0.0102259	0.0482646	-4.48964	7	157507394	R	II	PTPRN2	Body	shelf
cg00866632	0.0714174	0.547053	2.58262	0.0102256	0.0482638	-4.48961	3	52028763	R	II	RPL29	Body	shore
cg21253427	0.0679134	0.750106	2.58264	0.010225	0.0482614	-4.48956	15	45699034	R	II	SPATA5L1	Body	shelf
cg05795924	0.0439752	0.825179	2.58265	0.0102247	0.0482606	-4.48953	2	99193553	F	II	INPP4A	Body	opensea
cg17286712	0.0366173	0.932178	2.58114	0.0102247	0.0482606	-4.55069	3	193527826	F	II		IGR	opensea
cg10516993	0.0881062	0.636008	2.58235	0.0102236	0.0482565	-4.50244	1	158147446	R	II		IGR	island
cg17181805	-0.0372069	0.872322	-2.58172	0.0102235	0.0482564	-4.53819	8	30408975	R	II	RBPMS	Body	opensea
cg25496930	0.0126041	0.0548598	2.58272	0.0102225	0.0482531	-4.48934	3	32280966	R	II	CMTM8	Body	shore
cg24102242	-0.0427546	0.850482	-2.5819	0.0102226	0.0482531	-4.52462	6	3327319	F	II	SLC22A23	Body	opensea
cg13571460	0.056019	0.454171	2.58051	0.010222	0.0482513	-4.59037	9	124989337	F	I	LHX6	Body	island
cg14335579	0.032507	0.0785025	2.58274	0.010222	0.0482513	-4.4893	14	79745997	R	II	NRXN3	Body	island
cg24561305	0.0407478	0.190741	2.58279	0.0102207	0.048246	-4.48918	13	29149132	F	II		IGR	opensea
cg19275091	0.0793573	0.768939	2.58242	0.0102204	0.0482452	-4.50286	1	119860821	R	II		IGR	opensea
cg25579648	-0.0387233	0.0573602	-2.5828	0.0102202	0.0482448	-4.48914	5	102091873	F	II		IGR	shore
cg26898024	0.0772338	0.743531	2.58213	0.0102195	0.0482423	-4.52655	1	246952048	F	II	LOC149134	TSS1500	shore
cg11202686	0.0612373	0.288511	2.58284	0.0102192	0.0482412	-4.48905	1	37773895	R	II		IGR	opensea
cg11974346	0.0846561	0.546502	2.58286	0.0102186	0.0482391	-4.489	10	50530557	F	II	C10orf71	5'UTR	shelf
cg09602541	0.0763866	0.609125	2.58287	0.0102181	0.0482373	-4.48896	3	174792068	F	II	NAALADL2	Body	opensea
cg15464821	0.0718337	0.325001	2.58278	0.0102172	0.0482336	-4.49593	1	167682648	F	II		IGR	shore
cg10146186	0.0709302	0.501501	2.58299	0.0102148	0.0482229	-4.48867	1	179781957	F	II	FAM163A	5'UTR	opensea
cg15074047	-0.0635387	0.633316	-2.58297	0.0102142	0.0482203	-4.49179	2	192701514	F	II	SDPR	Body	opensea
cg26692085	0.0219	0.936505	2.58163	0.0102136	0.048218	-4.54772	12	133360670	R	II	GOLGA3	Body	shelf
cg03571320	-0.0215147	0.0910836	-2.58303	0.0102136	0.048218	-4.48856	9	139582389	F	II	AGPAT2	TSS1500	island
cg20141108	-0.0617139	0.816025	-2.58266	0.0102133	0.0482178	-4.50926	1	165907859	R	II		IGR	shelf
cg26306994	0.0336463	0.162619	2.58305	0.0102131	0.0482173	-4.48852	12	6493521	F	II	LTBR	1stExon	island
cg10242724	0.0241643	0.0599752	2.58082	0.0102129	0.0482169	-4.58957	10	49813155	R	I	ARHGAP22	TSS200	island
cg06796713	-0.0927108	0.34966	-2.58302	0.0102128	0.0482169	-4.49167	2	66664871	F	II	MEIS1	Body	shelf
cg13514824	-0.0208163	0.0394337	-2.58312	0.0102111	0.0482109	-4.48835	3	79067085	R	II	ROBO1	Body	shore
cg02994956	-0.0353954	0.533898	-2.58088	0.0102112	0.0482109	-4.58942	22	29876534	R	I	NEFH	1stExon	island
cg16713889	-0.0440431	0.873651	-2.58181	0.0102113	0.0482109	-4.54126	14	74409552	F	II	FAM161B	Body	opensea
cg00532502	-0.0520659	0.720147	-2.58311	0.0102112	0.0482109	-4.48836	1	246953273	F	II	LOC149134	Body	shore
cg00561674	-0.0622585	0.835761	-2.58199	0.0102114	0.0482109	-4.53787	11	92615215	R	II	FAT3	Body	shore
cg06097772	0.0655957	0.390829	2.58313	0.0102106	0.0482099	-4.4883	4	6235560	F	II		IGR	opensea
cg13196550	0.0332475	0.244293	2.58315	0.0102102	0.0482088	-4.48827	11	2290105	R	II	ASCL2	3'UTR	island
cg20571116	0.0800565	0.675206	2.58312	0.0102097	0.0482071	-4.48894	2	219485946	F	II	PLCD4	Body	opensea
cg02746913	0.0665279	0.500235	2.58093	0.0102097	0.0482071	-4.58929	17	75237550	F	I		IGR	opensea
cg13373360	-0.0352596	0.0676502	-2.58097	0.0102087	0.0482034	-4.5892	4	149364881	F	I	NR3C2	TSS1500	island
cg05098880	0.0740917	0.839467	2.58247	0.0102084	0.0482029	-4.51974	17	10532943	R	II	MYH3	Body	opensea
cg06583549	0.0308286	0.89775	2.58098	0.0102085	0.0482029	-4.58918	19	46387962	R	I	IRF2BP1	1stExon	island
cg17275624	0.0144257	0.914965	2.5822	0.0102085	0.0482029	-4.53341	7	148876639	R	II	ZNF398	Body	opensea
cg09011883	-0.0542654	0.107423	-2.58322	0.0102082	0.0482029	-4.48809	1	98519661	F	II		IGR	island
cg21763482	0.0652655	0.440655	2.58105	0.0102064	0.048195	-4.589	5	573298	F	I		IGR	opensea
cg27053785	0.0264026	0.94993	2.58105	0.0102063	0.048195	-4.58899	7	1024142	R	I	CYP2W1	Body	island
cg12474686	0.0897929	0.647466	2.5833	0.0102059	0.0481937	-4.48789	10	131213577	F	II		IGR	opensea
cg23288807	0.0584603	0.479739	2.5833	0.0102056	0.0481933	-4.48787	11	128559399	F	II		IGR	shore
cg02718825	-0.0697628	0.595264	-2.58327	0.0102055	0.0481932	-4.49104	20	55202842	R	II		IGR	island
cg20943353	0.0459176	0.899472	2.58165	0.0102048	0.0481906	-4.56051	7	2020583	R	II	MAD1L1	Body	shore
cg05882745	0.0882025	0.65872	2.58334	0.0102046	0.04819	-4.48778	11	6260271	F	II	CNGA4	TSS200	shore
cg20440891	0.0631567	0.449413	2.58338	0.0102034	0.0481851	-4.48768	7	28448103	F	II	CREB5	5'UTR	shore
cg08568720	0.0741676	0.245503	2.58115	0.0102033	0.048185	-4.58873	20	61051432	R	I	GATA5	TSS1500	island
cg11827182	0.032505	0.105678	2.58339	0.0102031	0.0481848	-4.48765	1	45309155	F	II	PTCH2	TSS1500	island
cg01532075	0.0711811	0.480205	2.58341	0.0102027	0.0481831	-4.48761	3	133131484	R	II	BFSP2	Body	opensea
cg16001384	-0.0646148	0.391349	-2.58342	0.0102024	0.0481824	-4.48759	8	134306801	R	II	NDRG1	5'UTR	shore
cg00711291	-0.0215694	0.920341	-2.58181	0.0102012	0.0481772	-4.56532	17	71345538	R	II	SDK2	Body	opensea
cg06850526	0.0489781	0.285836	2.5835	0.0102001	0.0481726	-4.48738	17	79269886	R	II	SLC38A10	TSS1500	shore
cg20709984	-0.0176232	0.928208	-2.58126	0.0102001	0.0481726	-4.58845	17	37922198	R	I	IKZF3	Body	opensea
cg26851112	0.077148	0.493191	2.58355	0.0101984	0.0481657	-4.48724	11	131427960	R	II	NTM	Body	opensea
cg23062357	0.0727805	0.339847	2.58356	0.0101982	0.0481657	-4.48722	14	22938675	R	II		IGR	opensea
cg09888336	-0.0558676	0.774255	-2.58326	0.0101983	0.0481657	-4.5019	4	57180335	F	II	KIAA1211	Body	island
cg08969532	0.0314127	0.0728957	2.58134	0.0101979	0.0481649	-4.58826	10	99790438	R	I	CRTAC1	1stExon	island
cg26510757	0.0068244	0.961166	2.58161	0.0101975	0.0481635	-4.58104	19	15512392	F	II	AKAP8L	Body	island
cg13891702	0.0571848	0.253005	2.58362	0.0101966	0.0481604	-4.48707	11	31824973	R	II	PAX6	Body	shore
cg14292823	0.0496454	0.367808	2.58361	0.0101967	0.0481604	-4.48708	8	144681097	R	II	EEF1D	TSS1500	island
cg02702693	0.0828139	0.625971	2.5836	0.010196	0.0481582	-4.4902	12	116808845	R	II		IGR	opensea
cg26504263	-0.0588694	0.792341	-2.58334	0.010196	0.0481582	-4.50402	6	90192032	R	II	ANKRD6	5'UTR	opensea
cg19988181	-0.0462975	0.802854	-2.58358	0.0101953	0.048156	-4.48838	10	73478985	F	II	C10orf105	5'UTR	opensea
cg13380325	-0.063917	0.772974	-2.58325	0.0101952	0.0481559	-4.5084	17	41051502	R	II	LOC388387	TSS1500	opensea
cg11653912	0.0360032	0.928507	2.58203	0.0101948	0.0481555	-4.56287	1	25154971	R	II	CLIC4	Body	opensea
cg21486834	-0.0271974	0.875411	-2.58144	0.010195	0.0481555	-4.588	17	74477542	F	I	RHBDF2	Body	shelf
cg20070090	-0.0671616	0.349926	-2.58367	0.0101949	0.0481555	-4.48693	1	153363489	F	II	S100A8	5'UTR	opensea
cg02079933	0.0555473	0.133138	2.58149	0.0101936	0.048151	-4.58789	1	167599631	R	I	RCSD1	5'UTR	island
cg27091643	0.0473894	0.151998	2.58372	0.0101936	0.048151	-4.48682	12	64977593	R	II		IGR	opensea
cg19009372	0.0749124	0.801684	2.58337	0.0101905	0.0481377	-4.5064	2	225748136	F	II	DOCK10	Body	opensea
cg14551002	0.0289991	0.0620542	2.58159	0.0101906	0.0481377	-4.58762	17	31552	F	I	DOC2B	TSS200	island
cg05946118	-0.0244709	0.73009	-2.58161	0.0101902	0.0481368	-4.58758	16	8985638	R	I		IGR	opensea
cg23359363	0.0895555	0.497824	2.58386	0.0101895	0.048134	-4.48645	5	33764247	R	II	ADAMTS12	Body	opensea
cg26915889	0.0744563	0.488971	2.58386	0.0101894	0.048134	-4.48645	1	112114712	F	II		IGR	opensea
cg18298494	0.0660783	0.498374	2.58388	0.0101889	0.0481323	-4.4864	14	76447327	F	II	TGFB3	1stExon	shore
cg13064062	-0.0621991	0.248744	-2.58393	0.0101875	0.0481262	-4.48628	12	14924930	R	II	HIST4H4	TSS1500	shore
cg05312084	0.046269	0.213792	2.58399	0.0101856	0.0481181	-4.48612	19	36450528	R	II		IGR	island
cg09718251	-0.00869591	0.965016	-2.58181	0.0101852	0.0481163	-4.58648	10	1132730	R	II	WDR37	Body	opensea
cg01973833	0.00418291	0.983044	2.58191	0.010184	0.0481115	-4.58142	16	66965860	R	II		IGR	shelf
cg10591801	0.0577983	0.388374	2.5841	0.0101825	0.0481051	-4.48585	4	811981	R	II	CPLX1	Body	shore
cg23181159	0.0781721	0.546919	2.58399	0.0101822	0.0481043	-4.49525	6	17600158	F	II	FAM8A1	TSS1500	shore
cg02230254	0.0431402	0.196285	2.58411	0.0101822	0.0481043	-4.48581	11	65586170	R	II		IGR	shore
cg03358592	-0.0357649	0.080119	-2.58411	0.0101823	0.0481043	-4.48582	9	707410	F	II	KANK1	5'UTR	island
cg05842175	0.0730434	0.437802	2.58414	0.0101816	0.0481028	-4.48576	6	166344407	R	II	C6orf176	Body	opensea
cg16708012	0.0693542	0.589205	2.58414	0.0101815	0.0481028	-4.48575	12	108992114	F	II	TMEM119	TSS1500	opensea
cg21043572	-0.00506546	0.0283873	-2.58195	0.0101801	0.0480969	-4.5867	17	40264780	F	I	DHX58	TSS200	opensea
cg20247934	0.0756099	0.57996	2.58422	0.0101791	0.0480927	-4.48554	18	76694027	F	II		IGR	island
cg01797106	0.0851972	0.619936	2.58423	0.0101789	0.0480924	-4.48553	12	129431954	F	II	GLT1D1	Body	shelf
cg08824384	0.041616	0.167061	2.58424	0.0101786	0.0480915	-4.4855	6	143479386	F	II	AIG1	Body	opensea
cg25486399	-0.0674409	0.799578	-2.5832	0.0101783	0.0480906	-4.52483	12	55376897	R	II	KIAA0748	5'UTR	opensea
cg06419750	0.0666977	0.378475	2.58205	0.0101774	0.0480868	-4.58646	12	129337910	F	I	GLT1D1	TSS200	island
cg22974915	0.0551122	0.379923	2.5843	0.0101769	0.0480851	-4.48535	19	2306444	R	II	LINGO3	5'UTR	shore
cg22997498	0.0596546	0.844321	2.58401	0.0101765	0.0480838	-4.49272	3	51978858	F	II	PARP3	Body	shelf
cg08803791	0.073557	0.597896	2.58208	0.0101764	0.0480838	-4.58637	2	10916392	R	I	ATP6V1C2	Body	opensea
cg24506394	-0.0402432	0.88501	-2.5833	0.0101755	0.0480804	-4.53945	1	246135274	R	II	SMYD3	Body	shelf
cg20167074	-0.0428887	0.22261	-2.58211	0.0101756	0.0480804	-4.5863	1	151967023	R	I	S100A10	TSS1500	shore
cg12314527	0.00962247	0.0638581	2.58216	0.0101741	0.0480748	-4.58618	22	19110193	R	I	DGCR2	TSS1500	island
cg04637967	0.0606003	0.827413	2.58396	0.0101722	0.0480662	-4.50781	6	14259529	R	II		IGR	opensea
cg08030282	0.053258	0.510183	2.58447	0.010172	0.0480658	-4.48492	1	160967582	R	II	F11R	3'UTR	opensea
cg11092836	0.0568913	0.317924	2.58453	0.0101702	0.0480578	-4.48476	11	44037829	R	II		IGR	opensea
cg06587443	-0.0464883	0.848228	-2.58384	0.0101698	0.0480565	-4.52007	4	47955755	R	II	CNGA1	5'UTR	opensea
cg01961752	-0.0747363	0.353349	-2.58455	0.0101696	0.0480561	-4.48471	1	1109012	R	II	TTLL10	TSS1500	shore
cg11403823	0.0639251	0.692066	2.58234	0.0101687	0.0480526	-4.5857	7	66856314	R	I		IGR	opensea
cg02762689	0.0430797	0.906929	2.58357	0.0101687	0.0480526	-4.52776	6	42163422	R	II	GUCA1B	TSS1500	opensea
cg02216951	-0.0777199	0.673913	-2.58444	0.0101678	0.0480493	-4.49705	7	6660095	R	II	ZNF853	Body	shore
cg04781796	0.0707878	0.622555	2.58242	0.0101665	0.048044	-4.5855	1	1959747	R	I	GABRD	Body	island
cg11789885	0.0601909	0.743996	2.58465	0.0101666	0.048044	-4.48444	19	11472731	R	II	LPPR2	Body	shore
cg05409596	0.0138999	0.0273693	2.58468	0.0101659	0.0480417	-4.48438	17	38519841	R	II	GJD3	1stExon	island
cg10345522	0.0363154	0.859707	2.58247	0.010165	0.0480382	-4.58537	14	105169673	R	I	INF2	Body	shore
cg27169639	0.0501774	0.766198	2.5825	0.0101643	0.0480355	-4.58531	16	1209255	R	I	CACNA1H	Body	shore
cg14321697	0.0550662	0.458026	2.58477	0.0101633	0.0480312	-4.48416	17	31620820	F	II	ACCN1	TSS1500	shore
cg16646600	-0.00374949	0.981245	-2.58262	0.0101609	0.0480206	-4.58502	1	54562543	R	II	C1orf83	3'UTR	opensea
cg16083838	-0.0616314	0.244951	-2.5849	0.0101594	0.0480138	-4.48381	11	2889809	R	II	KCNQ1DN	TSS1500	shore
cg15147833	0.0667827	0.301374	2.58492	0.0101589	0.0480122	-4.48377	1	247921672	R	II	OR1C1	1stExon	opensea
cg20699549	-0.0657582	0.287861	-2.58488	0.0101587	0.0480119	-4.48447	15	42567973	R	II	GANC	Body	shore
cg07621645	0.0704253	0.58147	2.5827	0.0101585	0.0480111	-4.5848	2	144503739	R	I	ARHGAP15	Body	opensea
cg12854248	0.0799455	0.647867	2.5849	0.0101581	0.04801	-4.48688	10	127464544	R	II	MMP21	TSS200	shore
cg04865113	0.0590383	0.281798	2.58498	0.0101571	0.0480056	-4.48361	1	48960137	R	II		IGR	opensea
cg14119137	-0.0294778	0.950428	-2.58291	0.010156	0.048001	-4.58011	6	24477147	R	II	GPLD1	Body	opensea
cg08302713	0.00387826	0.0416306	2.58503	0.0101556	0.0479997	-4.48348	6	53409850	R	II	GCLC	TSS200	island
cg14641122	0.077812	0.578848	2.58501	0.0101551	0.047998	-4.48415	9	4083904	R	II	GLIS3	Body	opensea
cg26527457	-0.0642389	0.444536	-2.58507	0.0101547	0.0479967	-4.4834	19	7562425	R	II	C19orf45	TSS200	shelf
cg15818008	-0.0905566	0.589655	-2.58499	0.0101531	0.0479895	-4.4903	11	112126170	R	II	C11orf34	Body	opensea
cg27560292	0.0268087	0.160966	2.58513	0.0101528	0.047989	-4.48324	11	6632884	F	II	TAF10	Body	island
cg15096829	0.0586037	0.45862	2.5829	0.0101526	0.0479889	-4.58429	1	202092005	R	I	GPR37L1	TSS200	opensea
cg15533222	-0.00595879	0.0223283	-2.5829	0.0101527	0.0479889	-4.58429	18	19285008	R	I	ABHD3	TSS1500	island
cg01075966	-0.0381356	0.927174	-2.58376	0.0101527	0.0479889	-4.54379	10	77963297	F	II	C10orf11	Body	opensea
cg04303908	0.00148622	0.0181947	2.58293	0.0101518	0.0479863	-4.58421	2	241525392	R	I	CAPN10	TSS1500	shore
cg22218316	0.0780794	0.653087	2.58509	0.0101516	0.047986	-4.48455	12	3164855	F	II		IGR	opensea
cg14269973	0.0644125	0.218475	2.5852	0.0101509	0.0479832	-4.48307	13	46425904	F	II	SIAH3	TSS200	opensea
cg14156760	0.0342872	0.0678465	2.58297	0.0101507	0.047983	-4.58412	5	110559964	F	I	CAMK4	TSS200	island
cg21887193	-0.0741518	0.71014	-2.58297	0.0101508	0.047983	-4.58412	7	150786082	F	I	AGAP3	Body	shore
cg07025157	0.0868194	0.729824	2.58436	0.0101504	0.0479822	-4.51898	4	128062757	F	II		IGR	opensea
cg23959474	-0.070355	0.669348	-2.58525	0.0101493	0.0479776	-4.48292	17	40195832	F	II		IGR	shelf
cg18104606	0.0299273	0.173496	2.58526	0.010149	0.0479768	-4.4829	6	70990361	R	II	COL9A1	Body	shore
cg04601137	0.0619597	0.38426	2.58531	0.0101475	0.0479704	-4.48277	19	1512314	R	II	ADAMTSL5	5'UTR	shore
cg02034887	0.0814449	0.62818	2.58528	0.0101472	0.0479694	-4.48345	3	121612991	R	II	SLC15A2	TSS200	opensea
cg00232059	0.0792153	0.697254	2.58511	0.0101472	0.0479694	-4.49361	22	45131501	F	II	PRR5	Body	shore
cg01588438	-0.10235	0.3738	-2.58504	0.0101455	0.0479627	-4.49798	8	67344553	R	II	ADHFE1	TSS200	island
cg12274663	-0.0704314	0.6726	-2.58545	0.0101436	0.047954	-4.48242	11	44968719	R	II	TP53I11	5'UTR	shelf
cg01541814	0.0180975	0.10237	2.5855	0.0101423	0.0479483	-4.48231	17	29298591	F	II	RNF135	Body	island
cg03396557	0.0579105	0.170985	2.58552	0.0101415	0.0479452	-4.48224	17	45810410	R	II	TBX21	TSS200	shore
cg26124115	0.00610369	0.0275067	2.5833	0.0101411	0.0479439	-4.58327	14	73602899	F	I	PSEN1	TSS1500	island
cg26331504	0.0448954	0.466821	2.58331	0.0101407	0.0479425	-4.58324	8	142652174	R	I		IGR	opensea
cg03970899	0.0847896	0.760205	2.58435	0.0101399	0.0479394	-4.53785	22	19710091	F	II	GP1BB	TSS1500	island
cg13734177	0.0160778	0.0518288	2.58558	0.0101398	0.0479394	-4.48209	8	146176436	F	II	ZNF16	TSS200	shore
cg20667796	0.0540715	0.340028	2.5856	0.0101394	0.047938	-4.48205	17	73720234	F	II	ITGB4	TSS1500	shelf
cg12982277	0.00756374	0.0384158	2.58563	0.0101383	0.0479333	-4.48195	2	20423114	F	II	SDC1	Body	island
cg23408116	0.074839	0.555611	2.58565	0.010138	0.0479328	-4.48193	4	190462739	R	II		IGR	opensea
cg02785501	0.0568355	0.820292	2.58341	0.010138	0.0479328	-4.583	10	133377079	R	I		IGR	opensea
cg02725055	-0.0735626	0.189612	-2.58568	0.010137	0.0479288	-4.48184	18	53257028	R	II	TCF4	TSS1500	island
cg18469713	0.0324401	0.929727	2.58451	0.0101362	0.0479258	-4.53476	9	32954332	R	II		IGR	shore
cg20755353	0.00524392	0.0421506	2.58571	0.0101362	0.0479258	-4.48177	1	1510883	F	II	SSU72	TSS1500	shore
cg06554062	-0.00747516	0.0269216	-2.58572	0.0101359	0.0479255	-4.48175	19	19517612	F	II	GATAD2A	5'UTR	shore
cg23625466	0.0672236	0.628114	2.58575	0.010135	0.0479219	-4.48167	7	65543242	R	II	ASL	Body	shelf
cg11858516	0.0148123	0.957093	2.5838	0.0101351	0.0479219	-4.57126	4	3231709	F	II	HTT	Body	opensea
cg18975662	0.0519925	0.398673	2.58578	0.0101341	0.0479187	-4.48159	17	61611489	R	II	KCNH6	Body	island
cg07070113	0.0665394	0.483557	2.58579	0.0101337	0.0479182	-4.48155	17	79283738	R	II	C17orf55	TSS1500	shore
cg15392858	0.00166757	0.0169617	2.58579	0.0101339	0.0479182	-4.48157	7	27780728	F	II	TAX1BP1	5'UTR	shore
cg22683038	-0.0612493	0.1786	-2.58355	0.0101339	0.0479182	-4.58264	1	180203135	R	I	LHX4	Body	island
cg09285418	-0.040174	0.114217	-2.5858	0.0101335	0.0479179	-4.48153	2	101768973	F	II	TBC1D8	TSS1500	shore
cg14650464	-0.0224776	0.0409641	-2.58359	0.0101327	0.0479146	-4.58253	9	97890067	F	I	FANCC	Body	opensea
cg14290904	-0.070991	0.46153	-2.5858	0.0101324	0.0479136	-4.48462	14	36986585	R	II	NKX2-1	Body	island
cg16279290	0.0608179	0.393698	2.58592	0.0101301	0.0479037	-4.48124	11	70368624	R	II	SHANK2	Body	opensea
cg19047180	0.00332935	0.0283251	2.58592	0.0101301	0.0479037	-4.48123	10	70748213	F	II	KIAA1279	TSS1500	shore
cg04094751	0.00706231	0.0396596	2.58376	0.0101279	0.0478939	-4.58211	20	3725861	R	I	HSPA12B	Body	opensea
cg06531476	0.0456928	0.712515	2.58378	0.0101274	0.0478921	-4.58206	6	170525018	R	I		IGR	opensea
cg13531748	0.0273054	0.215372	2.58378	0.0101273	0.0478921	-4.58206	8	23261967	R	I	LOXL2	TSS1500	shore
cg01401460	0.0159862	0.0577118	2.58379	0.010127	0.0478915	-4.58203	10	98274264	R	I	TLL2	TSS1500	shore
cg04190875	-0.0606693	0.45887	-2.5838	0.0101267	0.0478907	-4.58201	10	101291092	F	I		IGR	island
cg13682345	0.0827482	0.609878	2.586	0.0101265	0.0478901	-4.48163	1	90172255	R	II	LRRC8C	Body	opensea
cg24021130	0.052422	0.218186	2.58606	0.0101261	0.0478888	-4.48088	10	56561213	F	II	PCDH15	TSS200	opensea
cg10710472	0.0146912	0.962188	2.58383	0.0101259	0.0478886	-4.58194	1	8394347	R	I	SLC45A1	Body	shore
cg05661282	-0.0628511	0.589775	-2.58386	0.010125	0.047885	-4.58186	19	58220370	R	I	ZNF154	5'UTR	island
cg02064284	0.044237	0.256393	2.58611	0.0101247	0.0478839	-4.48076	14	102990501	F	II		IGR	opensea
cg12181459	0.0617246	0.44896	2.58616	0.0101232	0.0478775	-4.48063	10	8098328	F	II	GATA3	Body	island
cg22273355	0.0352771	0.951407	2.58436	0.0101226	0.0478749	-4.55792	13	113439949	F	II	ATP11A	Body	shore
cg09416512	-0.0771044	0.451788	-2.58619	0.0101224	0.0478748	-4.48056	19	35838636	R	II		IGR	shelf
cg26297819	0.0153849	0.0618446	2.58396	0.010122	0.0478733	-4.58159	22	41763280	R	I	TEF	TSS200	opensea
cg04247717	-0.0516134	0.54964	-2.58623	0.0101212	0.0478699	-4.48045	2	131797702	F	II	ARHGEF4	Body	island
cg09978077	0.0131664	0.0659956	2.58626	0.0101204	0.0478668	-4.48038	22	42229983	F	II	SREBF2	Body	island
cg17169931	0.0430188	0.0916195	2.58403	0.01012	0.0478655	-4.58141	15	41913347	R	I		IGR	island
cg25315400	0.0538717	0.334832	2.58631	0.0101189	0.0478611	-4.48025	10	72433218	R	II	ADAMTS14	Body	shore
cg03516452	0.0499715	0.228664	2.58408	0.0101186	0.0478602	-4.58129	10	44806558	F	I		IGR	island
cg27366888	0.0849416	0.536744	2.5863	0.0101178	0.0478567	-4.48333	2	224993012	F	II		IGR	opensea
cg00661732	0.0922913	0.584504	2.58621	0.0101169	0.0478562	-4.48538	3	61860646	F	II	PTPRG	Body	opensea
cg05376485	0.0521445	0.399409	2.58637	0.0101171	0.0478562	-4.48009	14	105442241	R	II	AHNAK2	Body	shelf
cg15148064	0.0400425	0.931778	2.5845	0.0101176	0.0478562	-4.55814	7	43678082	F	II		IGR	opensea
cg04286878	0.0022108	0.982709	2.58414	0.010117	0.0478562	-4.58115	5	306765	R	I	AHRR	Body	shore
cg07633506	-0.049588	0.262776	-2.58412	0.0101174	0.0478562	-4.58119	19	17958339	F	I	JAK3	5'UTR	shore
cg09592244	-0.0595621	0.158107	-2.58636	0.0101172	0.0478562	-4.4801	17	37024020	F	II		IGR	shore
cg01556502	-0.059773	0.346089	-2.58412	0.0101176	0.0478562	-4.5812	14	103655568	R	I		IGR	island
cg00373275	-0.0598358	0.854369	-2.58546	0.0101174	0.0478562	-4.5145	3	46875226	R	II	PRSS42	Body	island
cg00807871	0.0808938	0.483589	2.58416	0.0101164	0.0478551	-4.5811	6	37617124	F	I	MDGA1	Body	island
cg03804240	0.0380217	0.118692	2.58644	0.0101151	0.0478497	-4.47991	11	118481350	R	II	PHLDB1	5'UTR	island
cg26981268	0.0661931	0.343407	2.58646	0.0101145	0.0478472	-4.47986	16	51575701	F	II		IGR	opensea
cg04095226	0.0470497	0.90119	2.58547	0.010113	0.0478406	-4.51908	6	155386059	F	II		IGR	opensea
cg22742001	-0.030811	0.916268	-2.58444	0.0101128	0.0478404	-4.57742	12	110435418	F	II	GIT2	TSS1500	shore
cg16014122	0.00386069	0.952734	2.58431	0.010112	0.0478371	-4.58071	3	48506326	R	I	TREX1	TSS1500	opensea
cg14063191	0.0058427	0.0251677	2.58655	0.0101118	0.0478369	-4.47963	9	131486742	F	II	ZDHHC12	TSS1500	island
cg01776246	-0.0138898	0.0309475	-2.58655	0.0101119	0.0478369	-4.47963	17	55038508	R	II	COIL	TSS200	island
cg11480962	0.0846418	0.557678	2.58659	0.0101106	0.047833	-4.47952	15	87667131	F	II		IGR	opensea
cg02071553	0.0766821	0.644282	2.5865	0.0101108	0.047833	-4.48095	2	56229060	F	II	MIR216B	TSS1500	opensea
cg03974026	0.0625262	0.7873	2.58647	0.0101105	0.047833	-4.48656	6	3264071	R	II	PSMG4	3'UTR	opensea
cg21172807	0.0347899	0.146217	2.58659	0.0101108	0.047833	-4.47953	9	122318761	R	II		IGR	opensea
cg06093525	0.0623385	0.814351	2.58636	0.01011	0.0478318	-4.48864	6	136874706	F	II		IGR	shelf
cg09542210	-0.0873345	0.495125	-2.58632	0.0101101	0.0478318	-4.48934	3	157821536	F	II	SHOX2	Body	island
cg13027458	0.058086	0.279288	2.58658	0.0101097	0.0478312	-4.48262	16	59789219	F	II	LOC644649	TSS200	shore
cg12395284	0.0793885	0.659285	2.58667	0.0101084	0.0478256	-4.47932	3	10153222	R	II		IGR	shelf
cg16232596	0.0544228	0.880012	2.58564	0.0101047	0.0478085	-4.52918	10	134172687	F	II	LRRC27	Body	opensea
cg19411922	-0.0397089	0.888137	-2.58537	0.0101042	0.0478068	-4.54689	8	82012575	R	II	PAG1	5'UTR	opensea
cg25463749	0.0686261	0.432837	2.58686	0.0101031	0.047802	-4.47885	6	119401102	F	II	FAM184A	5'UTR	shore
cg22827806	0.0586241	0.262918	2.58687	0.0101026	0.0478002	-4.47881	12	49297569	F	II	CCDC65	TSS1500	opensea
cg22702741	0.0690531	0.601778	2.58689	0.0101021	0.0477983	-4.47876	7	133706550	F	II	EXOC4	Body	opensea
cg22536770	0.0774729	0.605627	2.58469	0.010101	0.0477938	-4.57974	19	18870922	F	I	CRTC1	Body	shelf
cg05886952	0.015225	0.0300394	2.58472	0.0101	0.0477896	-4.57965	19	42463694	R	I	RABAC1	TSS200	island
cg14373994	0.0650419	0.42751	2.587	0.0100989	0.047785	-4.47848	9	138021739	R	II		IGR	shelf
cg00045607	-0.0594298	0.591021	-2.58701	0.0100987	0.0477844	-4.47846	1	161039690	F	II	ARHGAP30	1stExon	opensea
cg22267234	-0.0272514	0.907188	-2.58554	0.0100985	0.0477841	-4.5451	11	9087524	R	II	SCUBE2	Body	opensea
cg02351160	0.0683398	0.512113	2.58703	0.0100982	0.0477833	-4.47842	7	159774	R	II		IGR	island
cg18381455	0.0498151	0.161855	2.58706	0.0100971	0.0477788	-4.47833	19	44905980	F	II	ZNF285A	TSS1500	opensea
cg01724479	-0.0501124	0.840937	-2.58637	0.0100968	0.0477776	-4.51145	7	156139261	R	II		IGR	opensea
cg16281758	0.0719315	0.356672	2.58709	0.0100963	0.047776	-4.47825	8	114390877	F	II	CSMD3	Body	opensea
cg07781399	0.0155223	0.0540971	2.5871	0.0100962	0.0477759	-4.47824	11	69455287	R	II	CCND1	TSS1500	island
cg22882460	0.0111368	0.959183	2.58502	0.0100961	0.0477759	-4.57235	17	78654648	F	II	RPTOR	Body	opensea
cg22478317	-0.0520448	0.214867	-2.5871	0.010096	0.0477759	-4.47823	2	110271930	R	II		IGR	opensea
cg07650504	0.0474651	0.150719	2.58716	0.0100943	0.0477689	-4.47808	12	48397055	R	II	COL2A1	Body	shore
cg01748970	0.0723487	0.688913	2.5871	0.0100936	0.0477659	-4.48434	14	62088363	F	II		IGR	opensea
cg19571293	0.00462155	0.0330663	2.58498	0.0100926	0.0477615	-4.57899	19	1028488	F	I	CNN2	Body	island
cg06634140	-0.0513708	0.859226	-2.58648	0.0100914	0.0477566	-4.51458	14	95956325	R	II		IGR	opensea
cg05299278	0.0858036	0.745643	2.58711	0.0100909	0.0477556	-4.48309	17	33885742	F	II	SLFN14	TSS1500	opensea
cg19269530	0.0650641	0.492075	2.58503	0.0100911	0.0477556	-4.57886	2	217541301	F	I	IGFBP5	3'UTR	opensea
cg09641127	0.0322138	0.943622	2.58542	0.010091	0.0477556	-4.55579	2	10193895	F	II	KLF11	3'UTR	opensea
cg11292836	0.0767139	0.47619	2.58732	0.0100897	0.0477509	-4.47767	12	78361907	F	II	NAV3	Body	opensea
cg06161630	0.00395198	0.0243941	2.58733	0.0100896	0.0477509	-4.47766	7	143106114	R	II	EPHA1	TSS200	opensea
cg13104274	0.0840718	0.490995	2.58737	0.0100884	0.0477454	-4.47755	1	169078316	F	II	ATP1B1	Body	shore
cg27476893	0.0332614	0.949397	2.58556	0.0100881	0.0477449	-4.55488	10	6259121	F	II	PFKFB3	Body	shelf
cg10133462	-0.0243124	0.851073	-2.5868	0.0100879	0.0477445	-4.50179	4	1305113	F	II	MAEA	Body	island
cg02643451	0.0814975	0.666602	2.58735	0.0100877	0.0477439	-4.4782	8	1497878	R	II	DLGAP2	Body	island
cg08721320	0.0679904	0.551538	2.58743	0.0100865	0.0477389	-4.47738	10	134929913	R	II	GPR123	Body	shelf
cg23652814	0.0913961	0.636141	2.58741	0.010086	0.0477376	-4.48052	6	12579152	R	II		IGR	opensea
cg24710435	0.0780213	0.643536	2.58746	0.0100859	0.0477376	-4.47733	10	14543847	F	II		IGR	opensea
cg22743884	0.0744064	0.322402	2.58745	0.0100861	0.0477376	-4.47735	8	11839844	R	II	DEFB135	1stExon	opensea
cg03508235	-0.06207	0.561344	-2.58745	0.0100861	0.0477376	-4.47735	14	23445994	R	II	JUB	5'UTR	shelf
cg22985016	0.0616087	0.436831	2.58523	0.0100855	0.0477369	-4.57837	5	497397	F	I	SLC9A3	Body	shore
cg07288541	-0.0234045	0.956495	-2.58538	0.0100848	0.0477343	-4.57202	8	18667704	R	II	PSD3	Body	opensea
cg17860747	-0.00128049	0.97947	-2.58527	0.0100844	0.0477327	-4.57827	19	42729693	F	I	ZNF526	Body	island
cg10349685	-0.0704642	0.259844	-2.58755	0.0100833	0.0477281	-4.4771	8	13372491	F	II	DLC1	TSS200	opensea
cg15653491	0.0175936	0.951637	2.58564	0.0100828	0.0477261	-4.56032	7	102722230	F	II	ARMC10	Body	opensea
cg17512904	0.0773135	0.789735	2.58711	0.0100826	0.047726	-4.49213	4	101107472	R	II	DDIT4L	3'UTR	shelf
cg26218047	-0.00469038	0.96034	-2.58536	0.0100818	0.0477228	-4.57804	1	117035969	R	I		IGR	opensea
cg20592766	0.0685813	0.452416	2.58762	0.0100813	0.0477207	-4.47692	2	109934860	F	II	SH3RF3	Body	opensea
cg07274204	0.0513934	0.716254	2.58762	0.0100811	0.0477202	-4.4769	16	31100095	F	II	POL3S	1stExon	opensea
cg09889948	-0.0527374	0.749956	-2.58729	0.0100798	0.0477149	-4.49288	17	48858873	F	II		IGR	island
cg01684579	0.0671326	0.423047	2.58768	0.0100795	0.0477141	-4.47676	5	175816834	F	II	NOP16	TSS1500	shore
cg13490227	0.0440828	0.831077	2.58726	0.0100795	0.0477141	-4.49356	8	37551676	R	II		IGR	shore
cg27539733	0.0443761	0.482636	2.58545	0.0100791	0.0477133	-4.5778	16	87160879	F	I		IGR	opensea
cg15936990	0.0198888	0.0584052	2.5877	0.0100789	0.0477129	-4.47671	1	27814725	R	II	WASF2	5'UTR	shore
cg09075515	0.0789948	0.352747	2.58766	0.0100787	0.0477124	-4.47741	8	56192721	F	II	XKR4	Body	opensea
cg19595234	0.0589535	0.136171	2.58549	0.0100781	0.04771	-4.57771	20	42543778	F	I	TOX2	TSS1500	island
cg14417329	0.0387516	0.141895	2.5878	0.010076	0.047701	-4.47645	17	80186273	R	II	SLC16A3	TSS200	island
cg15784332	0.0293869	0.0782344	2.5878	0.0100761	0.047701	-4.47646	19	18902172	F	II	COMP	TSS200	island
cg25707924	-0.0191054	0.0848042	-2.58781	0.0100758	0.047701	-4.47643	3	127174943	R	II		IGR	island
cg13285213	-0.0541782	0.291857	-2.5878	0.010076	0.047701	-4.47645	12	50056949	R	II	FMNL3	Body	opensea
cg13564825	0.0736064	0.226723	2.5856	0.0100747	0.0476973	-4.57741	19	38747201	R	I	PPP1R14A	TSS200	island
cg07783666	-0.0213339	0.839878	-2.5856	0.0100747	0.0476973	-4.57741	19	1820164	R	I	REXO1	Body	shore
cg27144719	-0.048173	0.898878	-2.58632	0.0100748	0.0476973	-4.54369	5	156340946	R	II		IGR	opensea
cg00640456	0.0880418	0.666444	2.58777	0.0100744	0.0476967	-4.47773	6	29274829	R	II	OR14J1	1stExon	opensea
cg10324701	0.0489935	0.805058	2.58562	0.0100742	0.0476965	-4.57736	12	131977869	R	I		IGR	shore
cg24874478	0.0212193	0.0473267	2.58787	0.0100741	0.0476965	-4.47628	5	92008	R	II		IGR	island
cg01233786	0.0402229	0.928974	2.58565	0.0100733	0.0476935	-4.57729	13	113498450	R	I	ATP11A	Body	shore
cg02792780	-0.0590263	0.536162	-2.58794	0.0100721	0.0476883	-4.47611	3	52529341	R	II	STAB1	TSS200	opensea
cg18181571	0.034247	0.151635	2.58794	0.0100719	0.0476877	-4.47609	5	52082858	R	II	ITGA1	TSS1500	shore
cg00523161	-0.0478536	0.619751	-2.58572	0.0100713	0.0476857	-4.57711	2	11888753	R	I	LPIN1	5'UTR	shore
cg22102078	-0.0490537	0.876244	-2.58684	0.0100713	0.0476857	-4.5234	6	130182512	R	II	C6orf191	TSS200	opensea
cg01603733	0.0779732	0.565797	2.58798	0.0100708	0.0476842	-4.47599	22	50529698	R	II	MOV10L1	Body	island
cg11970679	0.0888882	0.600707	2.58794	0.0100694	0.0476782	-4.47977	7	21682152	R	II	DNAH11	Body	opensea
cg06557887	0.000934427	0.0208519	2.58579	0.0100693	0.0476781	-4.57693	17	38443852	R	I	CDC6	TSS1500	island
cg25198599	0.0848049	0.573283	2.58805	0.0100676	0.0476708	-4.47642	12	131142648	F	II		IGR	opensea
cg09390414	-0.0423114	0.886346	-2.58674	0.0100669	0.0476682	-4.53621	11	2571525	F	II	KCNQ1	Body	opensea
cg01943874	0.0641062	0.268237	2.58593	0.0100652	0.0476605	-4.57657	20	44746944	F	I	CD40	1stExon	island
cg06486451	0.00843446	0.0458378	2.58819	0.0100648	0.0476593	-4.47546	20	30467545	R	II	TTLL9	Body	island
cg18671199	0.00827682	0.0419488	2.58595	0.0100647	0.0476593	-4.57653	19	53289524	F	I	ZNF600	5'UTR	shore
cg27186013	0.0789322	0.711079	2.58767	0.010064	0.0476566	-4.49184	4	95264127	R	II	HPGDS	TSS200	opensea
cg07632946	0.0242627	0.111642	2.58823	0.0100636	0.047655	-4.47535	5	137515561	F	II	BRD8	TSS1500	shore
cg12911095	-0.0604894	0.812946	-2.58738	0.0100634	0.0476547	-4.51568	5	38468306	F	II		IGR	opensea
cg20773033	0.0775969	0.610408	2.58821	0.0100629	0.047653	-4.47601	22	39635187	R	II	PDGFB	Body	shelf
cg19611163	0.0631035	0.389308	2.58826	0.0100628	0.047653	-4.47528	3	123411211	F	II	MYLK	Body	opensea
cg09126559	0.0533252	0.50968	2.58606	0.0100617	0.0476483	-4.57626	7	44261162	R	I	CAMK2B	Body	shore
cg10790181	0.0658771	0.743468	2.58606	0.0100615	0.0476479	-4.57624	10	2776004	R	I		IGR	opensea
cg08716655	0.0119194	0.0411179	2.58833	0.0100608	0.0476452	-4.47511	1	66257732	F	II	PDE4B	TSS1500	shore
cg22364435	-0.0266299	0.92494	-2.58671	0.0100599	0.0476414	-4.55474	11	78094955	F	II	GAB2	Body	opensea
cg11558107	-0.0643388	0.574217	-2.58614	0.0100592	0.0476389	-4.57604	15	60700124	F	I		IGR	opensea
cg24256745	0.0635775	0.478099	2.58839	0.010059	0.0476383	-4.47495	1	3196029	F	II	PRDM16	Body	island
cg23880703	0.0534237	0.79561	2.58617	0.0100586	0.0476369	-4.57598	10	118563859	F	I		IGR	opensea
cg26448609	0.040533	0.904099	2.58736	0.0100585	0.0476369	-4.52713	7	107577540	R	II	LAMB1	Body	opensea
cg16689937	0.0703843	0.332505	2.58846	0.0100572	0.0476315	-4.47479	14	67656241	F	II	FAM71D	5'UTR	opensea
cg26309134	0.0770988	0.212574	2.58847	0.0100569	0.0476305	-4.47476	19	56879571	F	II	ZNF542	TSS200	island
cg10369125	0.0665432	0.589596	2.58849	0.0100551	0.0476225	-4.47531	4	53706166	R	II		IGR	opensea
cg00532455	0.0659844	0.711214	2.58841	0.0100549	0.047622	-4.47919	2	148617336	F	II	ACVR2A	Body	opensea
cg17876497	-0.0376317	0.0921299	-2.58857	0.010054	0.0476183	-4.4745	10	88731295	R	II	AGAP11	5'UTR	island
cg03222244	0.00562031	0.0355531	2.58859	0.0100535	0.0476167	-4.47446	10	30026066	F	II	SVIL	TSS1500	island
cg13314778	-0.0708848	0.746362	-2.58797	0.0100532	0.0476155	-4.49706	3	70889448	F	II		IGR	opensea
cg04588051	0.058959	0.827881	2.58843	0.0100518	0.0476095	-4.48278	11	10051398	R	II	SBF2	Body	opensea
cg19069346	0.0155966	0.0364532	2.58875	0.0100488	0.0475957	-4.47404	21	41239214	R	II	PCP4	TSS200	opensea
cg18108840	0.0725378	0.515745	2.58877	0.0100483	0.0475942	-4.474	10	103009303	R	II		IGR	opensea
cg23082862	-0.0673796	0.55775	-2.58876	0.0100472	0.0475896	-4.47461	10	128993115	F	II	FAM196A	5'UTR	shore
cg13750949	0.0164314	0.0548487	2.58882	0.0100467	0.0475878	-4.47386	14	105293957	F	II		IGR	shore
cg18867001	0.048699	0.862323	2.58838	0.010046	0.0475851	-4.49822	13	113439513	F	II	ATP11A	Body	shore
cg17480467	-0.0676944	0.150797	-2.58885	0.010046	0.0475851	-4.47379	10	102588959	R	II	PAX2	3'UTR	shore
cg23397216	-0.0383171	0.822236	-2.58832	0.0100455	0.0475837	-4.49961	19	45885922	F	II	PPP1R13L	Body	island
cg13227162	0.0683224	0.556944	2.58892	0.0100439	0.0475765	-4.4736	14	101351197	R	II	RTL1	TSS200	shore
cg12401651	0.026571	0.0913634	2.58898	0.0100423	0.0475697	-4.47347	1	150669681	F	II	GOLPH3L	TSS200	opensea
cg06369833	0.00109906	0.0187985	2.58675	0.0100419	0.047568	-4.5745	19	40909697	F	I	PRX	Body	island
cg14768519	0.0294003	0.918205	2.58676	0.0100416	0.0475672	-4.57447	17	79870056	R	I	SIRT7	3'UTR	shore
cg22230640	-0.0160212	0.0320118	-2.58902	0.010041	0.0475649	-4.47335	6	32805807	R	II	TAP2	Body	shore
cg12114049	-0.00485747	0.0912021	-2.58682	0.0100398	0.0475598	-4.57431	22	31892114	R	I	SFI1	TSS200	island
cg22681186	0.090633	0.585839	2.58894	0.0100397	0.0475597	-4.48027	7	28713246	R	II	CREB5	Body	opensea
cg00223767	-0.0327927	0.902368	-2.58745	0.0100385	0.0475546	-4.54516	11	75831715	F	II	UVRAG	Body	opensea
cg05100279	-0.0252871	0.934749	-2.58719	0.0100383	0.0475546	-4.56384	11	78075960	F	II	GAB2	Body	opensea
cg06606199	-0.0761841	0.267467	-2.58916	0.010037	0.0475486	-4.47299	12	115174773	R	II		IGR	island
cg15890143	0.0519764	0.125183	2.58693	0.0100367	0.0475481	-4.57404	14	77736904	R	I	NGB	Body	island
cg11973682	0.0285115	0.0754008	2.58697	0.0100356	0.0475433	-4.57394	4	5890633	R	I	CRMP1	Body	island
cg19283840	-0.0797745	0.253096	-2.58925	0.0100347	0.0475394	-4.47278	8	67344642	R	II	ADHFE1	TSS200	island
cg13885965	-0.0145159	0.0315563	-2.58707	0.0100326	0.0475302	-4.57367	6	30712409	R	I	IER3	TSS200	island
cg14027957	0.0860274	0.575268	2.58933	0.0100324	0.0475296	-4.47258	1	13930786	F	II	PDPN	5'UTR	opensea
cg02625222	0.0598691	0.282118	2.58935	0.0100318	0.0475274	-4.47253	9	126135169	R	II	CRB2	Body	shore
cg19680308	0.0843406	0.63337	2.58935	0.0100292	0.0475158	-4.4762	6	124091199	R	II		IGR	opensea
cg20813798	0.0720792	0.420769	2.58944	0.0100292	0.0475158	-4.4723	17	74992942	F	II		IGR	opensea
cg24857294	-0.0246717	0.14461	-2.58945	0.0100289	0.0475155	-4.47227	2	121010915	F	II	RALB	5'UTR	island
cg14517810	0.084429	0.701053	2.58928	0.0100287	0.0475149	-4.47757	17	14584000	R	II		IGR	opensea
cg14105018	0.0570746	0.795165	2.58943	0.0100283	0.0475134	-4.47293	9	131711353	F	II	NUP188	Body	shore
cg15674219	0.0727741	0.639877	2.58951	0.010027	0.0475079	-4.4721	19	46308199	R	II	RSPH6A	Body	shore
cg10701232	0.0619845	0.359715	2.58956	0.0100256	0.0475021	-4.47198	11	64507260	F	II	RASGRP2	Body	shelf
cg05139070	0.00256622	0.0173559	2.58957	0.0100253	0.0475021	-4.47195	1	23696194	R	II	C1orf213	3'UTR	shore
cg14708401	-0.0250472	0.809012	-2.58732	0.0100256	0.0475021	-4.57305	3	4715031	R	I	ITPR1	Body	opensea
cg15825321	-0.0470581	0.639713	-2.58732	0.0100255	0.0475021	-4.57304	17	36666642	F	I	ARHGAP23	Body	island
cg26671246	0.0375493	0.394472	2.58736	0.0100242	0.0474975	-4.57293	1	23203462	F	I	EPHB2	Body	opensea
cg02587602	-0.0571266	0.296221	-2.58964	0.0100234	0.047494	-4.47178	11	123302047	R	II		IGR	island
cg15889976	0.0567006	0.812763	2.58953	0.0100216	0.0474862	-4.47938	12	124432796	F	II	CCDC92	5'UTR	opensea
cg19860796	-0.00411844	0.0267325	-2.58973	0.0100209	0.0474838	-4.47156	11	6628351	R	II	ILK	Body	shelf
cg14778691	-0.0420152	0.867281	-2.58886	0.010021	0.0474838	-4.51815	8	143430202	F	II	TSNARE1	Body	shore
cg10959048	0.083948	0.728827	2.5896	0.0100196	0.0474782	-4.47426	3	93694020	R	II	PROS1	TSS1500	shore
cg18101157	0.0628346	0.88618	2.58908	0.0100194	0.0474779	-4.49301	14	101201316	R	II	DLK1	3'UTR	shore
cg08658634	0.0758697	0.513073	2.5898	0.0100187	0.0474752	-4.47136	1	184319916	R	II		IGR	opensea
cg23750338	-0.0558596	0.841847	-2.58901	0.0100146	0.0474564	-4.51489	8	142222470	R	II	SLC45A4	Body	shore
cg26546912	-0.0688516	0.608097	-2.59	0.0100131	0.0474497	-4.47086	11	134216065	R	II	GLB1L2	Body	shelf
cg18315676	0.0847166	0.649652	2.58988	0.0100128	0.0474487	-4.47544	20	47015194	R	II		IGR	shore
cg27510901	0.00193698	0.0216668	2.59004	0.0100119	0.047445	-4.47075	10	22292876	F	II	DNAJC1	TSS1500	island
cg04690793	0.044632	0.908026	2.58875	0.0100105	0.0474391	-4.52201	6	34723390	F	II	SNRPC	TSS1500	shore
cg17805072	0.0686874	0.597331	2.59013	0.0100093	0.0474338	-4.47052	5	176033790	F	II	GPRIN1	5'UTR	shelf
cg11982958	0.0414279	0.211505	2.59017	0.0100083	0.0474295	-4.47043	11	126869564	R	II	KIRREL3	Body	shore
cg17881037	0.0627793	0.432965	2.5902	0.0100074	0.0474259	-4.47035	7	152714871	F	II		IGR	opensea
cg21854617	-0.0645836	0.746997	-2.58977	0.0100065	0.0474222	-4.49243	8	49595651	R	II		IGR	opensea
cg17930583	0.0659782	0.429963	2.59025	0.0100059	0.04742	-4.47022	6	29591082	F	II	GABBR1	Body	opensea
cg02703032	-0.0116883	0.126773	-2.58802	0.0100055	0.0474186	-4.57126	6	32938830	R	I	BRD2	5'UTR	shore
cg21967368	0.0579342	0.276416	2.59029	0.010005	0.0474166	-4.47014	2	211422328	R	II	CPS1	Body	opensea
cg02400146	-0.0370957	0.940944	-2.58845	0.0100043	0.0474139	-4.55201	6	90312567	F	II	ANKRD6	Body	opensea
cg25592910	0.0669159	0.316055	2.59032	0.0100041	0.0474136	-4.47006	10	56561124	R	II	PCDH15	TSS200	opensea
cg00056066	-0.076746	0.395472	-2.58808	0.0100037	0.0474123	-4.5711	10	25010738	F	I	ARHGAP21	Body	shore
cg04848925	0.0177219	0.049705	2.59038	0.0100022	0.0474057	-4.46989	17	46894294	R	II	TTLL6	Body	island
cg08274073	-0.0740856	0.743062	-2.58989	0.0100019	0.0474047	-4.495	8	63776508	R	II	NKAIN3	Body	opensea
cg07333545	0.0803119	0.379836	2.59041	0.0100014	0.0474029	-4.46982	6	52170606	F	II		IGR	shore
cg26940178	0.049668	0.200484	2.58819	0.0100005	0.0473993	-4.57081	1	76082888	R	I		IGR	shore
cg20025970	0.0843464	0.556631	2.59016	0.0100002	0.0473982	-4.48438	12	22089560	R	II	ABCC9	1stExon	opensea
cg02207155	0.0748374	0.753572	2.59026	0.00999955	0.0473959	-4.47812	14	80854710	R	II		IGR	opensea
cg09359064	0.0484867	0.175272	2.59048	0.00999933	0.0473953	-4.46963	9	135039893	R	II	NTNG2	5'UTR	island
cg00284708	0.0754255	0.67851	2.59041	0.00999909	0.0473947	-4.47351	8	43147581	F	II	POTEA	TSS200	opensea
cg20119308	-0.0208379	0.92199	-2.5886	0.00999903	0.0473947	-4.55412	3	50376000	F	II	RASSF1	TSS1500	shore
cg15229275	0.0572977	0.263442	2.58828	0.00999812	0.0473915	-4.5706	19	46800054	R	I	HIF3A	TSS1500	island
cg02849583	-0.0141285	0.908775	-2.58828	0.00999817	0.0473915	-4.5706	3	120129820	F	I	FSTL1	Body	opensea
cg00423030	0.0545425	0.198296	2.59053	0.00999789	0.0473913	-4.4695	17	76037075	R	II	TNRC6C	5'UTR	island
cg16823277	0.0785458	0.568619	2.59054	0.0099976	0.0473904	-4.46948	11	1536428	F	II	HCCA2	Body	shore
cg23881299	0.0620731	0.7448	2.59056	0.00999726	0.0473894	-4.46945	10	121116990	F	II	GRK5	Body	opensea
cg02886188	0.0500818	0.241081	2.59056	0.00999705	0.0473889	-4.46943	4	183727013	F	II		IGR	shore
cg03835233	0.0779578	0.822036	2.59021	0.00999619	0.0473854	-4.48061	6	170754691	F	II		IGR	shore
cg27059840	0.0797285	0.59687	2.59056	0.00999596	0.0473848	-4.47004	13	112849220	F	II		IGR	island
cg05902522	0.0556209	0.853269	2.59018	0.00999587	0.0473848	-4.49302	3	149348590	R	II	WWTR1	Body	opensea
cg26984593	-0.0428469	0.495018	-2.58839	0.00999496	0.0473812	-4.57032	10	14051636	F	I	FRMD4A	Body	opensea
cg04304255	0.0799675	0.654049	2.59057	0.0099943	0.0473786	-4.47308	13	67155091	F	II	PCDH9	Body	opensea
cg00341742	-0.0613679	0.114268	-2.59073	0.00999116	0.0473642	-4.47208	2	154335698	R	II	RPRM	TSS1500	shore
cg16016281	0.0730388	0.379289	2.59078	0.00998976	0.0473582	-4.46949	5	14108432	R	II		IGR	opensea
cg14125368	0.0196233	0.944532	2.58903	0.00998969	0.0473582	-4.55493	9	135474365	F	II	DDX31	Body	opensea
cg06517798	-0.0526225	0.827549	-2.59037	0.0099895	0.047358	-4.48625	1	160121283	R	II	ATP1A4	TSS200	opensea
cg18407955	-0.0725077	0.551218	-2.59084	0.00998932	0.0473577	-4.46874	7	158110685	R	II	PTPRN2	Body	island
cg18269801	0.0193251	0.933803	2.5886	0.00998893	0.0473564	-4.56978	17	35732756	F	I	ACACA	5'UTR	opensea
cg26763155	0.0791474	0.75424	2.59066	0.0099882	0.0473535	-4.47951	13	109276654	R	II	MYO16	5'UTR	opensea
cg03720611	0.0598912	0.359956	2.59088	0.00998797	0.0473529	-4.46862	19	10124152	R	II	RDH8	1stExon	shelf
cg21999726	-0.0593464	0.767565	-2.59063	0.00998786	0.0473529	-4.47778	7	4000258	F	II	SDK1	Body	opensea
cg22593395	0.0905517	0.546358	2.59072	0.00998772	0.0473528	-4.47636	3	21038502	F	II		IGR	opensea
cg10064322	-0.0618439	0.486055	-2.59091	0.00998727	0.0473513	-4.46855	19	14591203	F	II	GIPC1	Body	island
cg14337897	0.0508807	0.825713	2.5903	0.00998689	0.04735	-4.49805	9	99379575	R	II	CDC14B	Body	shore
cg15553522	0.00433119	0.0280622	2.59093	0.00998658	0.0473491	-4.46849	11	60692329	F	II	TMEM132A	Body	island
cg00730561	-0.0663338	0.604417	-2.59094	0.00998645	0.047349	-4.46848	10	102279703	F	II	SEC31B	TSS200	island
cg13927140	0.0307195	0.187611	2.59101	0.00998434	0.0473395	-4.46829	19	30713209	F	II		IGR	shore
cg08263941	0.0829341	0.607359	2.59103	0.00998369	0.047337	-4.46823	7	136401170	F	II		IGR	opensea
cg14781922	0.0660784	0.286613	2.5888	0.00998326	0.0473355	-4.56927	1	3568124	R	I	TP73	TSS1500	island
cg08491575	0.0646856	0.544219	2.59105	0.00998323	0.0473355	-4.46819	11	62284422	R	II	AHNAK	Body	opensea
cg01394339	0.0317516	0.121434	2.59107	0.00998271	0.047334	-4.46815	6	73972288	R	II	KHDC1	5'UTR	shore
cg24242593	0.00332582	0.0300355	2.59112	0.00998113	0.047327	-4.46801	15	75497181	F	II	C15orf39	5'UTR	shore
cg13913654	0.0855912	0.755775	2.59094	0.00998033	0.0473238	-4.47881	9	137650095	R	II	COL5A1	Body	opensea
cg09912988	0.00621322	0.0430769	2.59116	0.00998025	0.0473238	-4.46793	12	25347752	F	II	LYRM5	TSS1500	shore
cg12009856	0.0778817	0.487311	2.59122	0.00997836	0.0473155	-4.46776	10	15131892	R	II	ACBD7	TSS1500	shore
cg03947459	0.0286416	0.0625078	2.58899	0.00997777	0.0473133	-4.56878	4	1685442	F	I	FAM53A	5'UTR	island
cg18826572	0.0710291	0.309604	2.59125	0.00997757	0.0473129	-4.46769	8	144510343	R	II		IGR	shore
cg14624784	-0.0542154	0.775609	-2.59104	0.00997732	0.0473123	-4.47368	9	92270937	R	II	LOC100129066	Body	opensea
cg03742808	0.0309969	0.175197	2.59127	0.0099769	0.0473108	-4.46763	17	76128634	R	II	TMC8	Body	shore
cg01188936	0.00269268	0.0171708	2.5913	0.00997616	0.0473078	-4.46756	12	80084361	F	II	PAWR	5'UTR	island
cg19819265	0.0719129	0.601303	2.59128	0.00997542	0.0473049	-4.47068	1	151446498	R	II		IGR	shore
cg10667102	0.0387904	0.400575	2.58911	0.00997455	0.0473018	-4.56849	19	1265458	R	I		IGR	shore
cg15184602	0.0212521	0.0412081	2.5891	0.00997466	0.0473018	-4.5685	11	125365808	R	I	FEZ1	5'UTR	island
cg20670075	0.0605813	0.357068	2.58915	0.00997336	0.0472967	-4.56838	12	113909388	F	I	LHX5	5'UTR	island
cg03106207	-0.0653937	0.496408	-2.59142	0.00997271	0.0472942	-4.46725	2	96814751	R	II		IGR	shelf
cg08160063	0.0833653	0.456919	2.59143	0.00997254	0.0472939	-4.46724	16	7704961	F	II	A2BP1	Body	shore
cg25485805	0.0589404	0.364497	2.59143	0.00997239	0.0472939	-4.46722	3	13246862	R	II		IGR	shore
cg07576074	0.0390038	0.320004	2.58918	0.0099724	0.0472939	-4.5683	21	46131878	R	I	C21orf29	TSS1500	shelf
cg00629427	-0.0647579	0.487533	-2.59143	0.00997252	0.0472939	-4.46724	13	95357638	F	II		IGR	island
cg02655630	-0.0581258	0.569236	-2.59146	0.00997154	0.0472913	-4.46715	20	44658941	R	II	SLC12A5	Body	island
cg08353938	0.0853977	0.595472	2.59142	0.00997136	0.0472911	-4.46784	2	217227472	R	II	2021-03-04	Body	opensea
cg07315745	0.016624	0.073795	2.58926	0.00997014	0.0472858	-4.5681	11	129245707	F	I	BARX2	TSS200	island
cg02127689	0.0566611	0.388487	2.59152	0.00996979	0.0472847	-4.46699	6	5849049	R	II		IGR	shelf
cg00409104	-0.0646585	0.533542	-2.59153	0.00996955	0.0472841	-4.46697	17	8762014	F	II	PIK3R6	5'UTR	opensea
cg01534527	0.088292	0.613713	2.59116	0.00996922	0.0472831	-4.48064	3	38003247	R	II	CTDSPL	Body	opensea
cg17574471	-0.0145856	0.951742	-2.5893	0.00996887	0.047282	-4.56798	4	1834678	F	I	LETM1	Body	opensea
cg01084500	0.0574129	0.828818	2.58932	0.00996841	0.0472803	-4.56794	1	244973602	R	I		IGR	opensea
cg02689785	0.0720738	0.499899	2.5916	0.00996764	0.0472772	-4.4668	10	105004949	R	II	LOC729020	TSS1500	opensea
cg24700663	0.00156414	0.0173553	2.58936	0.00996718	0.0472755	-4.56783	4	77172643	R	I	FAM47E	TSS1500	island
cg02393479	0.0965031	0.618546	2.59149	0.00996696	0.047275	-4.47135	8	86352350	F	II	CA3	Body	shore
cg09461388	0.047586	0.257644	2.5917	0.00996487	0.0472657	-4.46655	22	46763229	R	II	CELSR1	Body	shore
cg19255608	0.0546528	0.280113	2.59172	0.00996426	0.0472634	-4.4665	1	153581655	F	II	S100A16	5'UTR	opensea
cg23982151	-0.010922	0.0322843	-2.59172	0.00996406	0.0472629	-4.46648	1	224371627	R	II	DEGS1	Body	island
cg22203776	-0.0554844	0.257684	-2.59174	0.00996352	0.0472609	-4.46643	3	147112316	R	II	ZIC4	Body	shore
cg22919728	0.0439164	0.249031	2.59175	0.00996323	0.0472601	-4.4664	3	126242490	F	II	CHST13	TSS1500	shore
cg09341015	0.0722276	0.703411	2.58951	0.00996304	0.0472597	-4.56746	7	117171038	R	I	CFTR	Body	opensea
cg26751588	-0.0837396	0.654908	-2.59098	0.00996301	0.0472597	-4.50947	17	14109671	F	II	COX10	Body	shore
cg23034014	0.0710735	0.697634	2.59152	0.00996256	0.0472586	-4.47306	3	115485166	F	II		IGR	opensea
cg11570286	0.0738166	0.713334	2.59149	0.00996223	0.0472575	-4.47372	7	82385343	F	II	PCLO	3'UTR	opensea
cg02514888	0.0811325	0.655111	2.59182	0.00996124	0.0472534	-4.46622	2	233796015	F	II	NGEF	Body	shelf
cg14288903	0.0527636	0.858396	2.59112	0.0099612	0.0472534	-4.49716	17	7260326	F	II	TMEM95	3'UTR	opensea
cg11996434	0.0391333	0.0733329	2.59184	0.00996079	0.0472523	-4.46618	8	70747440	F	II	SLCO5A1	TSS200	island
cg04203824	-0.0116998	0.935418	-2.59027	0.00996002	0.0472492	-4.54441	4	3418911	F	II	RGS12	Body	shelf
cg22211866	0.00382286	0.0300636	2.59191	0.00995878	0.0472439	-4.466	15	77713084	R	II	HMG20A	TSS200	shore
cg22495124	0.0905913	0.651495	2.5919	0.00995792	0.0472403	-4.46664	17	64873528	R	II	CACNG5	1stExon	opensea
cg21685808	0.045057	0.142271	2.59195	0.0099578	0.0472403	-4.46592	6	45982421	R	II	CLIC5	Body	shore
cg02406098	0.0747556	0.737305	2.59192	0.00995739	0.0472389	-4.46659	3	32911355	R	II	TRIM71	Body	opensea
cg19767896	0.00264623	0.0373122	2.58972	0.00995702	0.0472377	-4.56692	19	14529108	R	I	DDX39	5'UTR	shore
cg04856043	0.00826575	0.0506635	2.59202	0.00995574	0.0472322	-4.46573	2	20851304	R	II	HS1BP3	TSS1500	shore
cg09251910	0.0822475	0.594379	2.59194	0.00995429	0.0472258	-4.47021	10	1254969	R	II	ADARB2	Body	shelf
cg21525369	0.052248	0.381073	2.59209	0.00995383	0.0472242	-4.46556	15	89284973	R	II		IGR	shore
cg24409566	0.0425467	0.18551	2.59212	0.00995291	0.0472204	-4.46548	11	2933967	F	II	SLC22A18	Body	shelf
cg00743056	0.003489	0.0275274	2.59215	0.00995212	0.0472172	-4.46541	3	9004664	F	II	RAD18	Body	shore
cg04503500	-0.0314152	0.94745	-2.59007	0.00995149	0.0472147	-4.55947	11	77158423	F	II	PAK1	5'UTR	opensea
cg05860956	0.0528547	0.168474	2.59218	0.00995108	0.0472133	-4.46531	12	312595	R	II	SLC6A12	Body	island
cg12908399	0.0333601	0.112238	2.59219	0.009951	0.0472133	-4.4653	1	229570288	R	II	ACTA1	TSS1500	island
cg03781262	-0.029148	0.903216	-2.59081	0.00995066	0.0472124	-4.52166	19	58879871	R	II	ZNF837	Body	island
cg05292788	0.0582065	0.825156	2.59125	0.00994995	0.0472096	-4.50095	6	29586060	F	II	GABBR1	Body	opensea
cg25741597	0.0714926	0.484489	2.59215	0.00994949	0.0472082	-4.46659	3	147722622	F	II		IGR	opensea
cg13753670	0.00598983	0.0354006	2.59224	0.00994955	0.0472082	-4.46517	17	65991773	R	II		IGR	shore
cg05035143	-0.0539362	0.880236	-2.59052	0.00994912	0.0472073	-4.54246	13	43597297	R	II	DNAJC15	TSS200	shore
cg09103518	0.0260044	0.944778	2.59004	0.00994797	0.0472024	-4.56611	22	46806363	R	I	CELSR1	Body	shore
cg11605551	0.0749655	0.554495	2.59233	0.00994681	0.0471974	-4.46493	13	113765634	R	II	F7	Body	shore
cg10092108	0.0836795	0.499072	2.59235	0.00994633	0.0471957	-4.46489	8	108144638	F	II		IGR	opensea
cg20817100	-0.0120701	0.916264	-2.59015	0.00994496	0.0471897	-4.56584	17	27889938	R	I	ABHD15	Body	shelf
cg00107285	0.0803545	0.59982	2.59241	0.00994474	0.0471892	-4.46474	12	124409804	F	II	DNAH10	Body	opensea
cg03415518	-0.0226476	0.959864	-2.59036	0.0099443	0.0471877	-4.55996	12	97885729	R	II	RMST	Body	opensea
cg07593205	0.0509059	0.909009	2.59086	0.00994129	0.0471743	-4.53648	10	133775416	F	II		IGR	opensea
cg08739755	-0.0226881	0.921204	-2.59066	0.00994137	0.0471743	-4.55378	2	172815385	R	II	HAT1	Body	opensea
cg19380394	0.0756219	0.778437	2.59216	0.00994095	0.0471737	-4.48049	4	171960501	R	II		IGR	opensea
cg07628073	-0.018069	0.932429	-2.59029	0.00994101	0.0471737	-4.56548	19	3122304	R	I		IGR	shore
cg15418322	0.0724724	0.764119	2.59206	0.00994032	0.0471715	-4.48722	14	37558604	R	II	SLC25A21	Body	opensea
cg10663936	0.0718676	0.831402	2.59215	0.00993987	0.0471703	-4.48345	6	45610202	R	II		IGR	opensea
cg27276395	-0.0236093	0.859593	-2.59032	0.00993996	0.0471703	-4.56539	15	66856204	F	I	LCTL	Body	opensea
cg19413366	0.0352002	0.425465	2.59036	0.009939	0.0471669	-4.5653	8	143781985	F	I	LY6K	1stExon	island
cg24311004	-0.0147022	0.96429	-2.59058	0.00993883	0.0471666	-4.55516	7	123558120	R	II		IGR	opensea
cg16115440	-0.0325697	0.932086	-2.59093	0.00993754	0.047161	-4.54704	7	149577256	F	II	ATP6V0E2	3'UTR	opensea
cg00480381	0.0887642	0.590752	2.59261	0.00993639	0.0471561	-4.46789	16	7382796	R	II	A2BP1	Body	opensea
cg06873916	0.0834343	0.41879	2.59263	0.00993602	0.0471549	-4.47028	16	89410196	R	II	ANKRD11	5'UTR	shore
cg25098174	-0.0572933	0.492459	-2.59272	0.00993592	0.0471549	-4.46395	17	61512571	F	II	CYB561	Body	shore
cg11199639	0.068699	0.590194	2.59048	0.00993551	0.0471535	-4.56499	8	39172111	F	I	ADAM5P	TSS200	opensea
cg10996816	0.069668	0.499296	2.59278	0.0099342	0.0471479	-4.4638	4	6903963	R	II		IGR	opensea
cg25205375	-0.00595647	0.161412	-2.59054	0.00993378	0.0471464	-4.56483	7	66093715	R	I	KCTD7	TSS200	island
cg19081270	0.0145949	0.918859	2.59055	0.00993355	0.0471459	-4.56481	7	4830343	F	I	KIAA0415	Body	shore
cg09837943	0.0782988	0.471217	2.59283	0.00993281	0.0471429	-4.46367	19	57306631	F	II	ZIM2	Body	shore
cg14672084	0.083909	0.592931	2.59062	0.00993162	0.0471378	-4.56464	5	140857941	F	I	PCDHGA4	Body	island
cg18083704	-0.0097021	0.0173054	-2.59062	0.00993151	0.0471378	-4.56463	3	9851847	F	I	TTLL3	TSS200	island
cg21285773	0.0633935	0.60883	2.59289	0.0099309	0.0471355	-4.4635	1	111022652	F	II	CYMP	TSS1500	opensea
cg11011938	0.0191034	0.0576035	2.5929	0.00993072	0.0471351	-4.46348	5	9545976	R	II	SEMA5A	5'UTR	island
cg19968692	0.00176428	0.0131466	2.59066	0.00993044	0.0471344	-4.56453	13	73301900	F	I	C13orf37	5'UTR	island
cg00033773	0.0687053	0.71823	2.59293	0.00992862	0.0471266	-4.46401	19	12779366	R	II	MORG1	TSS1500	shore
cg06714284	0.0225417	0.0266982	2.59072	0.00992869	0.0471266	-4.56438	1	235812840	F	I	GNG4	5'UTR	island
cg13940908	0.0770619	0.482672	2.59298	0.00992836	0.0471265	-4.46327	1	6227927	F	II	CHD5	Body	opensea
cg17181336	0.0628882	0.842771	2.59224	0.00992844	0.0471265	-4.50148	13	33688038	R	II	STARD13	Body	opensea
cg00887153	0.0543863	0.2193	2.59299	0.00992824	0.0471265	-4.46326	16	71559593	R	II	CHST4	TSS1500	opensea
cg17366808	0.0682089	0.696883	2.59074	0.00992802	0.0471261	-4.56431	15	73735476	R	I	C15orf60	TSS200	island
cg14615959	0.0448172	0.86203	2.5925	0.00992787	0.0471261	-4.479	9	133953606	R	II	LAMC3	Body	opensea
cg06432487	0.0222853	0.966978	2.591	0.00992788	0.0471261	-4.5535	10	126623651	F	II		IGR	opensea
cg19729803	-0.0305188	0.961439	-2.59087	0.00992792	0.0471261	-4.55802	5	137803362	F	II	EGR1	Body	shore
cg07247133	0.0787359	0.762637	2.59284	0.00992749	0.0471258	-4.47335	5	142066658	R	II	FGF1	5'UTR	opensea
cg04126335	-0.00810188	0.979402	-2.59079	0.0099267	0.0471226	-4.5642	1	145525223	F	II	ITGA10	Body	opensea
cg22232704	0.0600798	0.309262	2.59305	0.00992643	0.0471218	-4.4631	13	110961606	R	II	COL4A2	Body	shore
cg24238564	-0.0154815	0.0496226	-2.59081	0.00992618	0.0471212	-4.56415	11	65779343	F	I	CST6	TSS200	island
cg04268405	-0.0253965	0.929002	-2.59123	0.00992517	0.047117	-4.54298	10	73723221	R	II	CHST3	TSS1500	shore
cg18470839	-0.0679588	0.283502	-2.59092	0.00992309	0.0471076	-4.56387	12	114878173	F	I		IGR	island
cg20125091	0.0440787	0.152399	2.59319	0.00992252	0.0471055	-4.46275	1	92952641	F	II	GFI1	TSS1500	shore
cg17621241	-0.028621	0.968205	-2.5912	0.00992239	0.0471054	-4.55301	13	113622038	R	II	MCF2L	TSS1500	shore
cg13679083	0.0429857	0.913787	2.59204	0.00992206	0.0471044	-4.5129	5	53240482	R	II	ARL15	Body	opensea
cg05081223	-0.0289039	0.051531	-2.59324	0.00992102	0.0471	-4.46261	12	14927804	F	II	H2AFJ	1stExon	island
cg08452525	0.0125333	0.0676516	2.59326	0.00992071	0.047099	-4.46258	10	5727808	R	II	C10orf18	5'UTR	shore
cg05652090	-0.0348694	0.923782	-2.59102	0.00992013	0.0470968	-4.56361	12	118293169	R	I	KSR2	Body	opensea
cg03233624	0.0975293	0.501892	2.59298	0.00991999	0.0470967	-4.47719	17	55740464	R	II	MSI2	Body	opensea
cg26426898	0.0293794	0.221674	2.59106	0.00991905	0.0470928	-4.56351	20	709094	R	I		IGR	island
cg03008093	0.082751	0.572389	2.59332	0.00991889	0.0470926	-4.46242	6	170361827	F	II		IGR	opensea
cg08304103	-0.0534302	0.665747	-2.59341	0.00991637	0.0470811	-4.46219	11	86662289	R	II	FZD4	Body	shelf
cg08586669	-0.0785112	0.46313	-2.59342	0.00991492	0.0470748	-4.46524	7	50727761	R	II	GRB10	Body	opensea
cg22240515	0.0140039	0.0753189	2.59349	0.00991399	0.0470709	-4.46198	13	28558413	R	II	PRHOXNB	Body	shelf
cg07736627	0.0605746	0.438177	2.59351	0.00991343	0.0470688	-4.46193	11	44322491	R	II	ALX4	Body	shelf
cg02088626	0.0779266	0.708085	2.59126	0.00991324	0.0470685	-4.56299	1	226596422	R	I	PARP1	TSS1500	shore
cg09616640	0.00331109	0.030732	2.59355	0.0099125	0.0470655	-4.46184	4	41216812	F	II	APBB2	TSS200	island
cg23688817	0.0380711	0.103196	2.59356	0.00991219	0.0470645	-4.46181	7	87105293	F	II	ABCB4	TSS1500	island
cg16992713	-0.0407402	0.0788968	-2.59361	0.00991073	0.0470581	-4.46168	10	22540646	R	II		IGR	shore
cg13701954	0.0577644	0.3994	2.59361	0.00991058	0.047058	-4.46167	9	140127246	F	II	SLC34A3	Body	shore
cg14820798	0.00380938	0.0392151	2.59365	0.00990945	0.0470531	-4.46157	7	149321188	R	II	ZNF767	Body	island
cg27405400	-0.0594601	0.627828	-2.5914	0.00990941	0.0470531	-4.56264	2	127839539	F	I	BIN1	Body	opensea
cg20483694	0.0690149	0.487383	2.59367	0.00990886	0.0470514	-4.46151	11	56128137	R	II	OR8J1	1stExon	opensea
cg17367215	0.0014893	0.0223583	2.59144	0.00990814	0.0470486	-4.56253	19	39936620	R	I	SUPT5H	Body	island
cg00425217	0.0553993	0.269195	2.59377	0.00990623	0.04704	-4.46128	19	13205470	R	II	NFIX	3'UTR	shore
cg14034503	-0.00463727	0.0720982	-2.59153	0.00990568	0.0470381	-4.5623	9	74384692	R	I	TMEM2	TSS1500	island
cg15642292	-0.0442619	0.111682	-2.59153	0.0099057	0.0470381	-4.56231	1	150253842	R	I	C1orf51	TSS1500	shore
cg22669656	-0.0562659	0.549536	-2.5938	0.00990522	0.0470369	-4.46119	17	76386825	F	II	PGS1	Body	opensea
cg13096701	0.0794352	0.786257	2.59308	0.00990449	0.0470339	-4.48816	4	160188727	R	II	RAPGEF2	TSS1500	opensea
cg18882091	0.0785668	0.670879	2.59382	0.00990359	0.0470302	-4.46422	7	99058544	F	II	ATP5J2	Body	opensea
cg27618252	0.0651679	0.784573	2.5934	0.00990346	0.0470301	-4.47852	6	128554002	R	II	PTPRK	Body	opensea
cg02708956	-0.0693824	0.687583	-2.5937	0.00990207	0.0470241	-4.46937	2	240300118	F	II	HDAC4	5'UTR	opensea
cg14023774	0.0601471	0.430669	2.59393	0.00990157	0.0470222	-4.46086	6	33246157	F	II	B3GALT4	1stExon	shore
cg24375646	0.055032	0.762128	2.59397	0.00990063	0.0470183	-4.46077	19	39395882	R	II	NFKBIB	Body	island
cg06313676	0.0311856	0.107809	2.59401	0.00989934	0.0470127	-4.46066	16	87978974	R	II		IGR	opensea
cg17069396	0.0514753	0.174195	2.5918	0.00989822	0.0470079	-4.56163	20	2731102	F	I	EBF4	Body	island
cg04496104	0.063659	0.858232	2.59339	0.00989484	0.0469924	-4.48559	3	81940766	R	II		IGR	opensea
cg10286983	0.0381586	0.0980872	2.59421	0.00989366	0.0469874	-4.46014	6	24494717	F	II	ALDH5A1	TSS1500	island
cg00376735	0.0735255	0.73279	2.59414	0.00989193	0.0469797	-4.46703	19	11473212	F	II	LPPR2	Body	island
cg05643453	-0.0675017	0.66532	-2.59428	0.00989182	0.0469797	-4.45998	1	160159453	F	II	CASQ1	TSS1500	opensea
cg09599111	0.00762596	0.982772	2.59209	0.00989162	0.0469793	-4.5579	22	19119701	F	II	TSSK2	1stExon	island
cg07533617	-0.050532	0.910846	-2.59275	0.00989079	0.0469759	-4.52588	11	117624926	R	II	DSCAML1	Body	opensea
cg12744758	0.0597908	0.311357	2.5921	0.00988966	0.0469711	-4.56086	13	113568090	R	I		IGR	opensea
cg13891985	-0.00974965	0.0244022	-2.59214	0.00988834	0.0469654	-4.56074	10	13482679	F	I	BEND7	Body	opensea
cg26530020	0.0323025	0.943356	2.59289	0.00988796	0.0469641	-4.52079	8	18829986	R	II	PSD3	Body	opensea
cg03681644	-0.00990476	0.965134	-2.5922	0.00988765	0.0469632	-4.56001	19	3611840	F	II	C19orf29	3'UTR	island
cg00203915	0.0581079	0.39048	2.59446	0.00988666	0.046959	-4.45951	7	1314422	R	II		IGR	shore
cg09510752	0.0738555	0.484841	2.59447	0.00988648	0.0469587	-4.45949	5	134526173	F	II		IGR	shore
cg22169990	-0.06785	0.77392	-2.59223	0.00988596	0.0469567	-4.56052	7	150786051	F	I	AGAP3	Body	shore
cg08541827	0.0743083	0.814444	2.59375	0.00988558	0.0469555	-4.49105	1	215096124	R	II		IGR	opensea
cg09263325	0.0546949	0.177251	2.59225	0.00988537	0.046955	-4.56047	7	5111548	R	I	LOC389458	TSS200	shore
cg12506930	-0.0777007	0.697004	-2.59372	0.00988416	0.0469498	-4.49001	19	58220718	F	II	ZNF154	TSS200	shore
cg05393297	-0.0571019	0.632876	-2.59231	0.00988378	0.0469486	-4.56033	12	53359155	R	I		IGR	shore
cg14152656	0.0459379	0.888405	2.59412	0.00988309	0.0469458	-4.47904	1	249108694	R	II	SH3BP5L	Body	shelf
cg21622381	0.0707758	0.705165	2.59236	0.00988225	0.0469424	-4.56019	5	6348863	R	I		IGR	opensea
cg27407385	0.0764778	0.740772	2.59441	0.00988201	0.0469419	-4.46511	16	860721	R	II	PRR25	Body	shelf
cg00914963	0.0414959	0.238348	2.59463	0.00988204	0.0469419	-4.45909	17	77966262	R	II	TBC1D16	Body	island
cg01796223	0.0682603	0.326128	2.59466	0.00988104	0.0469382	-4.459	7	129933014	R	II	CPA4	1stExon	opensea
cg27229251	-0.0461387	0.878044	-2.59347	0.00988074	0.0469373	-4.51404	7	2680532	R	II	TTYH3	Body	opensea
cg03299095	0.0713537	0.744115	2.59243	0.00988016	0.0469351	-4.56	15	25434533	R	I	SNORD115-11	TSS200	opensea
cg18093358	0.0658438	0.642181	2.5947	0.00987991	0.0469345	-4.4589	5	177551840	R	II	N4BP3	3'UTR	opensea
cg26011212	0.0179508	0.961256	2.59288	0.00987954	0.0469333	-4.5382	10	13259230	R	II		IGR	opensea
cg08468577	-0.0405508	0.915214	-2.59273	0.0098789	0.0469312	-4.55091	11	2973342	F	II	NAP1L4	Body	opensea
cg09828265	-0.0498381	0.248012	-2.59473	0.00987898	0.0469312	-4.45882	3	37498950	F	II	ITGA9	Body	opensea
cg17173187	0.0368484	0.133032	2.59248	0.00987874	0.0469311	-4.55987	15	85201210	F	I	NMB	Body	island
cg19763230	-0.0348909	0.147306	-2.59478	0.00987779	0.0469271	-4.45871	19	49623634	F	II	PPFIA3	5'UTR	island
cg25153759	0.0496866	0.225291	2.5948	0.00987717	0.0469247	-4.45865	10	135051022	F	II	VENTX	TSS1500	island
cg17657737	0.0168212	0.103988	2.59483	0.00987637	0.0469214	-4.45858	3	45224950	F	II		IGR	opensea
cg10640398	0.07546	0.631144	2.59484	0.00987479	0.0469145	-4.46162	11	126582317	F	II	KIRREL3	Body	opensea
cg19209624	0.068457	0.713586	2.59489	0.0098746	0.0469141	-4.45842	6	170461991	F	II		IGR	opensea
cg20811564	0.0894748	0.542918	2.5949	0.00987429	0.0469136	-4.45839	17	11556567	F	II	DNAH9	Body	opensea
cg18926450	0.0113094	0.955675	2.5929	0.00987436	0.0469136	-4.54491	12	110368234	F	II	GIT2	3'UTR	opensea
cg00098750	0.077112	0.790028	2.59446	0.0098736	0.046911	-4.47096	16	23727847	R	II		IGR	shelf
cg20202438	0.0664413	0.590887	2.59494	0.00987322	0.0469097	-4.45829	1	11907986	R	II	NPPA	TSS200	opensea
cg24966115	-0.0216968	0.937295	-2.5927	0.00987277	0.0469081	-4.55933	6	1004106	F	I	LOC285768	Body	opensea
cg24814117	0.0272952	0.064093	2.59499	0.00987184	0.0469052	-4.45817	5	77591744	F	II	AP3B1	TSS1500	shore
cg12873692	-0.0164957	0.0288884	-2.59272	0.00987196	0.0469052	-4.55926	14	65006875	F	I	HSPA2	TSS1500	island
cg00682263	-0.0413383	0.822544	-2.59416	0.00987179	0.0469052	-4.4889	15	66188803	R	II	MEGF11	3'UTR	opensea
cg19695386	-0.076238	0.644899	-2.59472	0.00987203	0.0469052	-4.47445	5	28810148	R	II		IGR	island
cg08708079	0.0728564	0.572877	2.59501	0.00987128	0.0469038	-4.45812	20	3762422	F	II	SPEF1	TSS1500	shelf
cg22110273	0.0381996	0.0893119	2.59501	0.00987111	0.0469035	-4.4581	9	138606909	R	II	KCNT1	Body	island
cg20414506	0.0161861	0.965162	2.59304	0.00987037	0.0469005	-4.55193	9	138775936	F	II	CAMSAP1	Body	opensea
cg14281087	0.0405013	0.830527	2.59279	0.00987001	0.0468993	-4.55908	2	220421331	F	I	OBSL1	Body	shore
cg08536841	-0.0718037	0.507212	-2.59506	0.00986977	0.0468987	-4.45798	19	49250452	F	II	IZUMO1	TSS1500	shelf
cg22582721	0.0653102	0.674663	2.59503	0.00986937	0.0468974	-4.46113	20	36151338	R	II	BLCAP	5'UTR	shore
cg03526149	0.041306	0.911049	2.59376	0.00986931	0.0468974	-4.51713	16	21173105	R	II	TMEM159	Body	shelf
cg16027403	0.0893872	0.570337	2.5951	0.00986878	0.0468956	-4.45789	1	247978791	F	II	OR14A16	1stExon	opensea
cg15484597	0.0797473	0.764744	2.59498	0.00986835	0.0468941	-4.46246	1	7111367	R	II	CAMTA1	Body	opensea
cg04020944	0.0878989	0.676957	2.59505	0.0098677	0.0468916	-4.46169	1	235809672	F	II	GNG4	5'UTR	shelf
cg03862290	0.0864853	0.704331	2.59503	0.00986698	0.0468888	-4.46234	14	101515739	R	II	MIR655	TSS200	opensea
cg12729518	0.0694993	0.471286	2.59516	0.00986699	0.0468888	-4.45773	11	68747636	R	II	MRGPRD	1stExon	opensea
cg13457360	0.048377	0.845265	2.59294	0.00986578	0.0468841	-4.5587	13	112321089	F	I		IGR	island
cg06524192	0.0887671	0.598518	2.59517	0.00986537	0.0468827	-4.4583	16	7615568	F	II	A2BP1	Body	opensea
cg13414059	0.0796487	0.509027	2.59518	0.00986518	0.0468823	-4.45828	2	1497815	R	II	TPO	Body	shelf
cg11708495	0.0154644	0.798141	2.59297	0.00986494	0.0468817	-4.55862	1	8421887	R	I	RERE	Body	shelf
cg19975218	0.0827082	0.580351	2.59512	0.00986451	0.0468802	-4.46212	2	173599732	F	II	LOC91149	Body	shore
cg13098855	0.0687613	0.40228	2.59526	0.00986421	0.0468802	-4.45748	1	153588927	F	II	S100A14	TSS200	opensea
cg05392495	-0.0134883	0.0402487	-2.59525	0.0098644	0.0468802	-4.4575	13	113242739	F	II	TUBGCP3	TSS1500	shore
cg00193521	-0.0212586	0.0641024	-2.59525	0.00986436	0.0468802	-4.45749	17	68133597	F	II		IGR	opensea
cg15349341	-0.0323567	0.927953	-2.59356	0.00986407	0.0468802	-4.53411	22	25595697	R	II	CRYBB3	TSS200	opensea
cg17565299	-0.0297612	0.86727	-2.59451	0.0098632	0.0468767	-4.49631	4	1717835	F	II	TMEM129	3'UTR	shelf
cg04577162	0.0702795	0.596582	2.5953	0.00986291	0.0468759	-4.45736	7	73667397	F	II	RFC2	Body	shore
cg20368904	0.0774403	0.485615	2.59518	0.00986264	0.0468751	-4.46438	14	103593088	R	II	TNFAIP2	Body	shore
cg15208525	0.0830402	0.589399	2.59532	0.00986118	0.0468687	-4.46039	7	147987450	R	II	CNTNAP2	Body	opensea
cg13932473	0.0833694	0.691613	2.59508	0.00986069	0.0468677	-4.46946	1	1282742	F	II	DVL1	Body	shore
cg03127886	0.0770353	0.48633	2.59538	0.00986085	0.0468677	-4.45718	16	85966237	F	II		IGR	opensea
cg01931714	0.0719137	0.590298	2.59538	0.00986075	0.0468677	-4.45717	17	53665388	F	II		IGR	opensea
cg02482718	0.0611516	0.314704	2.59313	0.00986047	0.0468675	-4.55822	1	4726759	R	I	AJAP1	Body	island
cg08000644	0.0750098	0.591035	2.5954	0.00986029	0.0468672	-4.45712	2	189600758	F	II	DIRC1	5'UTR	opensea
cg05435295	0.0499494	0.297658	2.5954	0.00986011	0.0468669	-4.45711	11	125703230	R	II	PATE4	5'UTR	opensea
cg00805619	-0.046942	0.692949	-2.59315	0.00985998	0.0468668	-4.55817	10	134420623	R	I	INPP5A	Body	opensea
cg13226797	-0.0613576	0.803304	-2.59516	0.00985983	0.0468667	-4.47335	11	78053252	R	II	GAB2	TSS1500	opensea
cg26022526	0.0276876	0.0702557	2.59316	0.00985965	0.0468663	-4.55814	4	8271319	R	I	HTRA3	TSS200	island
cg25605545	0.0206876	0.0969353	2.59322	0.00985803	0.0468592	-4.558	17	35060467	F	I		IGR	island
cg00197006	0.0634594	0.760192	2.59549	0.00985783	0.0468587	-4.4569	16	84616559	F	II	COTL1	Body	opensea
cg03883555	0.0450247	0.122534	2.59553	0.00985644	0.0468527	-4.45678	13	24007434	R	II	SACS	5'UTR	opensea
cg15285250	-0.0846941	0.509735	-2.59533	0.00985627	0.0468524	-4.46763	7	8482107	F	II	NXPH1	Body	island
cg09918657	-0.0570675	0.138563	-2.5933	0.00985587	0.046851	-4.5578	16	14397207	R	I	MIR193B	TSS1500	shore
cg08701134	0.0201701	0.969342	2.59331	0.00985535	0.0468491	-4.55775	16	69969618	R	I	WWP2	Body	opensea
cg08295608	0.031772	0.93862	2.59438	0.00985494	0.0468481	-4.50963	14	105451451	R	II	C14orf79	TSS1500	island
cg21832546	-0.0258526	0.921771	-2.59381	0.00985502	0.0468481	-4.53656	3	52934426	F	II		IGR	shelf
cg01413516	-0.0581469	0.811421	-2.59522	0.00985456	0.046847	-4.4727	19	17932328	R	II	INSL3	TSS200	island
cg13072717	0.0410732	0.139369	2.59562	0.00985416	0.0468456	-4.45657	3	186743989	F	II	ST6GAL1	5'UTR	opensea
cg00554413	0.0162648	0.0769617	2.59565	0.00985331	0.0468421	-4.45649	1	59042113	F	II	TACSTD2	1stExon	island
cg02129712	0.0881816	0.681381	2.5955	0.00985247	0.0468398	-4.46418	8	56090701	F	II	XKR4	Body	opensea
cg27097386	0.0599859	0.299313	2.59567	0.00985261	0.0468398	-4.45643	15	96400610	F	II		IGR	opensea
cg07485541	0.0518003	0.851135	2.59533	0.00985258	0.0468398	-4.467	11	61166051	F	II	TMEM216	3'UTR	opensea
cg12492087	-0.0435018	0.844398	-2.5948	0.00985271	0.0468398	-4.49015	15	42749885	F	II	ZFP106	TSS200	opensea
cg13911768	0.0758051	0.762784	2.59547	0.00985224	0.0468397	-4.46487	1	200434419	F	II		IGR	opensea
cg24570211	0.0406479	0.19067	2.59571	0.00985165	0.0468374	-4.45634	2	80380620	F	II	CTNNA2	Body	opensea
cg21265917	0.0616469	0.747483	2.59346	0.00985125	0.0468361	-4.55738	7	144100802	R	I	NOBOX	TSS200	opensea
cg07148038	0.043136	0.610852	2.59347	0.00985088	0.0468352	-4.55735	6	32061160	F	I	TNXB	Body	shelf
cg19787769	-0.00299105	0.0283911	-2.59573	0.00985094	0.0468352	-4.45628	22	38577952	F	II	PLA2G6	TSS200	island
cg00979695	-0.0440744	0.888113	-2.59461	0.00985055	0.0468344	-4.51581	7	138363322	F	II	SVOPL	Body	opensea
cg17326597	-0.023555	0.951257	-2.59365	0.00985043	0.0468344	-4.55217	14	59810637	F	II	DAAM1	Body	opensea
cg02455392	0.080333	0.515337	2.59578	0.00984963	0.0468324	-4.45616	1	232514215	R	II		IGR	opensea
cg01057945	0.059178	0.307754	2.59577	0.00984983	0.0468324	-4.45618	12	50303785	R	II	LOC283332	Body	opensea
cg00236576	0.0436296	0.244582	2.59577	0.00984987	0.0468324	-4.45618	17	81039406	F	II	METRNL	Body	island
cg14050824	0.0185555	0.962427	2.59352	0.00984947	0.0468324	-4.55722	9	140683797	R	I	EHMT1	Body	shore
cg11497372	-0.07029	0.394962	-2.59351	0.0098499	0.0468324	-4.55726	6	27513092	R	I		IGR	opensea
cg20506807	0.0531153	0.706984	2.59353	0.00984932	0.0468323	-4.55721	6	170547656	R	I		IGR	shore
cg20984991	0.00249042	0.0210228	2.5958	0.00984913	0.046832	-4.45611	6	159421515	R	II	RSPH3	TSS1500	shore
cg11958666	0.0817412	0.455357	2.59581	0.00984881	0.046831	-4.45608	8	5019242	F	II		IGR	opensea
cg21493505	0.055822	0.340779	2.59584	0.00984798	0.0468276	-4.45601	19	56879418	R	II	ZNF542	TSS1500	island
cg17135058	0.00252275	0.0206409	2.59586	0.00984721	0.0468245	-4.45594	12	72056622	R	II	THAP2	TSS1500	shore
cg18235255	0.0808639	0.607748	2.59571	0.00984677	0.0468229	-4.46121	4	81950160	R	II		IGR	shore
cg06596221	0.0734152	0.43768	2.59588	0.00984673	0.0468229	-4.45589	12	131416672	F	II		IGR	shore
cg04141975	0.0830933	0.725549	2.59559	0.00984647	0.0468225	-4.46817	5	163662391	R	II		IGR	opensea
cg00814898	0.0668413	0.450233	2.5959	0.00984632	0.0468224	-4.45586	6	474297	R	II		IGR	opensea
cg00059240	-0.0203901	0.958606	-2.59364	0.00984612	0.046822	-4.55692	10	3155604	R	I	PFKP	Body	opensea
cg24792365	-0.0203265	0.956833	-2.59386	0.00984442	0.0468144	-4.54981	3	188869178	R	II		IGR	opensea
cg26464945	0.068372	0.291524	2.59597	0.00984421	0.046814	-4.45567	16	26082472	F	II	HS3ST4	Body	opensea
cg03053374	0.0361624	0.101986	2.59599	0.00984378	0.0468124	-4.45563	17	38465422	R	II	RARA	TSS200	opensea
cg10140391	0.0306377	0.878922	2.59567	0.00984316	0.04681	-4.46857	3	12941126	F	II	IQSEC1	3'UTR	island
cg14291650	0.033794	0.147954	2.59602	0.00984285	0.0468091	-4.45554	15	65325589	F	II		IGR	shelf
cg11893412	0.0863751	0.752281	2.59591	0.00984224	0.0468072	-4.4601	6	29395421	F	II	OR11A1	1stExon	opensea
cg06460189	0.0422119	0.849899	2.5957	0.00984233	0.0468072	-4.47321	16	81740096	R	II	CMIP	Body	opensea
cg12808350	0.0020343	0.0216367	2.59604	0.0098422	0.0468072	-4.45548	14	23938883	R	II	NGDN	TSS200	opensea
cg18970151	-0.0172637	0.957242	-2.59385	0.00984191	0.0468068	-4.5534	13	101174130	F	II	PCCA	Body	opensea
cg27653103	0.0817571	0.581142	2.596	0.00984103	0.0468031	-4.4617	8	38286874	F	II	FGFR1	Body	opensea
cg07044016	-0.0247488	0.822726	-2.59597	0.00984069	0.0468021	-4.45996	11	404596	F	II	PKP3	3'UTR	shore
cg22899502	0.0650346	0.833147	2.59486	0.00984044	0.0468014	-4.50688	8	142157104	R	II	DENND3	Body	opensea
cg06535102	-0.0215045	0.957662	-2.59395	0.00983932	0.0467967	-4.55317	1	95101861	R	II		IGR	opensea
cg24688413	0.0317563	0.947774	2.59463	0.00983878	0.0467946	-4.5142	1	177898864	R	II	SEC16B	3'UTR	opensea
cg12632264	0.0727008	0.626096	2.59609	0.00983846	0.046794	-4.45904	10	97889379	F	II	ZNF518A	TSS200	shore
cg02963878	0.0585364	0.401706	2.59391	0.00983854	0.046794	-4.55623	20	61978070	F	I	CHRNA4	3'UTR	island
cg23010507	-0.0674891	0.38923	-2.59394	0.00983776	0.0467914	-4.55616	5	1555887	F	I		IGR	shelf
cg10128479	0.0560741	0.38262	2.59621	0.0098376	0.0467912	-4.45507	1	156465749	R	II	MEF2D	5'UTR	shelf
cg02311152	0.00404582	0.0333262	2.59622	0.00983711	0.0467894	-4.45502	14	71276396	F	II	MAP3K9	TSS1500	island
cg02767841	0.0235027	0.064036	2.59623	0.00983693	0.0467891	-4.45501	20	45986173	R	II	ZMYND8	TSS1500	opensea
cg20479870	0.00189909	0.0186705	2.59623	0.00983681	0.046789	-4.45499	15	99192677	F	II	IGF1R	TSS200	island
cg23327896	0.0874938	0.722321	2.59605	0.00983581	0.0467848	-4.46337	11	73669290	F	II	DNAJB13	Body	opensea
cg00312125	-0.0364425	0.923892	-2.5944	0.00983579	0.0467848	-4.54062	4	84030111	R	II	PLAC8	5'UTR	shore
cg25799879	0.05959	0.384523	2.59628	0.00983556	0.0467847	-4.45488	8	27099930	F	II	STMN4	Body	opensea
cg19962434	0.0299908	0.91736	2.59553	0.00983456	0.0467805	-4.48712	20	62223259	R	II	GMEB2	Body	island
cg19170015	-0.0489455	0.181331	-2.59406	0.00983446	0.0467805	-4.55586	4	74734714	R	I	CXCL1	TSS1500	shore
cg13681496	-0.0494487	0.427012	-2.59632	0.0098344	0.0467805	-4.45477	9	95817516	R	II		IGR	shelf
cg02709032	-0.0740051	0.523831	-2.59632	0.00983444	0.0467805	-4.45478	19	33699683	R	II	SLC7A10	3'UTR	shore
cg08197072	0.0730553	0.487971	2.59633	0.00983399	0.0467804	-4.45474	16	1316081	R	II		IGR	opensea
cg14676272	0.0549888	0.282936	2.59407	0.00983395	0.0467804	-4.55581	8	49836160	F	I		IGR	island
cg03509771	-0.031923	0.814949	-2.59407	0.00983409	0.0467804	-4.55583	8	48091864	R	I		IGR	opensea
cg14884160	0.058654	0.195185	2.59638	0.00983273	0.0467755	-4.45462	7	89840396	R	II	STEAP2	TSS1500	shore
cg01501312	0.0535551	0.171364	2.59639	0.00983253	0.0467751	-4.45461	1	6480594	F	II	HES2	TSS1500	island
cg17680092	0.0667017	0.48645	2.59645	0.00983073	0.0467671	-4.45444	5	148523798	F	II	ABLIM3	Body	shelf
cg06980173	-0.0514663	0.792961	-2.5959	0.00982954	0.046762	-4.47862	1	154376344	R	II	IL6R	TSS1500	shore
cg03063639	0.0653738	0.157927	2.59425	0.00982889	0.0467594	-4.55535	15	83776422	R	I	TM6SF1	5'UTR	island
cg06786335	0.0764359	0.56154	2.59652	0.00982869	0.046759	-4.45426	13	112998147	F	II		IGR	island
cg19182557	-0.0648144	0.697393	-2.59644	0.00982869	0.046759	-4.45568	2	130345355	F	II		IGR	island
cg03359430	0.0608913	0.85426	2.59605	0.00982776	0.0467559	-4.47473	10	114204928	F	II	ZDHHC6	Body	shore
cg17987855	0.0313809	0.931484	2.59561	0.00982781	0.0467559	-4.49593	2	85784628	R	II	GGCX	Body	shelf
cg08320122	0.0917654	0.635009	2.59599	0.00982713	0.0467538	-4.47606	4	62090588	F	II		IGR	opensea
cg02086307	0.0799798	0.644921	2.5966	0.00982653	0.0467515	-4.45406	1	53390878	F	II		IGR	shelf
cg00946479	0.0721275	0.593006	2.5966	0.00982525	0.0467459	-4.45712	22	36903611	F	II	FOXRED2	TSS1500	shore
cg13786863	-0.0808794	0.214228	-2.59668	0.00982431	0.0467419	-4.45386	11	68610743	F	II	CPT1A	TSS1500	shore
cg19423978	-0.0556298	0.582362	-2.59443	0.00982397	0.0467409	-4.55491	19	3688477	F	I	PIP5K1C	Body	shore
cg01047586	-0.0727776	0.616151	-2.59644	0.0098238	0.0467406	-4.46776	2	176933407	F	II		IGR	island
cg13478928	-0.0769389	0.494414	-2.59661	0.00982254	0.0467351	-4.45831	1	75596724	R	II	LHX8	Body	island
cg10547893	0.0694511	0.636033	2.5945	0.00982211	0.0467337	-4.55474	5	130330948	F	I		IGR	island
cg26627705	0.0773254	0.575875	2.59668	0.00982186	0.046733	-4.45996	2	89060884	F	II		IGR	shelf
cg16060551	0.0643674	0.843524	2.59645	0.00982111	0.04673	-4.46414	6	12171670	F	II		IGR	opensea
cg15772366	0.0129747	0.0418465	2.5968	0.0098209	0.0467295	-4.45355	6	111926749	F	II	TRAF3IP2	Body	opensea
cg20317437	0.078848	0.654482	2.59674	0.00981901	0.0467211	-4.45799	1	24172120	F	II	FUCA1	3'UTR	opensea
cg07944162	0.0729634	0.701777	2.59683	0.00981897	0.0467211	-4.45655	10	123942406	F	II	TACC2	Body	opensea
cg02580045	-0.0326386	0.851632	-2.59609	0.0098177	0.0467159	-4.49073	12	110449223	F	II	ANKRD13A	Body	opensea
cg11214348	0.0834891	0.585752	2.5969	0.00981687	0.0467125	-4.45636	21	47283868	F	II	PCBP3	Body	shelf
cg24532188	0.0772389	0.649548	2.59691	0.00981651	0.0467113	-4.45633	3	72975577	R	II	GXYLT2	Body	shelf
cg16171771	0.0766453	0.359853	2.59697	0.00981617	0.0467103	-4.45312	3	34187750	F	II		IGR	opensea
cg07516702	0.0426295	0.905207	2.59471	0.00981611	0.0467103	-4.55419	19	5240224	F	I	PTPRS	Body	shore
cg08527797	-0.0710361	0.448819	-2.59699	0.00981572	0.0467092	-4.45308	12	53730072	F	II	SP7	TSS1500	opensea
cg23122899	-0.0309261	0.870055	-2.59639	0.00981375	0.0467003	-4.48313	7	5269290	F	II	WIPI2	Body	shore
cg25211006	-0.0405024	0.889827	-2.5948	0.00981369	0.0467003	-4.55397	1	43971496	R	I		IGR	opensea
cg12425321	0.0255889	0.92819	2.59485	0.00981216	0.0466939	-4.55383	6	31733914	R	I	C6orf27	Body	opensea
cg25386234	0.0711304	0.32372	2.59713	0.0098118	0.0466927	-4.45272	1	119542159	R	II		IGR	shore
cg16429080	0.038742	0.900863	2.59543	0.00981153	0.046692	-4.52934	2	72431433	R	II	EXOC6B	Body	opensea
cg02162534	0.028816	0.126868	2.59489	0.00981091	0.0466895	-4.55372	10	133956875	F	I	JAKMIP3	Body	shelf
cg01546793	0.068667	0.66839	2.59713	0.00981059	0.0466885	-4.45332	11	116913720	R	II	SIK3	Body	opensea
cg01101510	0.016029	0.0321884	2.59493	0.00980978	0.0466852	-4.55361	17	40913055	R	I	LOC100190938	Body	island
cg01167323	0.0710346	0.801002	2.59696	0.00980935	0.0466837	-4.46409	1	90284686	R	II		IGR	shore
cg22363224	0.019978	0.939512	2.59549	0.00980902	0.0466827	-4.52979	11	124542398	F	II	SIAE	Body	shore
cg03361504	-0.025405	0.935445	-2.59526	0.0098089	0.0466826	-4.54388	7	150868190	F	II		IGR	shore
cg25700432	-0.0620851	0.706685	-2.5972	0.00980858	0.0466817	-4.45314	13	20797446	F	II	GJB6	Body	opensea
cg07576541	0.0773427	0.690103	2.59706	0.00980773	0.0466781	-4.46322	1	153630883	F	II	SNAPIN	TSS1500	shore
cg27495887	0.0505521	0.88468	2.59639	0.00980714	0.0466759	-4.49117	6	132696379	F	II	MOXD1	Body	opensea
cg23321038	0.0717491	0.471111	2.59734	0.00980571	0.0466696	-4.45217	8	1281599	R	II		IGR	opensea
cg15050111	0.00616337	0.0359754	2.59735	0.00980562	0.0466696	-4.45216	1	24645850	R	II	GRHL3	TSS200	shelf
cg08577912	0.075394	0.747803	2.59732	0.00980515	0.046668	-4.45529	2	62118327	F	II		IGR	shelf
cg10074409	0.0133405	0.0330664	2.59738	0.00980482	0.046667	-4.45208	1	209979377	F	II	IRF6	5'UTR	island
cg05662839	0.0805956	0.53138	2.59738	0.00980459	0.0466665	-4.45206	18	77313827	F	II		IGR	island
cg26946259	-0.0743878	0.463207	-2.59738	0.00980459	0.0466665	-4.45206	2	119599545	F	II		IGR	island
cg22726349	-0.0632133	0.502312	-2.59739	0.00980431	0.0466662	-4.45204	1	2990678	R	II	PRDM16	Body	island
cg26135975	-0.069167	0.745118	-2.59703	0.00980379	0.0466642	-4.46325	17	10635580	F	II		IGR	shelf
cg27572053	0.0805609	0.485156	2.59742	0.00980362	0.046664	-4.45197	7	157513908	F	II	PTPRN2	Body	opensea
cg00369333	0.0705475	0.579643	2.5974	0.00980302	0.0466617	-4.4551	19	54495381	R	II	CACNG6	TSS200	shore
cg23586272	0.00423129	0.0299734	2.59746	0.00980239	0.0466592	-4.45186	6	112409052	F	II	TUBE1	TSS1500	shore
cg02296807	0.0129249	0.942557	2.5952	0.00980224	0.0466591	-4.55293	19	10657681	F	I	ATG4D	Body	shelf
cg19875547	0.0689265	0.221533	2.59527	0.00980036	0.0466506	-4.55276	7	38670804	F	I	AMPH	Body	island
cg05165940	-0.0546328	0.486617	-2.59528	0.00980021	0.0466505	-4.55274	2	200329654	R	I		IGR	island
cg16092834	0.0673905	0.541428	2.5976	0.00979858	0.0466432	-4.45151	4	113066298	R	II	C4orf32	TSS1500	shore
cg25779063	0.0671531	0.768582	2.59758	0.00979795	0.0466408	-4.45217	4	6641050	R	II	MRFAP1	TSS1500	shore
cg26134777	0.0485002	0.355758	2.59767	0.00979667	0.0466352	-4.45134	11	65411895	F	II	SIPA1	Body	shore
cg04909432	0.0569532	0.384802	2.59769	0.00979614	0.0466333	-4.45129	17	72356237	R	II	BTBD17	Body	island
cg16749930	-0.0587006	0.495423	-2.59769	0.00979612	0.0466333	-4.45129	11	71709978	F	II	IL18BP	TSS1500	opensea
cg17545853	-0.0589691	0.792614	-2.59756	0.00979616	0.0466333	-4.45834	13	113647549	R	II	MCF2L	Body	shore
cg21969795	-0.0631746	0.673048	-2.59751	0.0097961	0.0466333	-4.4566	17	7759140	F	II	TMEM88	3'UTR	shore
cg09141450	0.0853724	0.590566	2.59762	0.00979569	0.0466332	-4.45267	8	77618058	R	II	ZFHX4	Body	opensea
cg00937982	-0.0713655	0.434633	-2.59771	0.00979534	0.0466321	-4.45122	21	38080274	R	II	SIM2	Body	island
cg13883479	0.0661679	0.452056	2.59775	0.00979447	0.0466287	-4.45114	9	574312	F	II	KANK1	5'UTR	opensea
cg14482313	0.0572651	0.159276	2.59548	0.00979444	0.0466287	-4.55222	12	52626889	R	I	KRT7	TSS200	island
cg26276650	-0.0492945	0.462353	-2.59548	0.00979451	0.0466287	-4.55222	2	10182878	R	I	KLF11	TSS1500	island
cg12894055	-0.0626589	0.168571	-2.59775	0.00979447	0.0466287	-4.45114	17	19437929	F	II	SLC47A1	Body	shore
cg19105122	-0.0212445	0.0442131	-2.59551	0.0097937	0.046627	-4.55215	7	75896889	R	I	SRRM3	Body	island
cg03776864	0.0144969	0.87652	2.59551	0.00979351	0.0466266	-4.55213	17	78330447	R	I	RNF213	Body	shelf
cg14143055	0.0656131	0.814265	2.59745	0.00979311	0.0466252	-4.46402	8	24240597	F	II	ADAMDEC1	TSS1500	opensea
cg01166488	0.0329556	0.133269	2.59782	0.0097925	0.0466229	-4.45096	5	135170147	F	II	LOC153328	TSS1500	shore
cg02831037	0.0700233	0.614352	2.59783	0.00979216	0.0466221	-4.45093	16	798278	F	II		IGR	island
cg25736982	0.0382354	0.108022	2.59783	0.00979222	0.0466221	-4.45093	6	160182554	F	II	ACAT2	TSS1500	island
cg05682319	0.0867226	0.464881	2.59787	0.00979103	0.0466175	-4.45083	5	1003069	F	II		IGR	shore
cg23188331	0.0723673	0.666526	2.59789	0.00979045	0.0466153	-4.45077	19	8661264	R	II	ADAMTS10	Body	island
cg21473183	0.0671334	0.677145	2.59792	0.00978971	0.0466123	-4.45071	2	85925749	R	II	GNLY	3'UTR	opensea
cg01819167	0.0793013	0.616166	2.59784	0.00978817	0.0466059	-4.45999	12	34530799	R	II		IGR	opensea
cg11007120	0.0699511	0.371708	2.59793	0.00978814	0.0466059	-4.45127	13	95366456	F	II		IGR	shore
cg24752644	-0.0401677	0.120634	-2.59797	0.00978825	0.0466059	-4.45057	5	58858686	F	II	PDE4D	Body	opensea
cg15390413	0.0362006	0.157169	2.59575	0.00978679	0.0466005	-4.55152	17	7349197	F	I	CHRNB1	Body	shore
cg08598221	0.070575	0.468398	2.59803	0.00978658	0.0466001	-4.45042	8	121824929	F	II	SNTB1	TSS1500	shore
cg02986801	0.0661897	0.552833	2.59804	0.0097862	0.0465988	-4.45039	8	134501675	R	II	ST3GAL1	5'UTR	opensea
cg25664813	-0.0586085	0.849656	-2.59768	0.0097856	0.0465965	-4.46876	5	1123123	F	II		IGR	opensea
cg19509311	-0.078599	0.539135	-2.5979	0.00978543	0.0465962	-4.45563	6	106429191	R	II		IGR	island
cg14312538	0.0693711	0.231214	2.59581	0.00978524	0.0465958	-4.55138	18	25757710	R	I	CDH2	TSS1500	island
cg23018400	0.00251938	0.0235077	2.59808	0.00978513	0.0465958	-4.45029	1	46712832	R	II	RAD54L	TSS1500	opensea
cg03582157	0.0291087	0.119202	2.59813	0.00978383	0.0465911	-4.45017	4	102340823	F	II		IGR	opensea
cg12004430	0.00961529	0.921341	2.59586	0.00978393	0.0465911	-4.55126	2	3327257	R	I	TSSC1	Body	opensea
cg09478396	-0.0486665	0.163309	-2.59812	0.00978401	0.0465911	-4.45018	7	140339480	F	II		IGR	shore
cg04056669	0.00915831	0.952972	2.59588	0.00978319	0.0465888	-4.55119	3	195614059	F	I	TNK2	Body	shore
cg23963024	-0.0413696	0.145333	-2.5982	0.00978167	0.0465821	-4.44997	17	47547513	F	II		IGR	island
cg02022181	-0.0366489	0.807467	-2.59813	0.00977892	0.0465695	-4.45504	7	1063891	F	II	C7orf50	Body	shore
cg10515048	0.00368548	0.0204013	2.59831	0.00977874	0.0465692	-4.4497	14	50697283	R	II	SOS2	Body	shore
cg26700077	0.0598562	0.750428	2.59605	0.00977861	0.0465691	-4.55077	17	6339302	R	I	AIPL1	TSS1500	opensea
cg05525812	0.040306	0.191346	2.59606	0.00977836	0.0465685	-4.55075	2	177022646	R	I		IGR	shore
cg21838115	0.0320376	0.06177	2.59833	0.00977828	0.0465685	-4.44966	6	45645436	R	II		IGR	opensea
cg13316543	0.0346385	0.115302	2.59834	0.00977797	0.0465677	-4.44963	8	1921165	F	II	KBTBD11	TSS1500	shore
cg20556402	-0.0583466	0.669632	-2.59824	0.0097769	0.0465631	-4.45658	6	41616858	F	II	MDFI	Body	opensea
cg27178191	0.0442796	0.267845	2.59839	0.00977648	0.0465618	-4.4495	12	51819149	F	II	SLC4A8	Body	island
cg09569569	-0.063915	0.697113	-2.59835	0.0097765	0.0465618	-4.45268	2	74645769	F	II	C2orf81	TSS1500	shore
cg00449390	0.0527465	0.291844	2.59845	0.00977475	0.0465547	-4.44934	7	158379223	F	II	PTPRN2	Body	shore
cg01109337	0.0329785	0.148792	2.59845	0.00977478	0.0465547	-4.44934	17	56744332	R	II	TEX14	5'UTR	opensea
cg07849384	-0.0877223	0.520976	-2.59838	0.00977425	0.0465532	-4.45071	2	66659536	F	II		IGR	shore
cg09309112	0.0799357	0.63194	2.59848	0.00977387	0.0465523	-4.44926	17	53571325	R	II		IGR	opensea
cg03399028	0.0414383	0.647786	2.59621	0.00977395	0.0465523	-4.55035	15	90030410	F	I	RHCG	Body	shore
cg13102133	0.0943833	0.550784	2.59837	0.00977345	0.046551	-4.45134	7	37025796	R	II	ELMO1	TSS200	opensea
cg24579595	0.0653307	0.819999	2.5982	0.00977327	0.046551	-4.45661	1	165671137	R	II		IGR	shelf
cg13042636	0.0342944	0.945351	2.59707	0.00977341	0.046551	-4.50411	12	122218807	R	II	TMEM120B	3'UTR	opensea
cg13504976	0.0337114	0.915839	2.59745	0.00977314	0.046551	-4.49939	14	102378914	R	II	PPP2R5C	Body	opensea
cg00901598	0.0814885	0.674932	2.59849	0.00977243	0.0465483	-4.45231	3	172164984	R	II	GHSR	Body	shore
cg14720773	-0.0614455	0.728503	-2.59799	0.00977221	0.0465478	-4.4772	17	17603531	F	II	RAI1	5'UTR	shore
cg09662694	0.00795446	0.0443905	2.59629	0.00977177	0.0465462	-4.55015	2	85980803	R	I	ATOH8	TSS200	island
cg24580526	0.00102519	0.0122326	2.59857	0.00977133	0.0465449	-4.44903	12	123756739	F	II	CDK2AP1	TSS200	shore
cg06915545	-0.031072	0.91917	-2.59693	0.00977139	0.0465449	-4.5243	12	25157146	F	II		IGR	opensea
cg19368679	0.00440051	0.0424115	2.5986	0.00977075	0.046543	-4.44897	12	120555201	F	II	RAB35	TSS1500	island
cg04089426	-0.0390995	0.0710957	-2.59633	0.00977068	0.046543	-4.55005	11	65307791	R	I	LTBP3	Body	island
cg15659132	-0.0834546	0.460914	-2.5964	0.00976887	0.0465351	-4.54988	6	26577336	R	I		IGR	opensea
cg23665216	-0.0144112	0.879603	-2.5964	0.00976871	0.0465348	-4.54987	14	105916422	F	I	MTA1	Body	shore
cg17730841	0.0476071	0.891719	2.59758	0.00976851	0.0465344	-4.48649	19	50556747	R	II	FLJ26850	Body	shelf
cg00118229	-0.0560561	0.761386	-2.59851	0.00976821	0.0465336	-4.45406	21	44088420	R	II	PDE9A	Body	shore
cg14425428	0.00342578	0.0277563	2.59869	0.00976809	0.0465335	-4.44873	9	130743818	R	II	FAM102A	TSS1500	shore
cg14288594	0.0605133	0.495262	2.59648	0.00976657	0.0465268	-4.54967	10	1460509	R	I	ADARB2	Body	opensea
cg12967093	0.0376566	0.24723	2.59876	0.00976621	0.0465256	-4.44856	2	218621493	F	II	DIRC3	TSS200	island
cg05085809	-0.081997	0.497528	-2.5965	0.00976581	0.0465243	-4.5496	17	46671083	F	I	LOC404266	Body	island
cg04517722	0.0239529	0.100775	2.59653	0.00976513	0.0465216	-4.54954	19	17905589	R	I	B3GNT3	TSS1500	island
cg20827629	0.0340874	0.949779	2.59686	0.00976495	0.0465214	-4.52976	1	231500113	F	II	EGLN1	3'UTR	opensea
cg11548083	-0.0747645	0.575829	-2.5988	0.00976497	0.0465214	-4.44844	8	10208156	R	II	MSRA	Body	opensea
cg03872655	0.0673216	0.813534	2.59844	0.00976445	0.04652	-4.46449	12	133168990	F	II		IGR	island
cg18249149	0.00248414	0.0300003	2.59884	0.00976382	0.0465175	-4.44834	2	128785194	R	II	SAP130	TSS1500	island
cg15388107	0.0443163	0.329858	2.59658	0.0097637	0.0465174	-4.54941	7	36700916	F	I	AOAH	Body	opensea
cg18147676	0.0862286	0.656492	2.59864	0.00976351	0.0465173	-4.45182	3	70033069	R	II		IGR	opensea
cg17368837	0.0678023	0.845774	2.59826	0.00976357	0.0465173	-4.47026	4	3027700	F	II	GRK4	Body	opensea
cg18382389	0.0548946	0.891073	2.59792	0.00976324	0.0465173	-4.48785	13	43148017	R	II	TNFSF11	TSS1500	shore
cg14485004	0.0519465	0.14972	2.5966	0.00976302	0.0465173	-4.54935	17	75524913	R	I		IGR	island
cg02513673	0.0025862	0.0289923	2.59886	0.00976326	0.0465173	-4.44829	9	131936956	F	II		IGR	island
cg01219347	-0.0525502	0.313284	-2.59886	0.00976346	0.0465173	-4.44831	2	136844289	F	II		IGR	opensea
cg24594658	0.0542051	0.893782	2.59825	0.00976269	0.0465164	-4.46848	2	26695196	F	II	OTOF	Body	opensea
cg26986319	0.0524715	0.901077	2.59742	0.00976266	0.0465164	-4.51421	2	26251344	F	II		IGR	opensea
cg16172278	0.0681046	0.806821	2.59847	0.00976246	0.0465163	-4.46261	5	428101	F	II	AHRR	Body	opensea
cg06243866	0.0661958	0.761039	2.59663	0.00976243	0.0465163	-4.54929	13	111019493	R	I	COL4A2	Body	opensea
cg01440497	0.0507098	0.686043	2.59663	0.00976224	0.0465163	-4.54928	16	1273484	R	I	TPSG1	Body	opensea
cg13707729	-0.0459926	0.721192	-2.5989	0.00976224	0.0465163	-4.44819	10	123326490	R	II	FGFR2	Body	opensea
cg08352032	0.0153062	0.974413	2.59664	0.009762	0.0465163	-4.54925	19	45805935	F	I	MARK4	3'UTR	island
cg21530890	0.0746452	0.266543	2.59892	0.00976182	0.046516	-4.44816	16	1032260	R	II	SOX8	1stExon	island
cg22679813	0.068835	0.39279	2.59667	0.00976111	0.046514	-4.54917	7	154068736	R	I	DPP6	Body	opensea
cg06155303	0.067418	0.480852	2.59667	0.00976128	0.046514	-4.54919	1	29460817	R	I		IGR	island
cg05016975	0.0473194	0.912919	2.59759	0.009761	0.046514	-4.5038	17	62461992	R	II	C17orf60	Body	opensea
cg26410483	-0.0608765	0.159284	-2.59667	0.00976124	0.046514	-4.54918	1	180203143	R	I	LHX4	Body	island
cg23262134	0.00957233	0.0455629	2.59895	0.00976073	0.0465135	-4.44806	20	18038589	R	II	OVOL2	TSS200	island
cg11922086	0.0646615	0.497888	2.59897	0.00976036	0.0465123	-4.44802	20	60783424	F	II		IGR	shore
cg27573031	0.0510103	0.851287	2.5967	0.00976033	0.0465123	-4.5491	7	150554420	F	I	ABP1	Body	island
cg17696660	0.0500002	0.877554	2.59774	0.00975978	0.0465123	-4.50373	11	3887906	F	II	STIM1	Body	opensea
cg05688824	0.00250936	0.0203378	2.59897	0.0097602	0.0465123	-4.44801	9	131591656	F	II	C9orf114	Body	shore
cg21502482	-0.0424895	0.865883	-2.59791	0.00976023	0.0465123	-4.49184	14	88892856	R	II	SPATA7	Body	opensea
cg24800175	-0.0431925	0.160082	-2.59671	0.00976008	0.0465123	-4.54908	19	13345599	F	I	CACNA1A	Body	shore
cg18411040	-0.0632824	0.834981	-2.59767	0.00975987	0.0465123	-4.49871	1	83452405	R	II		IGR	opensea
cg14190128	-0.0250585	0.959471	-2.59683	0.00975942	0.0465116	-4.54339	9	90342638	F	II	CTSL1	Body	shore
cg07721547	0.0641544	0.487245	2.59902	0.0097589	0.0465096	-4.44789	22	42475119	R	II	C22orf32	TSS1500	shore
cg09508362	0.0721033	0.606704	2.59677	0.00975839	0.0465077	-4.54892	2	1377756	R	I		IGR	opensea
cg27145458	-0.0614266	0.794404	-2.59792	0.00975796	0.0465062	-4.49299	2	215362367	R	II	VWC2L	Body	opensea
cg26175846	0.0721619	0.446542	2.59908	0.00975735	0.0465039	-4.44775	6	32972492	F	II	HLA-DOA	3'UTR	shelf
cg11079613	0.0206947	0.906993	2.59681	0.00975716	0.0465035	-4.54881	17	79941185	R	I	ASPSCR1	Body	shelf
cg05005343	0.0898571	0.496786	2.59908	0.009756	0.0464985	-4.44834	11	121970285	R	II	LOC399959	Body	opensea
cg03607485	0.0191391	0.954186	2.59709	0.00975575	0.0464978	-4.53283	3	100057581	F	II	NIT2	Body	shelf
cg01314439	0.0689239	0.73102	2.59902	0.00975537	0.0464966	-4.44969	11	123034487	F	II	ASAM	Body	opensea
cg20032056	-0.0501874	0.865141	-2.59741	0.00975516	0.0464961	-4.5305	11	129973438	R	II	APLP2	Body	opensea
cg04569641	0.0799787	0.50905	2.59914	0.00975439	0.0464933	-4.44819	7	70765131	F	II	WBSCR17	Body	opensea
cg25940392	-0.0894928	0.447584	-2.59914	0.00975445	0.0464933	-4.45066	21	38064699	R	II		IGR	shore
cg14672921	0.0293622	0.0768815	2.59922	0.00975345	0.0464895	-4.44739	11	134201447	R	II	GLB1L2	TSS1500	shore
cg23410738	0.00473124	0.0336389	2.59922	0.00975328	0.0464893	-4.44737	2	133174094	R	II	GPR39	TSS200	island
cg13934236	0.0641465	0.499662	2.59925	0.00975261	0.0464866	-4.44731	22	43507609	F	II	BIK	5'UTR	island
cg06528803	-0.0141282	0.923048	-2.59698	0.0097526	0.0464866	-4.54839	16	75273344	F	I	BCAR1	Body	shelf
cg03988595	0.0749345	0.579349	2.59928	0.00975163	0.0464835	-4.44722	1	2483933	R	II	LOC115110	Body	opensea
cg11388802	0.0737988	0.459052	2.59928	0.00975173	0.0464835	-4.44723	1	181577847	R	II	CACNA1E	Body	opensea
cg12034118	0.0107942	0.0339138	2.59702	0.00975144	0.0464832	-4.54829	1	209979487	F	I	IRF6	TSS200	island
cg20722469	0.00327603	0.0340063	2.59931	0.00975092	0.0464813	-4.44716	16	2732843	R	II	KCTD5	Body	island
cg02323550	0.0894408	0.666339	2.59927	0.00975073	0.0464809	-4.44785	7	157660321	F	II	PTPRN2	Body	island
cg23858410	-0.0877564	0.351568	-2.59932	0.00974925	0.0464743	-4.45019	22	46276678	R	II		IGR	island
cg16506513	0.0305763	0.949172	2.59766	0.00974907	0.0464741	-4.50922	8	91654585	R	II	TMEM64	Body	shelf
cg08314240	0.0269836	0.926558	2.5985	0.00974824	0.0464706	-4.48579	17	28852915	F	II	GOSR1	3'UTR	opensea
cg18587137	0.0490387	0.417991	2.59714	0.00974796	0.0464698	-4.54797	14	103593503	R	I	TNFAIP2	Body	island
cg24678117	0.0815848	0.618462	2.59939	0.00974733	0.0464674	-4.44754	1	996294	F	II		IGR	shore
cg17566874	0.0209277	0.115199	2.59945	0.0097469	0.0464659	-4.44679	5	131411272	R	II	CSF2	Body	opensea
cg07003030	0.0635019	0.193889	2.5972	0.00974632	0.0464636	-4.54782	20	22565995	F	I	FOXA2	5'UTR	island
cg01971085	0.0556778	0.817639	2.59721	0.00974605	0.046463	-4.54779	8	1848407	F	I	ARHGEF10	Body	opensea
cg09842331	-0.0628121	0.524737	-2.59948	0.00974607	0.046463	-4.44671	7	27289552	R	II		IGR	shore
cg00129273	0.0546723	0.178469	2.59949	0.0097458	0.0464628	-4.44669	8	70906996	F	II		IGR	opensea
cg00163859	0.0435392	0.856035	2.59936	0.00974581	0.0464628	-4.4513	8	99917203	F	II		IGR	opensea
cg13543572	0.0191998	0.861792	2.59927	0.00974581	0.0464628	-4.45516	19	2335085	R	II	SPPL2B	Body	shore
cg19426266	-0.063758	0.709349	-2.59936	0.00974569	0.0464628	-4.45372	2	145236966	R	II	ZEB2	Body	opensea
cg11876912	0.0704683	0.35428	2.59952	0.00974503	0.0464612	-4.44662	3	63602009	F	II	SYNPR	3'UTR	opensea
cg15440120	-0.0451574	0.906146	-2.59844	0.00974344	0.0464542	-4.49808	7	23250060	R	II		IGR	shelf
cg20810675	0.0651203	0.337208	2.59961	0.00974245	0.0464505	-4.44638	4	171604188	F	II		IGR	opensea
cg22349442	-0.0554952	0.694579	-2.59961	0.00974255	0.0464505	-4.44639	17	39507113	R	II	KRT33A	TSS200	opensea
cg27564123	-0.0569581	0.502469	-2.59962	0.00974221	0.0464499	-4.44636	1	46958475	R	II		IGR	shore
cg06131526	0.00404889	0.0353135	2.59963	0.00974185	0.0464488	-4.44633	6	153305338	R	II	FBXO5	TSS1500	shore
cg01553335	-0.0543174	0.840254	-2.599	0.00974176	0.0464488	-4.46895	6	39230011	F	II		IGR	opensea
cg08859635	0.0114856	0.979827	2.59738	0.00974141	0.0464484	-4.54737	6	138745533	R	I	NHSL1	Body	island
cg25528449	0.0113122	0.960535	2.59763	0.00974145	0.0464484	-4.53657	21	47720554	F	II		IGR	shelf
cg21265439	-0.068046	0.426843	-2.59964	0.00974154	0.0464484	-4.4463	14	103740033	F	II		IGR	island
cg17928231	0.0334891	0.0799621	2.59739	0.00974099	0.0464474	-4.54733	19	14016761	F	I	C19orf57	5'UTR	island
cg23046727	0.0196411	0.950284	2.59776	0.00974081	0.046447	-4.52884	11	73720331	R	II	UCP3	TSS200	opensea
cg05942760	0.0770635	0.715109	2.59959	0.00974067	0.0464469	-4.44764	4	6669561	R	II		IGR	shelf
cg25775494	-0.0636903	0.420775	-2.59741	0.00974057	0.0464469	-4.54729	6	108490895	F	I	NR2E1	Body	shore
cg20686479	-0.0629778	0.14633	-2.59742	0.00974023	0.0464459	-4.54726	11	19735701	R	I	NAV2	Body	shore
cg10845124	-0.0455341	0.86827	-2.59881	0.00973836	0.0464375	-4.4899	15	101984550	R	II	PCSK6	Body	opensea
cg08651937	0.0816796	0.355963	2.59977	0.00973802	0.0464364	-4.44597	3	156530506	F	II	PA2G4P4	TSS1500	shelf
cg24313572	0.0887552	0.564562	2.59969	0.00973787	0.0464362	-4.44986	1	56050060	F	II		IGR	opensea
cg24163263	0.0918331	0.647241	2.59949	0.00973755	0.0464352	-4.4652	13	107335632	F	II		IGR	opensea
cg24527001	0.00209382	0.0180561	2.59979	0.00973749	0.0464352	-4.44593	14	92588234	R	II	NDUFB1	TSS200	island
cg12171781	0.0128251	0.979148	2.59763	0.00973719	0.0464346	-4.54498	6	49428313	R	II	MUT	5'UTR	shelf
cg14236662	0.0930052	0.546988	2.59959	0.00973593	0.0464295	-4.45496	2	176988284	F	II	HOXD9	1stExon	island
cg14825094	0.00356816	0.0281934	2.59984	0.009736	0.0464295	-4.44579	17	61818420	F	II	STRADA	5'UTR	shore
cg03473127	0.0670197	0.47242	2.59985	0.00973575	0.0464293	-4.44577	19	51411782	F	II	KLK4	Body	island
cg20027331	0.0742758	0.791906	2.59965	0.00973534	0.0464282	-4.4542	6	32173526	R	II	NOTCH4	Body	opensea
cg25551168	-0.0617632	0.562586	-2.59986	0.00973541	0.0464282	-4.44573	20	3065343	R	II	AVP	5'UTR	shore
cg27349687	-0.00551701	0.97824	-2.59766	0.00973457	0.0464253	-4.54427	5	175936021	R	II	FAF2	3'UTR	opensea
cg03869495	0.0416158	0.939978	2.59826	0.00973439	0.0464253	-4.51089	13	113492269	F	II	ATP11A	Body	shore
cg02855409	0.0335744	0.063688	2.59763	0.00973446	0.0464253	-4.54673	12	111284806	R	I	CCDC63	TSS200	opensea
cg13651246	0.0898674	0.702503	2.59953	0.00973388	0.0464243	-4.4593	10	126278495	F	II	LHPP	Body	island
cg22130008	0.0441796	0.220466	2.59991	0.00973402	0.0464243	-4.44561	4	155548532	F	II		IGR	shore
cg08360820	0.0172309	0.180619	2.59765	0.00973397	0.0464243	-4.54668	10	11652640	F	I	USP6NL	5'UTR	shore
cg27389692	0.0745378	0.531564	2.59996	0.00973288	0.0464205	-4.4455	4	5896599	R	II		IGR	shore
cg12302182	0.0773052	0.498864	2.59996	0.00973274	0.0464203	-4.44549	15	95196461	R	II		IGR	opensea
cg15517875	0.0759718	0.755859	2.59977	0.00973188	0.0464168	-4.45388	14	90724250	F	II	PSMC1	Body	shore
cg10824926	0.0790278	0.720927	2.60002	0.00973114	0.0464148	-4.44534	11	58651984	F	II		IGR	opensea
cg21968101	0.0594162	0.460954	2.60001	0.00973136	0.0464148	-4.44536	19	406560	R	II	C2CD4C	3'UTR	island
cg00161345	0.0390331	0.917008	2.59918	0.00973134	0.0464148	-4.48284	16	66866226	F	II	NAE1	TSS1500	shore
cg03211864	-0.0457681	0.224207	-2.60004	0.00973043	0.0464123	-4.44528	10	124060833	F	II	BTBD16	Body	opensea
cg24428325	-0.0638755	0.26723	-2.59777	0.00973049	0.0464123	-4.54637	6	44529081	R	I		IGR	opensea
cg02018902	0.0282905	0.0792138	2.60009	0.00972902	0.0464063	-4.44515	15	79576149	F	II	ANKRD34C	5'UTR	island
cg21207817	0.0807786	0.707645	2.59998	0.00972868	0.0464053	-4.44724	7	152625160	R	II		IGR	shore
cg27644095	0.0747172	0.698068	2.60007	0.00972858	0.0464053	-4.44582	6	31025014	R	II	HCG22	Body	opensea
cg22973115	0.00216856	0.017347	2.60012	0.00972829	0.0464045	-4.44508	21	30257761	F	II	N6AMT1	TSS200	island
cg02636704	0.00423835	0.0271343	2.60015	0.00972749	0.0464012	-4.44501	20	49575191	R	II	DPM1	TSS200	island
cg18474153	0.0520434	0.273727	2.60016	0.00972726	0.0464007	-4.44499	19	3984323	F	II	EEF2	Body	shore
cg20057633	0.0761037	0.394763	2.60018	0.00972667	0.0463984	-4.44493	20	57899909	R	II	EDN3	3'UTR	opensea
cg09125316	0.0564786	0.212304	2.60027	0.00972422	0.0463872	-4.44471	7	1015418	R	II	COX19	TSS200	shore
cg03303857	-0.0642122	0.379422	-2.60032	0.00972286	0.0463813	-4.44458	11	120619307	F	II	GRIK4	Body	opensea
cg27465618	0.0816848	0.561361	2.60029	0.00972226	0.0463789	-4.44524	10	78875746	F	II	KCNMA1	Body	opensea
cg14486905	-0.0868084	0.580112	-2.60021	0.00972206	0.0463785	-4.45155	2	171677602	R	II	GAD1	Body	shore
cg03114573	0.0917422	0.582933	2.60031	0.00972176	0.0463776	-4.44766	12	45410052	F	II	DBX2	3'UTR	opensea
cg11359520	0.0886866	0.644193	2.60025	0.0097212	0.0463755	-4.44904	20	18773574	R	II	HSPC072	Body	opensea
cg19913551	0.0660579	0.414328	2.60038	0.00972116	0.0463755	-4.44443	19	3806615	R	II	ZFR2	Body	shore
cg00107782	0.0307284	0.0571348	2.60038	0.00972097	0.0463755	-4.44441	1	151300621	R	II		IGR	island
cg27642027	0.0251476	0.0649182	2.60038	0.00972099	0.0463755	-4.44441	16	84029584	R	II	NECAB2	Body	island
cg15649236	0.0924347	0.556827	2.59969	0.0097204	0.0463743	-4.47752	17	46657504	R	II	MIR10A	TSS200	shore
cg10133935	-0.0232568	0.942908	-2.59826	0.00972051	0.0463743	-4.53916	19	1423753	R	II	DAZAP1	Body	island
cg21075678	-0.0155413	0.957123	-2.59829	0.00971952	0.0463707	-4.54268	7	137557164	F	II		IGR	opensea
cg05936249	0.0823715	0.486746	2.60044	0.00971938	0.0463706	-4.44426	10	85957661	F	II	PCDH21	Body	shelf
cg24099680	0.0485906	0.91949	2.59899	0.00971899	0.0463692	-4.49977	13	113424278	F	II	ATP11A	Body	shore
cg15072619	0.0836475	0.444165	2.60047	0.00971868	0.0463683	-4.4442	10	18294563	F	II	SLC39A12	Body	opensea
cg11590213	0.075841	0.763662	2.60019	0.00971799	0.0463655	-4.4588	5	66331682	R	II	MAST4	Body	opensea
cg27544219	0.0526436	0.1725	2.59825	0.00971715	0.0463621	-4.54514	19	57078794	F	I	ZNF470	TSS200	island
cg18673954	0.0398477	0.0834353	2.59825	0.00971701	0.046362	-4.54513	10	105036611	F	I	INA	TSS1500	shore
cg14637111	-0.0650631	0.416205	-2.60053	0.00971698	0.046362	-4.44404	11	69919524	F	II		IGR	opensea
cg21828233	-0.0684299	0.352122	-2.60056	0.00971597	0.0463581	-4.44395	1	113164672	F	II	CAPZA1	Body	shelf
cg16316944	0.0667871	0.236454	2.60058	0.0097155	0.0463564	-4.44391	17	26555245	F	II		IGR	shore
cg16715953	0.0312422	0.121604	2.60062	0.00971431	0.0463512	-4.4438	19	34396333	F	II		IGR	shore
cg05899103	-0.0298708	0.866573	-2.59957	0.00971422	0.0463512	-4.48315	15	65394570	R	II	LOC390595	Body	island
cg15448394	0.0567448	0.864685	2.59969	0.00971395	0.0463506	-4.4811	3	57432946	R	II	DNAH12	Body	opensea
cg02027800	0.0777214	0.725395	2.60043	0.0097136	0.0463494	-4.44975	10	1228949	F	II	ADARB2	3'UTR	shore
cg23231587	0.0744021	0.598912	2.60065	0.00971347	0.0463493	-4.44372	2	42783740	F	II		IGR	opensea
cg16107224	0.00155634	0.0181874	2.60066	0.00971337	0.0463493	-4.44371	4	4544010	R	II	STX18	TSS1500	island
cg14186846	0.0706063	0.590095	2.60069	0.0097126	0.0463463	-4.44364	6	15256907	R	II	JARID2	Body	opensea
cg02666489	0.0756595	0.681635	2.6006	0.00971242	0.0463459	-4.44504	6	160680115	F	II	SLC22A2	TSS200	shore
cg04551619	-0.00754197	0.957968	-2.59844	0.00971193	0.0463441	-4.54466	1	10692799	F	I		IGR	opensea
cg04864441	0.0837417	0.551937	2.60068	0.00971143	0.0463426	-4.44424	7	157670677	R	II	PTPRN2	Body	shore
cg21776524	0.044853	0.797533	2.59845	0.0097115	0.0463426	-4.54462	2	218618094	R	I	DIRC3	Body	shelf
cg26315985	0.0363351	0.102176	2.60076	0.00971056	0.0463392	-4.44345	1	65363870	F	II	JAK1	5'UTR	opensea
cg03867377	-0.0237274	0.947482	-2.59888	0.00970862	0.0463305	-4.52847	3	184289145	R	II	EPHB3	Body	shore
cg02289752	-0.0561728	0.473867	-2.60085	0.00970818	0.0463289	-4.44323	1	17998265	R	II	ARHGEF10L	Body	opensea
cg04752768	-0.0322679	0.898135	-2.59983	0.00970785	0.0463279	-4.49268	14	21542799	R	II	FLJ10357	Body	shelf
cg24280945	0.079464	0.696806	2.6008	0.00970703	0.0463245	-4.44702	8	19461068	R	II	CSGALNACT1	TSS1500	shore
cg06731443	0.0131172	0.041572	2.60089	0.00970693	0.0463245	-4.44312	11	27494710	F	II	LGR4	TSS1500	shore
cg27422345	0.0725853	0.457242	2.60091	0.00970627	0.0463219	-4.44306	7	1715242	R	II		IGR	opensea
cg19425295	-0.0707205	0.702752	-2.60046	0.00970584	0.0463204	-4.46518	11	1989233	F	II		IGR	shore
cg08838671	0.0362545	0.101333	2.59868	0.00970531	0.0463184	-4.54405	22	42311374	R	I		IGR	island
cg12709880	-0.0346704	0.911902	-2.59953	0.00970303	0.0463081	-4.52069	18	21163172	F	II	NPC1	Body	shelf
cg25267258	0.0857462	0.447919	2.59879	0.00970219	0.0463046	-4.54376	6	29274620	R	I	OR14J1	1stExon	opensea
cg17336337	-0.0181715	0.966621	-2.59887	0.00970158	0.0463022	-4.54237	2	84662664	F	II	SUCLG1	Body	opensea
cg04546165	-0.0362807	0.873765	-2.60034	0.00970144	0.0463021	-4.47867	1	228112858	R	II	WNT9A	Body	shore
cg20256783	0.0755343	0.638877	2.6011	0.00970124	0.0463017	-4.44259	12	52827847	F	II	KRT75	1stExon	opensea
cg05083414	-0.0267675	0.845579	-2.59887	0.00969991	0.0462959	-4.54355	4	2627039	R	I	FAM193A	TSS200	opensea
cg06758559	0.085233	0.55847	2.60111	0.00969962	0.046295	-4.44316	16	53576222	F	II		IGR	opensea
cg00452755	0.0563955	0.709695	2.60116	0.00969935	0.0462943	-4.44242	1	28864993	R	II	SNHG3-RCC1	Body	opensea
cg12081643	0.0672777	0.296664	2.60119	0.00969856	0.046291	-4.44235	13	110802645	F	II	COL4A1	3'UTR	opensea
cg14714614	0.0848492	0.633134	2.6012	0.00969828	0.0462907	-4.44232	6	170566462	F	II	LOC154449	Body	shore
cg17093995	0.0712204	0.253545	2.59893	0.00969817	0.0462907	-4.54339	7	49815502	R	I	VWC2	Body	island
cg03327494	-0.0496373	0.878878	-2.60037	0.00969837	0.0462907	-4.47981	3	195938048	F	II	ZDHHC19	1stExon	shelf
cg01152374	0.0792732	0.695518	2.60117	0.00969794	0.0462902	-4.443	15	69817071	R	II		IGR	opensea
cg20949251	0.0767986	0.480434	2.60125	0.00969708	0.046287	-4.44221	6	7432666	R	II		IGR	opensea
cg10968944	-0.0663867	0.401301	-2.60124	0.00969716	0.046287	-4.44222	6	25056629	F	II		IGR	opensea
cg26429095	0.00131388	0.0255849	2.59899	0.00969662	0.0462855	-4.54325	22	22337327	F	I	TOP3B	TSS200	island
cg08658124	-0.0492001	0.89342	-2.59975	0.00969591	0.0462827	-4.50743	1	232590966	R	II	SIPA1L2	Body	opensea
cg18508125	0.0157602	0.0602814	2.60131	0.00969537	0.0462806	-4.44205	8	28347573	F	II	FBXO16	5'UTR	shelf
cg26337592	0.0188524	0.18184	2.59904	0.0096952	0.0462804	-4.54312	1	153642686	F	I	ILF2	Body	shore
cg25547520	0.0779445	0.645074	2.60136	0.00969405	0.0462754	-4.44193	15	67431285	R	II	SMAD3	Body	opensea
cg16165450	0.063692	0.43499	2.60137	0.00969375	0.0462745	-4.4419	3	51570298	F	II		IGR	shelf
cg08293623	0.0803642	0.521916	2.60141	0.00969257	0.0462704	-4.44179	11	40803410	F	II		IGR	opensea
cg25728415	0.00418471	0.0273889	2.6014	0.00969272	0.0462704	-4.44181	6	32806699	R	II	TAP2	TSS200	shore
cg16584947	0.00219238	0.0212229	2.6014	0.00969278	0.0462704	-4.44181	10	976548	F	II		IGR	shore
cg01082559	-0.0444042	0.891999	-2.60009	0.0096924	0.0462702	-4.50496	20	49622513	F	II	KCNG1	Body	shore
cg13565301	0.0122156	0.0311051	2.59915	0.00969221	0.0462698	-4.54284	17	26698730	F	I	SARM1	TSS1500	island
cg02531794	0.0617011	0.764864	2.60123	0.00969142	0.0462666	-4.4452	7	76039208	F	II	SRCRB4D	TSS200	opensea
cg02847425	-0.0748529	0.400403	-2.60146	0.00969106	0.0462654	-4.44165	7	76145280	F	II	UPK3B	3'UTR	shore
cg00912580	-0.0538481	0.755108	-2.60109	0.00969076	0.0462645	-4.45533	2	135169533	F	II	MGAT5	Body	opensea
cg04775566	-0.0487057	0.826544	-2.60073	0.00968836	0.0462536	-4.47668	17	59079434	F	II	BCAS3	Body	opensea
cg07544796	0.0613621	0.317684	2.5993	0.00968801	0.0462525	-4.54246	6	36817048	F	I		IGR	opensea
cg15098957	0.0723615	0.749679	2.60137	0.00968763	0.0462516	-4.45457	19	39962116	R	II	SUPT5H	Body	opensea
cg27423920	0.0574374	0.634546	2.59931	0.00968772	0.0462516	-4.54243	10	2249628	R	I		IGR	opensea
cg16559243	0.0767262	0.423998	2.60162	0.00968679	0.0462482	-4.44126	5	38445612	R	II	EGFLAM	TSS200	opensea
cg21889116	-0.00448396	0.0700085	-2.59935	0.00968669	0.0462482	-4.54233	8	56685548	R	I	TMEM68	5'UTR	island
cg03402369	0.0798532	0.428584	2.60163	0.0096864	0.0462474	-4.44122	13	112331869	R	II		IGR	opensea
cg03330920	0.0362631	0.864524	2.60138	0.00968607	0.0462464	-4.44791	16	1610308	F	II	IFT140	Body	opensea
cg09790325	0.0588149	0.31873	2.60165	0.00968589	0.0462463	-4.44118	5	55903504	F	II		IGR	opensea
cg13496838	-0.0581542	0.229478	-2.60165	0.00968594	0.0462463	-4.44118	2	223164747	F	II	PAX3	TSS1500	shore
cg19302250	-0.00196393	0.0260296	-2.59939	0.00968554	0.0462455	-4.54223	11	777306	F	I	PDDC1	Body	island
cg01679206	0.0368626	0.163795	2.60167	0.00968533	0.046245	-4.44113	7	73253049	R	II	WBSCR27	Body	shelf
cg19876814	-0.0810697	0.689237	-2.60086	0.00968462	0.0462422	-4.4807	5	140261653	R	II	PCDHA7	Body	shore
cg27216630	-0.00161963	0.0212375	-2.59943	0.00968438	0.0462416	-4.54212	2	201374900	F	I	KCTD18	TSS200	island
cg08512078	0.00656619	0.0334334	2.60172	0.00968405	0.0462405	-4.44101	11	32112369	R	II	RCN1	TSS200	shore
cg24356964	0.0669178	0.414273	2.60174	0.00968348	0.0462383	-4.44095	1	3605979	F	II	TP73	TSS1500	shore
cg12663490	0.0770495	0.505203	2.6017	0.00968336	0.0462383	-4.44412	15	47698183	F	II		IGR	opensea
cg20925462	0.05051	0.158762	2.60178	0.0096824	0.0462343	-4.44086	3	111717806	R	II	TAGLN3	TSS200	opensea
cg22724765	-0.0764958	0.311679	-2.60179	0.00968093	0.0462278	-4.44143	5	43397572	F	II	CCL28	Body	shore
cg03960072	0.0518674	0.278475	2.59956	0.00968067	0.0462272	-4.54178	6	24357985	R	I	KAAG1	1stExon	island
cg02849507	0.0226624	0.0858031	2.60184	0.00968071	0.0462272	-4.4407	16	14051717	R	II		IGR	opensea
cg02617702	0.041368	0.926401	2.60046	0.00968007	0.046226	-4.49914	19	17858018	F	II	FCHO1	TSS1500	shore
cg10600783	0.00215095	0.0165335	2.60185	0.00968022	0.046226	-4.44065	6	43336481	R	II	ZNF318	Body	island
cg00257893	-0.0655878	0.607706	-2.60181	0.00968023	0.046226	-4.44137	6	138820840	R	II	NHSL1	TSS1500	opensea
cg00061629	0.0827125	0.449993	2.60176	0.00967927	0.0462231	-4.44761	11	44325258	R	II	ALX4	Body	shore
cg24864887	-0.0736226	0.507863	-2.60193	0.00967824	0.0462187	-4.44047	15	76635638	F	II		IGR	shore
cg12526298	0.00748992	0.0466897	2.60194	0.00967793	0.0462177	-4.44044	17	17875168	R	II	TOM1L2	Body	island
cg10132104	0.036583	0.91782	2.59967	0.00967779	0.0462176	-4.54151	4	8108443	F	I	ABLIM2	Body	opensea
cg13558431	0.0568927	0.862692	2.59968	0.0096775	0.0462171	-4.54149	9	140357706	R	I	PNPLA7	Body	shore
cg08203788	0.044482	0.176647	2.60195	0.00967759	0.0462171	-4.44041	7	25900279	R	II		IGR	shore
cg26087735	-0.0227046	0.837644	-2.60174	0.0096775	0.0462171	-4.44887	14	104000447	F	II	TRMT61A	Body	shore
cg12523932	0.0409225	0.214293	2.59969	0.00967718	0.0462168	-4.54146	4	39448653	R	I	KLB	Body	island
cg05022378	0.0227482	0.123121	2.5997	0.00967698	0.0462164	-4.54144	19	12606767	R	I	ZNF709	5'UTR	shore
cg25116216	0.0720419	0.235754	2.5997	0.00967685	0.0462163	-4.54143	17	10101581	F	I	GAS7	1stExon	island
cg00739667	-0.0216858	0.785744	-2.5997	0.00967679	0.0462163	-4.54142	16	81731648	F	I	CMIP	Body	opensea
cg05471297	0.0358142	0.0949242	2.60201	0.00967581	0.0462124	-4.44025	19	38924349	F	II	RYR1	1stExon	island
cg10941835	0.0900266	0.607465	2.60185	0.00967546	0.0462113	-4.44797	20	50419348	F	II	SALL4	TSS1500	shore
cg17029156	0.0588346	0.225663	2.59975	0.00967544	0.0462113	-4.5413	2	27070458	R	I	DPYSL5	TSS1500	island
cg08164151	0.0271807	0.0718344	2.60205	0.00967473	0.0462089	-4.44015	12	131118432	F	II		IGR	opensea
cg24632247	0.0509118	0.11998	2.59981	0.00967379	0.0462049	-4.54114	3	35680890	R	I		IGR	island
cg22223430	-0.00862949	0.0233076	-2.59982	0.00967368	0.0462049	-4.54113	1	227015971	R	I		IGR	opensea
cg10588425	0.00463793	0.961901	2.59984	0.0096729	0.0462017	-4.54106	20	62492820	R	I	C20orf135	5'UTR	shore
cg19639967	0.0897769	0.702304	2.60167	0.00967244	0.0462	-4.46658	1	198907662	R	II		IGR	opensea
cg24019371	0.0578707	0.163905	2.60214	0.0096724	0.0462	-4.43993	1	4716554	F	II	AJAP1	Body	island
cg06748584	-0.0121228	0.0210713	-2.6022	0.00967075	0.046193	-4.43978	17	79520919	F	II	C17orf70	TSS1500	shore
cg04807108	0.052707	0.662572	2.59997	0.00966944	0.0461873	-4.54074	15	78697933	R	I		IGR	opensea
cg10815152	0.0471693	0.199374	2.60226	0.00966899	0.0461857	-4.43962	6	102098727	R	II	GRIK2	Body	opensea
cg01815718	0.00213176	0.985163	2.59999	0.00966898	0.0461857	-4.5407	1	16053301	F	II	PLEKHM2	Body	shore
cg18469813	-0.0752366	0.684523	-2.60205	0.00966887	0.0461857	-4.44808	6	168148018	F	II		IGR	opensea
cg16581738	-0.0227909	0.932276	-2.6	0.00966852	0.046185	-4.54066	7	705693	F	I	PRKAR1B	Body	opensea
cg06693411	0.0780465	0.72688	2.60217	0.00966791	0.0461827	-4.44656	7	184273	F	II		IGR	shelf
cg14869028	0.0137581	0.0694058	2.60233	0.00966714	0.0461795	-4.43944	1	32042161	F	II	TINAGL1	5'UTR	opensea
cg21072567	0.0299785	0.248555	2.60007	0.00966677	0.0461783	-4.54049	14	62035431	R	I		IGR	opensea
cg03930209	0.0639555	0.505393	2.6001	0.00966588	0.0461746	-4.54041	7	156735466	R	I		IGR	island
cg21217423	0.0539563	0.183736	2.6023	0.00966553	0.0461735	-4.44319	8	72917695	R	II		IGR	shore
cg06554090	0.0459439	0.170964	2.60246	0.00966349	0.0461643	-4.43911	15	68128261	R	II		IGR	island
cg13550802	0.0766191	0.617228	2.60248	0.00966297	0.0461623	-4.43906	10	134935854	F	II	GPR123	Body	shelf
cg24622007	0.0718964	0.38821	2.6025	0.00966233	0.0461598	-4.439	12	132687376	F	II	GALNT9	Body	shore
cg08084860	0.0482998	0.169968	2.60027	0.00966123	0.0461551	-4.53998	2	237080340	F	I		IGR	island
cg11585358	0.0776212	0.633712	2.60247	0.00966073	0.0461532	-4.44518	1	92494898	F	II	EPHX4	TSS1500	shore
cg07363543	0.0123234	0.0552888	2.60035	0.00965887	0.0461449	-4.53976	1	224691275	R	I		IGR	opensea
cg13491737	-0.0253716	0.904343	-2.60118	0.00965832	0.0461427	-4.49847	13	111295728	R	II	CARS2	Body	shore
cg21616088	0.00513054	0.0382291	2.60266	0.00965797	0.0461416	-4.4386	6	99396064	F	II	FBXL4	TSS1500	shore
cg10759217	0.0114135	0.931745	2.60129	0.00965626	0.046134	-4.50372	11	82586836	F	II	PRCP	Body	opensea
cg09169269	0.00115951	0.0144701	2.60277	0.00965497	0.0461284	-4.43832	1	149859456	F	II	HIST2H2AB	1stExon	island
cg09231536	0.0152016	0.97437	2.60063	0.0096547	0.0461276	-4.53309	16	31513704	R	II	C16orf58	Body	opensea
cg04498104	-0.0232713	0.933779	-2.60052	0.0096541	0.0461253	-4.53932	3	48573748	R	I	PFKFB4	Body	opensea
cg18388547	-0.0431539	0.227682	-2.60283	0.00965327	0.0461218	-4.43816	1	35513161	R	II		IGR	opensea
cg01571583	0.0381312	0.924935	2.6013	0.00965299	0.046121	-4.50347	17	41880871	R	II	MPP3	Body	opensea
cg01869186	0.0244614	0.11197	2.60286	0.00965256	0.0461195	-4.4381	7	100423987	F	II	EPHB4	Body	shore
cg27586243	0.0889219	0.627081	2.60283	0.0096521	0.0461178	-4.43877	1	83258167	F	II		IGR	opensea
cg21897880	0.0638554	0.639346	2.60289	0.00965158	0.0461159	-4.438	13	111278058	F	II	CARKD	Body	shore
cg01243513	0.0550281	0.414224	2.60292	0.00965093	0.0461134	-4.43795	12	58003151	R	II	DTX3	3'UTR	shore
cg10690747	0.0517069	0.315317	2.60293	0.00965057	0.0461121	-4.43791	21	43823835	R	II	UBASH3A	TSS200	opensea
cg02589695	0.0413732	0.15638	2.60294	0.00965014	0.0461106	-4.43787	1	206730999	R	II	RASSF5	Body	shore
cg20445727	0.0735366	0.389973	2.60296	0.00964973	0.0461095	-4.43783	11	110728789	F	II		IGR	opensea
cg24682512	-0.0899647	0.523712	-2.60261	0.00964978	0.0461095	-4.45322	7	86277679	F	II	GRM3	5'UTR	opensea
cg21239001	-0.0603979	0.810823	-2.60168	0.00964835	0.0461037	-4.50282	5	118638618	F	II	TNFAIP8	Body	opensea
cg10102897	-0.0285813	0.941417	-2.60119	0.00964824	0.0461037	-4.52204	12	115306502	R	II		IGR	opensea
cg03661570	0.0877633	0.680899	2.60255	0.00964704	0.0460985	-4.45577	6	73786810	F	II	KCNQ5	Body	opensea
cg10195336	0.0392594	0.886022	2.6008	0.00964652	0.0460968	-4.53862	8	1895007	R	I	ARHGEF10	Body	shore
cg10865363	0.018885	0.949479	2.6008	0.00964657	0.0460968	-4.53863	17	75553599	F	I		IGR	opensea
cg11460110	-0.0279289	0.815755	-2.60082	0.00964584	0.0460943	-4.53856	6	30530458	R	I	PRR3	3'UTR	opensea
cg08721802	0.0861403	0.451554	2.60299	0.00964538	0.0460942	-4.44448	4	184642917	F	II		IGR	shore
cg04806150	0.0661151	0.730303	2.60083	0.00964551	0.0460942	-4.53853	13	112292610	R	I		IGR	opensea
cg13803584	0.00661337	0.973803	2.60086	0.00964568	0.0460942	-4.53788	9	115635662	R	II	SNX30	3'UTR	opensea
cg21513088	-0.0630395	0.363816	-2.60311	0.0096457	0.0460942	-4.43746	2	585365	R	II		IGR	shore
cg15921824	0.042606	0.259458	2.60312	0.00964519	0.0460939	-4.43741	7	569826	R	II		IGR	island
cg21201357	0.0712524	0.552194	2.60317	0.00964404	0.046089	-4.43731	9	37746776	R	II	FRMPD1	3'UTR	opensea
cg02679745	-0.0674744	0.59056	-2.60326	0.00964149	0.0460773	-4.43707	9	139927646	F	II	C9orf139	Body	shore
cg26407309	0.0764502	0.693085	2.60328	0.00964086	0.0460749	-4.43701	7	139479119	R	II	TBXAS1	5'UTR	shore
cg13406860	-0.035464	0.926506	-2.601	0.00964088	0.0460749	-4.5381	9	132881336	F	I	GPR107	Body	opensea
cg08329113	0.0531486	0.842379	2.60216	0.00964027	0.0460732	-4.48647	16	70771142	R	II	VAC14	Body	opensea
cg15809959	-0.0906147	0.363784	-2.6033	0.0096403	0.0460732	-4.43696	17	36720382	R	II	SRCIN1	Body	shore
cg20843202	0.0777125	0.719873	2.60331	0.00963994	0.046073	-4.43693	3	99903438	R	II	TMEM30C	TSS1500	opensea
cg10303487	-0.0644678	0.386243	-2.60103	0.00964004	0.046073	-4.53802	8	105479058	F	I	DPYS	1stExon	island
cg11215976	0.0634616	0.259256	2.60109	0.0096384	0.0460662	-4.53787	1	236849942	F	I	ACTN2	1stExon	island
cg04385976	0.0716458	0.813804	2.60319	0.00963723	0.0460612	-4.44515	3	8826014	R	II		IGR	opensea
cg05593832	0.0866714	0.648274	2.60344	0.0096365	0.0460587	-4.43661	16	78024002	F	II		IGR	opensea
cg15225844	0.0843294	0.537121	2.60344	0.00963659	0.0460587	-4.43662	2	2189201	R	II	MYT1L	5'UTR	island
cg09472600	-0.069311	0.642564	-2.60346	0.00963596	0.0460567	-4.43656	1	183537770	F	II	NCF2	Body	opensea
cg20840800	0.0764483	0.505051	2.60347	0.00963564	0.0460561	-4.43653	2	79253193	R	II	REG3G	5'UTR	opensea
cg04122873	-0.0770893	0.667267	-2.60287	0.00963572	0.0460561	-4.46535	6	28956226	R	II		IGR	island
cg26068527	0.0706378	0.563695	2.60348	0.00963534	0.0460554	-4.4365	17	79100287	R	II	MIR657	TSS1500	shelf
cg14328683	0.0321151	0.843774	2.60127	0.00963359	0.0460475	-4.53742	9	139909161	F	I	ABCA2	Body	shore
cg25819816	0.0749377	0.795673	2.60278	0.00963282	0.0460445	-4.46399	17	20076850	R	II	CYTSB	Body	opensea
cg26729669	0.031837	0.892153	2.60129	0.00963285	0.0460445	-4.53735	17	79108296	R	I	AATK	Body	shore
cg11983196	0.0723027	0.400417	2.60359	0.00963221	0.0460426	-4.43621	1	98518557	F	II		IGR	shore
cg26533595	0.00643734	0.0311625	2.60362	0.00963142	0.0460393	-4.43614	7	49830790	F	II	VWC2	Body	opensea
cg12530017	-0.012713	0.0163904	-2.60369	0.00962947	0.0460305	-4.43596	20	37075254	R	II	SNHG11	TSS200	island
cg27573591	-0.0696948	0.227945	-2.60372	0.00962875	0.0460276	-4.43589	7	127672152	F	II	SND1	Body	island
cg02360560	0.0780858	0.726816	2.60347	0.00962836	0.0460264	-4.44257	4	101229924	F	II		IGR	opensea
cg23123972	-0.0188383	0.922588	-2.6023	0.00962839	0.0460264	-4.5031	14	23080613	R	II	ABHD4	3'UTR	opensea
cg00484803	0.086731	0.678063	2.60362	0.00962783	0.046025	-4.44041	2	157196299	R	II		IGR	shore
cg24975266	-0.0510034	0.869183	-2.60308	0.00962787	0.046025	-4.47255	4	185821270	R	II		IGR	opensea
cg18235635	0.0741576	0.475591	2.60378	0.00962707	0.0460222	-4.43573	8	133879162	F	II	TG	TSS200	opensea
cg03386869	0.0826839	0.629547	2.60365	0.0096259	0.0460172	-4.43844	13	102104848	R	II	ITGBL1	TSS200	shore
cg02978140	0.0893518	0.568172	2.60374	0.00962468	0.0460119	-4.43763	1	23880736	F	II		IGR	shore
cg27106959	0.0760423	0.452087	2.60388	0.00962328	0.0460057	-4.43856	12	119474851	F	II	SRRM4	Body	opensea
cg02918581	-0.0064299	0.0257757	-2.60168	0.00962213	0.0460008	-4.53636	18	23806309	R	I	TAF4B	TSS200	island
cg14373702	-0.0145434	0.945737	-2.60213	0.00962155	0.0459985	-4.52208	9	139350397	F	II	SEC16A	Body	shore
cg01253149	0.0320523	0.104023	2.60406	0.00961937	0.0459886	-4.43502	3	184321996	F	II		IGR	island
cg22130568	0.0644075	0.779959	2.60394	0.00961898	0.0459882	-4.43959	17	80972336	R	II	B3GNTL1	Body	shelf
cg21967637	-0.0135474	0.0273701	-2.60408	0.00961892	0.0459882	-4.43497	4	114900915	R	II	ARSJ	TSS200	shore
cg22738516	-0.0214642	0.0271362	-2.60407	0.00961905	0.0459882	-4.43499	4	13550758	R	II	LOC285548	TSS1500	shore
cg22193702	-0.0568318	0.828226	-2.60339	0.00961916	0.0459882	-4.46745	1	17531433	R	II	PADI1	TSS200	opensea
cg07037778	0.025882	0.842405	2.60181	0.00961849	0.0459871	-4.53602	1	115826414	R	I		IGR	opensea
cg10271547	0.0617404	0.756743	2.60184	0.00961775	0.0459841	-4.53595	4	7430936	R	I	SORCS2	Body	opensea
cg06632098	-0.0538465	0.383464	-2.60413	0.00961741	0.045983	-4.43483	10	43605906	F	II	RET	Body	opensea
cg05195452	-0.0725573	0.65819	-2.60398	0.00961682	0.0459807	-4.44494	15	93126847	R	II		IGR	opensea
cg25387636	0.0655578	0.284354	2.60188	0.00961651	0.0459798	-4.53584	17	19436896	R	I	SLC47A1	TSS1500	island
cg17467557	-0.0207845	0.0401608	-2.60423	0.00961482	0.0459722	-4.43459	20	32319681	R	II	ZNF341	TSS200	island
cg20121927	0.0819055	0.721295	2.60369	0.00961429	0.0459702	-4.45813	6	166399065	F	II	C6orf176	Body	shelf
cg26783123	0.0570338	0.791439	2.60395	0.00961415	0.0459701	-4.44194	16	89367859	R	II	ANKRD11	Body	shelf
cg06541218	0.080484	0.501194	2.60412	0.00961403	0.04597	-4.43664	2	146798769	F	II		IGR	opensea
cg08625590	0.0468779	0.16892	2.602	0.0096132	0.0459666	-4.53553	10	20104948	F	I	PLXDC2	TSS1500	island
cg14328535	0.0847898	0.666531	2.60426	0.00961281	0.0459653	-4.43512	2	1891067	F	II	MYT1L	Body	opensea
cg07161872	0.00260934	0.0245236	2.60433	0.00961201	0.045962	-4.43433	10	86089017	R	II	FAM190B	5'UTR	shore
cg08949143	-0.0578004	0.840358	-2.60323	0.00961184	0.0459617	-4.48313	13	30947713	F	II	LOC100188949	Body	opensea
cg23240479	0.0602202	0.87711	2.6032	0.00961153	0.0459608	-4.48795	11	126083901	F	II	FAM118B	5'UTR	shore
cg17815134	0.0094063	0.977036	2.60223	0.00961148	0.0459608	-4.52657	1	9670668	F	II	TMEM201	Body	island
cg12647962	0.0543696	0.903496	2.60352	0.0096112	0.0459602	-4.46728	11	58275618	F	II	OR5B21	TSS200	opensea
cg01395630	0.078884	0.572597	2.60438	0.00961048	0.0459573	-4.43419	4	1634433	F	II		IGR	opensea
cg21297772	-0.0659806	0.51104	-2.60444	0.00960907	0.0459511	-4.43406	1	48688453	F	II	SLC5A9	1stExon	opensea
cg06534376	-0.0228484	0.92597	-2.60273	0.00960862	0.0459495	-4.51627	6	30708863	F	II	FLOT1	Body	shore
cg21561807	0.0598476	0.673604	2.60221	0.00960755	0.0459449	-4.535	13	112631608	F	I		IGR	shore
cg06176650	-0.0278786	0.938215	-2.60254	0.00960727	0.0459442	-4.51717	2	201003360	R	II		IGR	opensea
cg14300812	-0.0416963	0.938053	-2.60261	0.00960729	0.0459442	-4.51775	9	134818827	R	II	MED27	Body	opensea
cg18220639	-0.0656466	0.805498	-2.60393	0.00960656	0.0459418	-4.46264	11	120461210	F	II		IGR	opensea
cg23205676	0.0767927	0.699075	2.60452	0.00960559	0.0459377	-4.43692	1	17046897	R	II	ESPNP	TSS1500	opensea
cg24612305	-0.0102742	0.0308343	-2.60458	0.00960506	0.0459357	-4.43369	17	17875800	F	II	TOM1L2	TSS200	island
cg04048259	0.0674135	0.366098	2.60236	0.00960352	0.0459288	-4.53463	20	57875346	R	I	EDN3	TSS200	island
cg27557974	-0.0578703	0.824036	-2.6037	0.00960315	0.0459276	-4.4795	18	10127934	R	II		IGR	shelf
cg11690724	0.0756249	0.429779	2.60462	0.00960276	0.0459263	-4.43665	5	158475854	R	II	EBF1	Body	shelf
cg09782621	0.020793	0.134666	2.6024	0.00960243	0.0459252	-4.53453	19	56653147	R	I	ZNF444	5'UTR	shore
cg11226336	0.0517736	0.747075	2.60473	0.0096011	0.0459194	-4.43332	1	5994346	R	II	NPHP4	Body	opensea
cg24009439	-0.00124308	0.981933	-2.60245	0.00960106	0.0459194	-4.5344	19	42729731	F	I	ZNF526	Body	island
cg27445400	0.0368403	0.0943674	2.60246	0.00960061	0.0459181	-4.53436	20	44660861	F	I	SLC12A5	Body	island
cg19330592	-0.0335045	0.238313	-2.60248	0.00960003	0.0459159	-4.5343	14	91580380	R	I	C14orf159	1stExon	opensea
cg23698649	0.0849574	0.679214	2.60473	0.00959727	0.0459032	-4.43757	7	43481974	F	II	HECW1	Body	shelf
cg27302994	0.0639799	0.637996	2.6026	0.00959675	0.0459013	-4.534	1	30240265	F	I		IGR	opensea
cg00221794	-0.0799	0.375977	-2.60484	0.00959675	0.0459013	-4.43609	2	20776620	F	II		IGR	opensea
cg17147121	0.00780081	0.0897891	2.60265	0.00959549	0.0458963	-4.53388	19	52674949	R	I	ZNF836	TSS200	shore
cg20863336	0.0718244	0.813506	2.60443	0.00959507	0.0458948	-4.4579	13	51855006	F	II	FAM124A	Body	opensea
cg17140299	0.0534443	0.782142	2.60482	0.009595	0.0458948	-4.43487	18	54270189	F	II	TXNL1	Body	opensea
cg01943585	0.0414651	0.879558	2.60419	0.00959497	0.0458948	-4.46211	1	112981693	R	II	CTTNBP2NL	Body	opensea
cg26733975	0.0628662	0.36382	2.60497	0.00959429	0.0458927	-4.43268	7	56551640	R	II		IGR	island
cg14306734	0.0625469	0.168492	2.60271	0.00959371	0.0458904	-4.53371	18	34833938	R	I	BRUNOL4	Body	island
cg23287949	-0.027066	0.907744	-2.60346	0.00959348	0.0458899	-4.50765	2	161760916	R	II		IGR	opensea
cg01857829	0.0125046	0.0648181	2.60273	0.00959328	0.0458894	-4.53368	16	68771498	R	I	CDH1	Body	island
cg26767593	0.05927	0.807405	2.60447	0.00959291	0.0458882	-4.45842	8	30015647	R	II	DCTN6	Body	shore
cg16673522	-0.0352925	0.944063	-2.60297	0.00959289	0.0458882	-4.52534	18	33485594	F	II	MIR187	TSS1500	opensea
cg05776004	0.0155443	0.907811	2.60278	0.00959179	0.0458839	-4.53354	1	2100984	F	I	PRKCZ	Body	opensea
cg22528270	0.0723389	0.556241	2.60281	0.0095911	0.0458811	-4.53347	7	151505116	F	I	PRKAG2	5'UTR	opensea
cg10982433	-0.0658065	0.217132	-2.60509	0.00959102	0.0458811	-4.43238	10	16563821	F	II	C1QL3	5'UTR	island
cg10278102	0.0347882	0.168233	2.60511	0.00959055	0.0458795	-4.43233	11	20410216	F	II	PRMT3	5'UTR	shore
cg04301742	0.0678401	0.697796	2.60283	0.00959037	0.0458792	-4.5334	13	94051470	R	I	GPC6	Body	opensea
cg09853822	0.0545838	0.832583	2.60465	0.00959031	0.0458792	-4.4474	17	4712456	F	II	PLD2	Body	shore
cg15607664	0.0559463	0.273229	2.60284	0.00959012	0.0458791	-4.53338	12	57630422	F	I	NDUFA4L2	Body	island
cg18574254	0.0845964	0.460948	2.60514	0.00958863	0.0458727	-4.43534	7	126889015	F	II	GRM8	5'UTR	shelf
cg00865973	0.0703227	0.760437	2.60467	0.00958867	0.0458727	-4.45272	4	102709336	R	II		IGR	shelf
cg00645383	0.0692426	0.548203	2.60524	0.00958695	0.045866	-4.432	13	113121787	R	II		IGR	island
cg20283477	0.0440231	0.11574	2.60524	0.00958704	0.045866	-4.43201	1	20693333	F	II		IGR	island
cg08398691	0.0759087	0.76136	2.60297	0.00958653	0.0458648	-4.53305	10	131217895	F	I		IGR	opensea
cg13618969	-0.0236148	0.95399	-2.60313	0.00958658	0.0458648	-4.52791	9	129184186	F	II	FAM125B	Body	opensea
cg15739944	0.0017829	0.0183147	2.60532	0.00958491	0.0458579	-4.43181	9	99212660	R	II	HABP4	1stExon	island
cg14218481	-0.0487542	0.741039	-2.60519	0.0095847	0.0458574	-4.43883	19	38281219	R	II		IGR	island
cg26152754	0.0561479	0.367638	2.60535	0.00958394	0.0458543	-4.43172	11	299564	R	II	IFITM5	TSS200	island
cg04901053	0.0628588	0.475103	2.60538	0.00958317	0.0458512	-4.43165	17	18012014	R	II	MYO15A	TSS200	opensea
cg04503912	0.0728398	0.808362	2.60479	0.00958301	0.045851	-4.45592	4	88529516	F	II	DSPP	TSS200	opensea
cg07576409	-0.0423352	0.0990789	-2.60311	0.0095829	0.045851	-4.53271	8	37554905	F	I	ZNF703	Body	island
cg17921924	0.0789961	0.536294	2.60536	0.0095825	0.0458495	-4.4323	15	37174376	F	II	LOC145845	Body	shore
cg02229607	-0.047105	0.842709	-2.6032	0.0095803	0.0458396	-4.53246	7	2759813	F	I		IGR	shore
cg03296797	-0.0666944	0.412692	-2.6055	0.00957975	0.0458375	-4.43133	16	84870066	R	II	CRISPLD2	5'UTR	opensea
cg08358392	0.0692086	0.426077	2.60551	0.00957963	0.0458374	-4.43132	6	130339410	R	II	L3MBTL3	TSS1500	shore
cg19308132	0.0528775	0.271099	2.60551	0.0095795	0.0458373	-4.4313	8	103137173	F	II	NCALD	TSS1500	shore
cg19925791	0.00241456	0.0265418	2.60553	0.00957903	0.0458356	-4.43126	1	26827132	F	II		IGR	island
cg00084604	-0.0463753	0.91116	-2.60399	0.00957895	0.0458356	-4.4986	6	40929496	F	II		IGR	opensea
cg00145985	0.086536	0.62889	2.60516	0.00957864	0.0458348	-4.44732	7	82019862	F	II	CACNA2D1	Body	opensea
cg03347018	-0.0596009	0.440876	-2.60328	0.0095781	0.0458328	-4.53226	8	72756882	R	I	MSC	TSS200	shore
cg00131871	0.0643056	0.606085	2.60558	0.00957758	0.0458308	-4.43112	17	79662946	R	II	HGS	Body	island
cg02837600	0.056285	0.399304	2.60334	0.00957646	0.045826	-4.53211	21	46714458	R	I	LOC642852	Body	shore
cg06647693	-0.0467423	0.804173	-2.60336	0.00957594	0.045824	-4.53206	16	88590340	F	I	ZFPM1	Body	island
cg24828620	-0.0641027	0.289195	-2.60338	0.00957544	0.0458221	-4.53201	7	50132903	R	I	ZPBP	TSS200	island
cg02251027	0.00958215	0.0386857	2.60572	0.00957388	0.0458152	-4.43078	19	56028687	F	II	SSC5D	Body	island
cg17830985	0.041772	0.148264	2.60348	0.00957272	0.0458102	-4.53176	13	26625359	R	I	SHISA2	TSS200	island
cg18026955	-0.060688	0.25479	-2.60577	0.00957249	0.0458096	-4.43065	1	12541215	R	II	VPS13D	Body	opensea
cg17918501	0.0147294	0.0391608	2.60349	0.00957223	0.0458089	-4.53171	2	27717709	F	I	FNDC4	5'UTR	island
cg06830319	-0.0616336	0.629842	-2.60579	0.00957195	0.0458081	-4.4306	16	57406074	F	II	CX3CL1	TSS1500	opensea
cg13352914	0.083456	0.377908	2.60577	0.00957126	0.0458053	-4.43125	1	63760405	F	II		IGR	opensea
cg26998537	-0.0808812	0.563055	-2.60551	0.0095701	0.0458003	-4.44581	14	57277366	F	II	OTX2	TSS200	shore
[truncated: 86,188 more rows]

## Sheet: E
The 5mC clusters specific differential methylation probes and genes
Methylation Probes	Gene	Cluster Specific	logFC	AveExpr	t	P.Value	Adj.P.Value	B	CHR	MAPINFO	Strand	Type	Feature	Cgi
cg23507945	IL22RA2	5mC cluster1	-0.295864	0.415541	-8.25437	3.36e-15	9.31e-12	23.294	6	137477184	F	II	Body	opensea
cg22308101	ZFHX4	5mC cluster2	0.198215	0.513104	5.38814	1.33e-07	6.07e-06	6.14841	8	77616048	F	II	5'UTR	opensea
cg11586666	WWC1	5mC cluster2	0.199281	0.506805	5.86927	1.04e-08	8.13e-07	8.62864	5	167829221	R	II	Body	opensea
cg26980529	SH3RF3	5mC cluster2	0.200053	0.509902	5.97337	5.88e-09	5.31e-07	9.18344	2	109882934	R	II	Body	opensea
cg17251713	SERPINB7	5mC cluster2	0.211082	0.507267	5.98219	5.53e-09	5.06e-07	9.23939	18	61443038	F	II	5'UTR	opensea
cg04592811	PIGL	5mC cluster2	0.197101	0.509295	6.07811	3.27e-09	3.37e-07	9.75826	17	16200581	R	II	Body	opensea
cg06961025	CYP4Z2P	5mC cluster2	0.211554	0.518347	6.13892	2.33e-09	2.61e-07	10.0896	1	47366366	R	II	TSS1500	opensea
cg02117924	ITGB2	5mC cluster2	0.208761	0.519514	6.17073	1.94e-09	2.27e-07	10.2678	21	46321585	R	II	Body	island
cg13531259	TIFA	5mC cluster2	0.211591	0.504338	6.17136	1.93e-09	2.27e-07	10.2689	4	113199045	R	II	Body	opensea
cg20972167	DNM3	5mC cluster2	0.216721	0.512442	6.18408	1.79e-09	2.15e-07	10.3439	1	172107987	F	II	Body	opensea
cg03523917	CDKAL1	5mC cluster2	0.215216	0.506624	6.21597	1.5e-09	1.87e-07	10.5177	6	20662519	F	II	Body	opensea
cg17746031	KCNJ16	5mC cluster2	0.194768	0.50769	6.218	1.48e-09	1.84e-07	10.5307	17	68131572	R	II	3'UTR	opensea
cg10439402	TMEM131	5mC cluster2	0.204203	0.518007	6.23614	1.34e-09	1.72e-07	10.6304	2	98386770	F	II	Body	opensea
cg09643186	GPX2	5mC cluster2	0.226856	0.532041	6.27514	1.06e-09	1.43e-07	10.8557	14	65409452	F	II	1stExon	opensea
cg23730696	VSIG2	5mC cluster2	0.207705	0.510448	6.27913	1.03e-09	1.4e-07	10.8777	11	124622444	R	II	TSS1500	opensea
cg22599740	LMO7	5mC cluster2	0.203616	0.508813	6.30747	8.86e-10	1.24e-07	11.0315	13	76215076	F	II	Body	shelf
cg26053346	LRIG1	5mC cluster2	0.206313	0.514763	6.3534	6.74e-10	1e-07	11.2963	3	66454856	F	II	Body	opensea
cg22359581	EHD2	5mC cluster2	0.209033	0.508965	6.3751	5.98e-10	9.12e-08	11.4176	19	48229109	F	II	Body	island
cg02487987	ITGA1	5mC cluster2	0.217585	0.518794	6.38817	5.56e-10	8.67e-08	11.4898	5	52153575	R	II	Body	opensea
cg07395804	ZFYVE9	5mC cluster2	0.210207	0.513012	6.39398	5.38e-10	8.47e-08	11.523	1	52729203	R	II	Body	opensea
cg22965600	SVIL	5mC cluster2	0.230643	0.513904	6.40132	5e-10	8e-08	11.5786	10	29824383	R	II	Body	opensea
cg03281572	VTI1A	5mC cluster2	0.215138	0.5058	6.47489	3.32e-10	5.84e-08	11.9922	10	114502318	F	II	Body	opensea
cg04228709	TIAM2	5mC cluster2	0.200526	0.509354	6.49572	2.96e-10	5.37e-08	12.1075	6	155537930	R	II	Body	shelf
cg16706260	REP15	5mC cluster2	0.218598	0.510343	6.49957	2.87e-10	5.26e-08	12.1325	12	27849370	F	II	TSS200	opensea
cg21616051	IDUA	5mC cluster2	0.223922	0.501134	6.50038	2.88e-10	5.26e-08	12.1344	4	987303	R	II	Body	shore
cg03096803	ST6GALNAC1	5mC cluster2	0.22488	0.52928	6.50173	2.86e-10	5.24e-08	12.1422	17	74641294	F	II	TSS1500	opensea
cg01833755	FOXN3	5mC cluster2	0.22522	0.515097	6.50459	2.79e-10	5.15e-08	12.1615	14	89889372	R	II	5'UTR	opensea
cg23934819	HEPN1	5mC cluster2	0.212825	0.519405	6.55726	2.05e-10	4.11e-08	12.4672	11	124788965	F	II	TSS200	shore
cg17463527	SGK2	5mC cluster2	0.205461	0.513141	6.55968	2.03e-10	4.08e-08	12.4786	20	42187837	R	II	5'UTR	opensea
cg03975844	KLHDC8A	5mC cluster2	0.217789	0.516903	6.60746	1.51e-10	3.23e-08	12.7632	1	205318888	F	II	5'UTR	opensea
cg03873281	PDLIM4	5mC cluster2	0.223999	0.497784	6.60676	1.5e-10	3.2e-08	12.763	5	131608955	F	II	3'UTR	shore
cg19798702	BDH1	5mC cluster2	0.241392	0.510239	6.65142	1.16e-10	2.66e-08	13.0215	3	197247751	R	II	Body	opensea
cg04192168	ZNF609	5mC cluster2	0.244705	0.501993	6.66034	1.08e-10	2.52e-08	13.0806	15	64806741	R	II	Body	opensea
cg23097139	SNUPN	5mC cluster2	0.200717	0.507514	6.66655	1.06e-10	2.47e-08	13.1136	15	75918757	F	II	TSS1500	shore
cg02752529	FBXL14	5mC cluster2	0.235211	0.529069	6.6852	9.4e-11	2.26e-08	13.222	12	1684576	R	II	Body	opensea
cg25325053	CDH26	5mC cluster2	0.251701	0.542703	6.68798	9.28e-11	2.24e-08	13.238	20	58533022	R	II	TSS1500	opensea
cg14209920	NFIX	5mC cluster2	0.20985	0.506966	6.6926	9.03e-11	2.19e-08	13.2676	19	13137642	F	II	Body	shore
cg08824221	LGR4	5mC cluster2	0.226527	0.498492	6.69595	8.81e-11	2.15e-08	13.2857	11	27417374	R	II	Body	opensea
cg13268590	MAGI1	5mC cluster2	0.234124	0.501847	6.69763	8.79e-11	2.15e-08	13.2945	3	65940167	R	II	Body	opensea
cg13672379	COL4A2	5mC cluster2	0.230692	0.527517	6.74491	6.63e-11	1.75e-08	13.5723	13	111012914	R	II	Body	opensea
cg18090487	TNFSF11	5mC cluster2	0.221583	0.51419	6.74864	6.48e-11	1.72e-08	13.5945	13	43151796	R	II	Body	shelf
cg20141229	CLDN22	5mC cluster2	0.215412	0.510833	6.7562	6.16e-11	1.66e-08	13.6403	4	184242058	R	II	TSS200	opensea
cg08605991	SIAH3	5mC cluster2	0.227673	0.510337	6.78076	5.33e-11	1.49e-08	13.7861	13	46426238	F	II	TSS1500	opensea
cg09053536	TBX3	5mC cluster2	0.266973	0.524317	6.79082	4.87e-11	1.39e-08	13.8607	12	115117551	F	II	Body	shelf
cg13753868	ZNF556	5mC cluster2	0.223927	0.52672	6.80442	4.63e-11	1.34e-08	13.9246	19	2865997	F	II	TSS1500	opensea
cg23023604	MIR563	5mC cluster2	0.231287	0.504132	6.81275	4.4e-11	1.28e-08	13.9745	3	15915216	F	II	TSS200	opensea
cg13030332	TBX3	5mC cluster2	0.237168	0.496847	6.81799	4.19e-11	1.23e-08	14.0162	12	115117351	F	II	Body	shelf
cg13844922	GPX2	5mC cluster2	0.241434	0.497163	6.8261	4.02e-11	1.19e-08	14.061	14	65409659	R	II	TSS200	opensea
cg19810954	ADARB1	5mC cluster2	0.206269	0.513672	6.84129	3.68e-11	1.12e-08	14.1468	21	46496510	R	II	5'UTR	shore
cg12607188	LEAP2	5mC cluster2	0.245214	0.511595	6.85001	3.49e-11	1.08e-08	14.2017	5	132209089	R	II	TSS1500	opensea
cg27024515	TNNC1	5mC cluster2	0.237317	0.531209	6.89398	2.64e-11	8.73e-09	14.4714	3	52488097	F	II	TSS200	shore
cg10089865	GATA3	5mC cluster2	0.243307	0.507698	6.88972	2.64e-11	8.73e-09	14.4626	10	8100286	F	II	Body	shore
cg23393728	CALD1	5mC cluster2	0.227194	0.517141	6.90493	2.48e-11	8.4e-09	14.5345	7	134519692	R	II	5'UTR	opensea
cg13053082	MCCC1	5mC cluster2	0.252425	0.496494	6.92837	2.15e-11	7.54e-09	14.6756	3	182813224	F	II	Body	shelf
cg27012424	DLGAP1	5mC cluster2	0.258832	0.502865	6.93688	2.05e-11	7.26e-09	14.7239	18	3773224	R	II	Body	shore
cg04275506	VPS13D	5mC cluster2	0.236395	0.488417	6.96478	1.69e-11	6.28e-09	14.9087	1	12445337	F	II	Body	opensea
cg07111719	CD81	5mC cluster2	0.23007	0.521968	6.97	1.66e-11	6.2e-09	14.9281	11	2397614	F	II	TSS1500	shore
cg24658867	CALD1	5mC cluster2	0.222374	0.527279	6.9752	1.61e-11	6.07e-09	14.9609	7	134626923	F	II	Body	opensea
cg21843586	CD81	5mC cluster2	0.228219	0.530502	6.98559	1.52e-11	5.79e-09	15.0208	11	2397201	R	II	TSS1500	shore
cg08836861	NQO1	5mC cluster2	0.238761	0.495093	6.99338	1.44e-11	5.6e-09	15.072	16	69757867	F	II	Body	shelf
cg21575634	STX2	5mC cluster2	0.256184	0.537837	6.99603	1.4e-11	5.48e-09	15.0907	12	131310417	R	II	Body	opensea
cg11501364	UBAC2	5mC cluster2	0.247062	0.521845	6.99884	1.38e-11	5.43e-09	15.1066	13	99851660	F	II	TSS1500	shore
cg10357038	EML5	5mC cluster2	0.248951	0.511002	7.05053	1.01e-11	4.29e-09	15.4227	14	89257514	R	II	Body	shore
cg11243304	ABL2	5mC cluster2	0.222213	0.518722	7.07195	8.83e-12	3.9e-09	15.551	1	179074614	R	II	3'UTR	opensea
cg19539385	EIF2AK1	5mC cluster2	0.232971	0.517714	7.09662	7.49e-12	3.49e-09	15.7085	7	6095195	R	II	Body	shelf
cg26803305	SLC14A1	5mC cluster2	0.234298	0.521072	7.10383	7.19e-12	3.4e-09	15.7517	18	43304452	R	II	5'UTR	opensea
cg11345955	AKAP13	5mC cluster2	0.268245	0.546523	7.10761	6.89e-12	3.29e-09	15.7855	15	86086674	F	II	Body	opensea
cg11628880	CLDN14	5mC cluster2	0.224431	0.516726	7.12854	6.16e-12	3.05e-09	15.9048	21	37852492	R	II	5'UTR	opensea
cg03935183	GATA3	5mC cluster2	0.246181	0.517504	7.13877	5.58e-12	2.82e-09	15.9926	10	8100563	F	II	Body	island
cg05685643	TXK	5mC cluster2	0.257251	0.535833	7.15126	5.16e-12	2.66e-09	16.0659	4	48083394	R	II	Body	opensea
cg24157982	TMEM45A	5mC cluster2	0.249171	0.517032	7.16474	4.9e-12	2.55e-09	16.1276	3	100270300	R	II	5'UTR	opensea
cg02245875	DSTN	5mC cluster2	0.238159	0.531508	7.19084	4.17e-12	2.25e-09	16.2886	20	17552881	R	II	Body	shore
cg17052212	ANO6	5mC cluster2	0.235053	0.510161	7.18819	4.16e-12	2.24e-09	16.2857	12	45653725	F	II	Body	opensea
cg17600918	CNKSR3	5mC cluster2	0.252739	0.535005	7.22234	3.38e-12	1.89e-09	16.4914	6	154809230	R	II	Body	opensea
cg24560809	PROM2	5mC cluster2	0.214231	0.513553	7.23177	3.21e-12	1.82e-09	16.5447	2	95939339	F	II	TSS1500	opensea
cg15035324	PRKCE	5mC cluster2	0.252534	0.493124	7.23609	3.13e-12	1.79e-09	16.5717	2	46269605	F	II	Body	opensea
cg00971613	GMDS	5mC cluster2	0.256526	0.495669	7.23538	3.14e-12	1.79e-09	16.5673	6	1667710	F	II	Body	opensea
cg20114113	PPP1R3C	5mC cluster2	0.262011	0.521163	7.28305	2.28e-12	1.41e-09	16.8773	10	93391963	F	II	Body	shore
cg12918130	HYAL4	5mC cluster2	0.224097	0.51394	7.31057	1.94e-12	1.23e-09	17.0406	7	123504669	R	II	5'UTR	opensea
cg25737397	UBR3	5mC cluster2	0.238817	0.534245	7.31918	1.82e-12	1.18e-09	17.1013	2	170725297	R	II	Body	opensea
cg14193097	ALAD	5mC cluster2	0.228321	0.499833	7.33996	1.6e-12	1.07e-09	17.231	9	116150138	R	II	3'UTR	opensea
cg17360338	GATAD2A	5mC cluster2	0.252131	0.545275	7.34201	1.57e-12	1.05e-09	17.2483	19	19500060	R	II	5'UTR	shelf
cg07564598	WSB1	5mC cluster2	0.276336	0.542481	7.36239	1.35e-12	9.25e-10	17.3863	17	25619946	R	II	TSS1500	shore
cg22427313	EGFR	5mC cluster2	0.256322	0.506931	7.37246	1.3e-12	8.98e-10	17.4329	7	55098896	F	II	Body	opensea
cg10163955	GATA3	5mC cluster2	0.245533	0.489224	7.37873	1.19e-12	8.38e-10	17.5119	10	8101402	F	II	Body	shore
cg13917433	GNL3	5mC cluster2	0.21233	0.436816	7.35626	1.09e-12	7.86e-10	17.5031	3	52722445	F	I	Body	shelf
cg18270675	SYTL2	5mC cluster2	0.227022	0.497478	7.41699	9.71e-13	7.15e-10	17.7211	11	85422118	F	II	Body	opensea
cg23246095	DPP4	5mC cluster2	0.258554	0.543998	7.43204	8.85e-13	6.6e-10	17.8127	2	162931638	F	II	TSS1500	shore
cg11290188	USP15	5mC cluster2	0.259373	0.509023	7.43306	8.74e-13	6.54e-10	17.8239	12	62661012	R	II	Body	opensea
cg01541650	ARID1B	5mC cluster2	0.259157	0.501552	7.44205	8.25e-13	6.23e-10	17.8814	6	157505968	R	II	Body	opensea
cg14684937	FARP2	5mC cluster2	0.24576	0.508765	7.45216	7.76e-13	5.95e-10	17.9415	2	242308655	F	II	5'UTR	opensea
cg16345559	IKZF2	5mC cluster2	0.233603	0.533739	7.45079	7.7e-13	5.93e-10	17.9444	2	213933386	F	II	Body	opensea
cg15393925	PLEKHA8	5mC cluster2	0.247135	0.536199	7.47897	6.45e-13	5.17e-10	18.1229	7	30081299	F	II	Body	opensea
cg10307052	DHRS7B	5mC cluster2	0.284122	0.542176	7.4906	5.91e-13	4.91e-10	18.2049	17	21065542	F	II	Body	opensea
cg12737833	NPAS2	5mC cluster2	0.230632	0.532787	7.49503	5.84e-13	4.86e-10	18.2215	2	101500543	F	II	5'UTR	opensea
cg19111265	EPHA1	5mC cluster2	0.261143	0.515138	7.54656	4.19e-13	3.82e-10	18.549	7	143106537	R	II	TSS1500	opensea
cg17546376	TRAK1	5mC cluster2	0.267968	0.486541	7.56935	3.52e-13	3.33e-10	18.7163	3	42172097	F	II	Body	opensea
cg25706683	AHR	5mC cluster2	0.269324	0.491588	7.5879	3.13e-13	3.07e-10	18.8295	7	17346176	R	II	Body	opensea
cg19343518	ARID1B	5mC cluster2	0.255202	0.491242	7.59291	3.03e-13	3e-10	18.8644	6	157508679	F	II	Body	opensea
cg01487694	RGS22	5mC cluster2	0.271108	0.545012	7.61147	2.7e-13	2.79e-10	18.9801	8	100974617	F	II	3'UTR	opensea
cg13453589	UBE2R2	5mC cluster2	0.256807	0.54288	7.61285	2.66e-13	2.76e-10	18.9918	9	33850099	F	II	Body	opensea
cg05327192	KLHL35	5mC cluster2	0.286985	0.526571	7.67185	1.8e-13	2.03e-10	19.3772	11	75133593	F	II	3'UTR	shelf
cg19975917	LPP	5mC cluster2	0.280167	0.534994	7.69156	1.53e-13	1.78e-10	19.5301	3	188231905	F	II	Body	opensea
cg16285854	SYTL2	5mC cluster2	0.258195	0.491709	7.70334	1.49e-13	1.74e-10	19.5699	11	85469247	F	II	TSS1500	opensea
cg16827534	PPARG	5mC cluster2	0.292924	0.522818	7.70796	1.4e-13	1.68e-10	19.6223	3	12332780	R	II	5'UTR	shelf
cg11809958	FGD4	5mC cluster2	0.259552	0.535809	7.73146	1.22e-13	1.52e-10	19.7601	12	32654929	R	II	TSS200	opensea
cg08441822	LIPC	5mC cluster2	0.244541	0.513942	7.75467	1.05e-13	1.35e-10	19.9074	15	58723879	R	II	TSS1500	opensea
cg23486701	SPTBN1	5mC cluster2	0.260986	0.526055	7.75179	1.02e-13	1.32e-10	19.9271	2	54789491	R	II	Body	shelf
cg08944484	SCCPDH	5mC cluster2	0.279941	0.541637	7.78714	8.37e-14	1.12e-10	20.1329	1	246931160	F	II	3'UTR	opensea
cg07810733	HMGA2	5mC cluster2	0.290118	0.546925	7.79846	7.56e-14	1.04e-10	20.2254	12	66324092	R	II	Body	opensea
cg20368567	NF1	5mC cluster2	0.300199	0.558205	7.82482	6.37e-14	9.23e-11	20.3971	17	29649961	R	II	Body	opensea
cg16908552	FAM89A	5mC cluster2	0.292154	0.54725	7.85161	5.32e-14	8.04e-11	20.5754	1	231174153	R	II	Body	shore
cg24786847	AVEN	5mC cluster2	0.269425	0.563388	7.87497	4.63e-14	7.26e-11	20.7161	15	34261172	R	II	Body	opensea
cg26205890	ACOX1	5mC cluster2	0.275599	0.526815	7.88239	4.38e-14	7.05e-11	20.7691	17	73955839	R	II	Body	opensea
cg16294280	BCAT1	5mC cluster2	0.249019	0.517343	7.90013	3.96e-14	6.61e-11	20.8721	12	25048139	R	II	Body	opensea
cg02671171	RPH3AL	5mC cluster2	0.285326	0.548501	7.8925	3.98e-14	6.61e-11	20.8575	17	203087	F	II	TSS1500	shelf
cg04924555	ARID1B	5mC cluster2	0.285497	0.53884	7.92584	3.28e-14	5.71e-11	21.0537	6	157505996	F	II	Body	opensea
cg19573230	CREB3L2	5mC cluster2	0.254311	0.508964	7.97238	2.41e-14	4.41e-11	21.3598	7	137637323	R	II	Body	opensea
cg17117243	SESN1	5mC cluster2	0.269176	0.534781	7.97703	2.33e-14	4.3e-11	21.3933	6	109341365	R	II	Body	opensea
cg07594613	TBC1D19	5mC cluster2	0.267745	0.537966	7.98899	2.15e-14	4.01e-11	21.4737	4	26609417	R	II	Body	opensea
cg00067884	HERC1	5mC cluster2	0.294516	0.518602	7.99248	2.07e-14	3.92e-11	21.5074	15	63970198	F	II	Body	opensea
cg14068176	TMEM8B	5mC cluster2	0.270311	0.553619	8.00936	1.84e-14	3.64e-11	21.6234	9	35833117	R	II	5'UTR	shelf
cg15913875	RTN4	5mC cluster2	0.297918	0.511071	8.14592	7.32e-15	1.72e-11	22.5368	2	55199843	R	II	3'UTR	opensea
cg11599864	BTBD9	5mC cluster2	0.252024	0.447672	8.13462	5.3e-15	1.34e-11	22.7471	6	38145464	R	I	Body	opensea
cg27312916	SYTL2	5mC cluster2	0.255305	0.520617	8.20396	4.86e-15	1.24e-11	22.9404	11	85469117	R	II	TSS200	opensea
cg23210971	AFF1	5mC cluster2	0.266581	0.538426	8.22032	4.4e-15	1.15e-11	23.0387	4	88049275	R	II	Body	opensea
cg10577511	CLASP1	5mC cluster2	0.259501	0.551304	8.26072	3.3e-15	9.27e-12	23.3232	2	122277240	R	II	Body	opensea
cg10362613	SH2D4A	5mC cluster2	0.279082	0.53583	8.2598	3.29e-15	9.27e-12	23.324	8	19177170	F	II	Body	opensea
cg19377326	PUM1	5mC cluster2	0.285727	0.56414	8.29536	2.57e-15	7.62e-12	23.5692	1	31486063	F	II	Body	opensea
cg20688917	HOXA3	5mC cluster2	0.310149	0.561116	8.30353	2.31e-15	6.96e-12	23.6614	7	27160674	F	II	5'UTR	shore
cg09331986	JARID2	5mC cluster2	0.278997	0.495843	8.38857	1.31e-15	4.51e-12	24.2278	6	15411400	R	II	Body	opensea
cg06877366	MAD1L1	5mC cluster2	0.28403	0.503664	8.48475	6.88e-16	2.81e-12	24.871	7	1997203	F	II	Body	opensea
cg04774822	NADSYN1	5mC cluster2	0.25968	0.52835	8.49086	6.48e-16	2.71e-12	24.9273	11	71165839	R	II	Body	shore
cg10298741	ZFHX3	5mC cluster2	0.253643	0.498732	8.68527	1.63e-16	9.88e-13	26.294	16	73019173	R	II	5'UTR	opensea
cg06833098	MSL1	5mC cluster2	0.306367	0.585372	8.71702	1.28e-16	8.27e-13	26.5288	17	38290796	R	II	3'UTR	opensea
cg07818422	WDFY2	5mC cluster2	0.309495	0.583808	8.76623	8.48e-17	5.73e-13	26.9283	13	52301946	R	II	Body	opensea
cg23092956	SPTBN1	5mC cluster2	0.34028	0.575957	8.89199	3.39e-17	2.59e-13	27.8352	2	54846562	R	II	Body	opensea
cg01819995	PDRG1	5mC cluster2	0.317447	0.563631	8.93488	2.58e-17	2.13e-13	28.1112	20	30537979	F	II	Body	shore
cg00092551	SND1	5mC cluster2	0.324277	0.573606	9.04318	1.11e-17	1.15e-13	28.9383	7	127371565	R	II	Body	opensea
cg11361895	SH3YL1	5mC cluster2	0.285837	0.573777	9.11871	6.95e-18	8.07e-14	29.4133	2	261362	R	II	Body	shelf
cg16208206	EFCAB8	5mC cluster2	0.318938	0.556171	9.10926	7.05e-18	8.07e-14	29.3931	20	31446363	F	II	TSS1500	opensea
cg12147994	SH3YL1	5mC cluster2	0.371761	0.536603	9.76954	4.75e-20	2.18e-15	34.3432	2	262754	R	II	Body	shore

## Sheet: F
The correlations between 5mC score and the 5mC cluster differential methylation probes
DMPs	5mC Score	Spearman R	P value	Cluster
cg23507945	5mC Score	0.368616	2.55e-14	5mC cluster1
cg22359581	5mC Score	-0.449762	0	5mC cluster2
cg03523917	5mC Score	-0.464455	0	5mC cluster2
cg20972167	5mC Score	-0.487896	0	5mC cluster2
cg04228709	5mC Score	-0.518559	0	5mC cluster2
cg26980529	5mC Score	-0.520055	0	5mC cluster2
cg08605991	5mC Score	-0.525861	0	5mC cluster2
cg07395804	5mC Score	-0.533916	0	5mC cluster2
cg13672379	5mC Score	-0.548973	0	5mC cluster2
cg13531259	5mC Score	-0.549514	0	5mC cluster2
cg04592811	5mC Score	-0.549539	0	5mC cluster2
cg18270675	5mC Score	-0.552335	0	5mC cluster2
cg22308101	5mC Score	-0.552555	0	5mC cluster2
cg19810954	5mC Score	-0.554881	0	5mC cluster2
cg02487987	5mC Score	-0.556782	0	5mC cluster2
cg16345559	5mC Score	-0.562352	0	5mC cluster2
cg17360338	5mC Score	-0.565635	0	5mC cluster2
cg14209920	5mC Score	-0.569698	0	5mC cluster2
cg22599740	5mC Score	-0.574271	0	5mC cluster2
cg22965600	5mC Score	-0.582617	0	5mC cluster2
cg17251713	5mC Score	-0.58445	0	5mC cluster2
cg10439402	5mC Score	-0.58498	0	5mC cluster2
cg11243304	5mC Score	-0.585218	0	5mC cluster2
cg02117924	5mC Score	-0.587131	0	5mC cluster2
cg21616051	5mC Score	-0.588625	0	5mC cluster2
cg19798702	5mC Score	-0.589177	0	5mC cluster2
cg03096803	5mC Score	-0.590552	0	5mC cluster2
cg17746031	5mC Score	-0.590697	0	5mC cluster2
cg03281572	5mC Score	-0.592987	0	5mC cluster2
cg12607188	5mC Score	-0.593599	0	5mC cluster2
cg18090487	5mC Score	-0.59463	0	5mC cluster2
cg11809958	5mC Score	-0.59932	0	5mC cluster2
cg23934819	5mC Score	-0.599823	0	5mC cluster2
cg15393925	5mC Score	-0.600076	0	5mC cluster2
cg23023604	5mC Score	-0.600916	0	5mC cluster2
cg13753868	5mC Score	-0.603294	0	5mC cluster2
cg16706260	5mC Score	-0.604861	0	5mC cluster2
cg12918130	5mC Score	-0.605467	0	5mC cluster2
cg06961025	5mC Score	-0.605981	0	5mC cluster2
cg09643186	5mC Score	-0.606653	0	5mC cluster2
cg13844922	5mC Score	-0.610751	0	5mC cluster2
cg23246095	5mC Score	-0.616944	0	5mC cluster2
cg24560809	5mC Score	-0.621508	0	5mC cluster2
cg08836861	5mC Score	-0.622385	0	5mC cluster2
cg26053346	5mC Score	-0.62267	0	5mC cluster2
cg23097139	5mC Score	-0.62325	0	5mC cluster2
cg23393728	5mC Score	-0.623625	0	5mC cluster2
cg21843586	5mC Score	-0.626445	0	5mC cluster2
cg13268590	5mC Score	-0.626525	0	5mC cluster2
cg24658867	5mC Score	-0.627028	0	5mC cluster2
cg03975844	5mC Score	-0.627068	0	5mC cluster2
cg15035324	5mC Score	-0.627242	0	5mC cluster2
cg16294280	5mC Score	-0.627752	0	5mC cluster2
cg11586666	5mC Score	-0.628043	0	5mC cluster2
cg14193097	5mC Score	-0.629152	0	5mC cluster2
cg01487694	5mC Score	-0.632106	0	5mC cluster2
cg22427313	5mC Score	-0.63264	0	5mC cluster2
cg01833755	5mC Score	-0.634335	0	5mC cluster2
cg06877366	5mC Score	-0.636261	0	5mC cluster2
cg07111719	5mC Score	-0.636363	0	5mC cluster2
cg00971613	5mC Score	-0.638218	0	5mC cluster2
cg13053082	5mC Score	-0.642815	0	5mC cluster2
cg10357038	5mC Score	-0.643273	0	5mC cluster2
cg01541650	5mC Score	-0.643687	0	5mC cluster2
cg23730696	5mC Score	-0.644515	0	5mC cluster2
cg27012424	5mC Score	-0.645088	0	5mC cluster2
cg16285854	5mC Score	-0.646201	0	5mC cluster2
cg19111265	5mC Score	-0.646635	0	5mC cluster2
cg11628880	5mC Score	-0.64668	0	5mC cluster2
cg08441822	5mC Score	-0.646739	0	5mC cluster2
cg03873281	5mC Score	-0.647351	0	5mC cluster2
cg19377326	5mC Score	-0.647523	0	5mC cluster2
cg11361895	5mC Score	-0.647542	0	5mC cluster2
cg24157982	5mC Score	-0.6478	0	5mC cluster2
cg25737397	5mC Score	-0.648749	0	5mC cluster2
cg21575634	5mC Score	-0.64947	0	5mC cluster2
cg14684937	5mC Score	-0.649805	0	5mC cluster2
cg08824221	5mC Score	-0.650323	0	5mC cluster2
cg10298741	5mC Score	-0.650855	0	5mC cluster2
cg11290188	5mC Score	-0.651588	0	5mC cluster2
cg26803305	5mC Score	-0.651619	0	5mC cluster2
cg20114113	5mC Score	-0.651858	0	5mC cluster2
cg27024515	5mC Score	-0.652361	0	5mC cluster2
cg19539385	5mC Score	-0.652489	0	5mC cluster2
cg12737833	5mC Score	-0.652526	0	5mC cluster2
cg11345955	5mC Score	-0.652878	0	5mC cluster2
cg04774822	5mC Score	-0.653314	0	5mC cluster2
cg19343518	5mC Score	-0.654329	0	5mC cluster2
cg02245875	5mC Score	-0.655882	0	5mC cluster2
cg20141229	5mC Score	-0.656145	0	5mC cluster2
cg25706683	5mC Score	-0.658364	0	5mC cluster2
cg24786847	5mC Score	-0.660203	0	5mC cluster2
cg07594613	5mC Score	-0.660645	0	5mC cluster2
cg17600918	5mC Score	-0.660921	0	5mC cluster2
cg04192168	5mC Score	-0.660951	0	5mC cluster2
cg17463527	5mC Score	-0.661232	0	5mC cluster2
cg11501364	5mC Score	-0.661695	0	5mC cluster2
cg04275506	5mC Score	-0.663907	0	5mC cluster2
cg25325053	5mC Score	-0.665951	0	5mC cluster2
cg08944484	5mC Score	-0.666319	0	5mC cluster2
cg13030332	5mC Score	-0.666601	0	5mC cluster2
cg10089865	5mC Score	-0.667124	0	5mC cluster2
cg03935183	5mC Score	-0.668843	0	5mC cluster2
cg15913875	5mC Score	-0.669171	0	5mC cluster2
cg17117243	5mC Score	-0.669193	0	5mC cluster2
cg16908552	5mC Score	-0.67148	0	5mC cluster2
cg02752529	5mC Score	-0.673109	0	5mC cluster2
cg23210971	5mC Score	-0.674202	0	5mC cluster2
cg17052212	5mC Score	-0.675119	0	5mC cluster2
cg04924555	5mC Score	-0.67975	0	5mC cluster2
cg16827534	5mC Score	-0.682022	0	5mC cluster2
cg27312916	5mC Score	-0.682722	0	5mC cluster2
cg00067884	5mC Score	-0.684534	0	5mC cluster2
cg14068176	5mC Score	-0.688351	0	5mC cluster2
cg10362613	5mC Score	-0.691515	0	5mC cluster2
cg09331986	5mC Score	-0.691701	0	5mC cluster2
cg05685643	5mC Score	-0.692506	0	5mC cluster2
cg10577511	5mC Score	-0.692607	0	5mC cluster2
cg09053536	5mC Score	-0.6973	0	5mC cluster2
cg01819995	5mC Score	-0.697534	0	5mC cluster2
cg05327192	5mC Score	-0.699067	0	5mC cluster2
cg10307052	5mC Score	-0.699469	0	5mC cluster2
cg07564598	5mC Score	-0.700558	0	5mC cluster2
cg19573230	5mC Score	-0.704818	0	5mC cluster2
cg10163955	5mC Score	-0.705606	0	5mC cluster2
cg11599864	5mC Score	-0.706039	0	5mC cluster2
cg07810733	5mC Score	-0.706164	0	5mC cluster2
cg16208206	5mC Score	-0.706671	0	5mC cluster2
cg13453589	5mC Score	-0.710286	0	5mC cluster2
cg17546376	5mC Score	-0.711305	0	5mC cluster2
cg20368567	5mC Score	-0.716676	0	5mC cluster2
cg23486701	5mC Score	-0.719335	0	5mC cluster2
cg06833098	5mC Score	-0.727119	0	5mC cluster2
cg26205890	5mC Score	-0.729201	0	5mC cluster2
cg02671171	5mC Score	-0.732043	0	5mC cluster2
cg20688917	5mC Score	-0.737401	0	5mC cluster2
cg23092956	5mC Score	-0.737817	0	5mC cluster2
cg12147994	5mC Score	-0.739356	0	5mC cluster2
cg19975917	5mC Score	-0.746252	0	5mC cluster2
cg00092551	5mC Score	-0.747094	0	5mC cluster2
cg07818422	5mC Score	-0.756251	0	5mC cluster2
cg13917433	5mC Score	-0.779521	0	5mC cluster2

## Sheet: G
Correlations between the 5mC score and the probes of 5mC genes
Combined	5mC gene probes	Gene	5mC Score	Spearman R	P value
cg22794775_TET2	cg22794775	TET2	5mC Score	-0.67648	0
cg20586654_TET2	cg20586654	TET2	5mC Score	-0.585409	0
cg01977762_UHRF1	cg01977762	UHRF1	5mC Score	-0.579252	0
cg02936049_ZBTB38	cg02936049	ZBTB38	5mC Score	-0.555953	0
cg04352534_ZBTB38	cg04352534	ZBTB38	5mC Score	-0.550429	0
cg06137072_ZBTB38	cg06137072	ZBTB38	5mC Score	-0.549334	0
cg13029400_ZBTB38	cg13029400	ZBTB38	5mC Score	-0.542191	0
cg15090185_MBD2	cg15090185	MBD2	5mC Score	-0.505291	0
cg14993439_UHRF1	cg14993439	UHRF1	5mC Score	-0.493765	0
cg07565956_ZBTB4	cg07565956	ZBTB4	5mC Score	-0.484353	0
cg21370924_ZBTB38	cg21370924	ZBTB38	5mC Score	-0.482733	0
cg21474062_ZBTB38	cg21474062	ZBTB38	5mC Score	-0.482657	0
cg12978308_NEIL1	cg12978308	NEIL1	5mC Score	-0.479253	0
cg08360599_ZBTB38	cg08360599	ZBTB38	5mC Score	-0.473497	0
cg21235334_DNMT3B	cg21235334	DNMT3B	5mC Score	-0.458078	0
cg12096487_ZBTB4	cg12096487	ZBTB4	5mC Score	-0.457811	0
cg10001987_ZBTB4	cg10001987	ZBTB4	5mC Score	-0.429972	0
cg27579313_ZBTB4	cg27579313	ZBTB4	5mC Score	-0.427539	0
cg20383007_ZBTB38	cg20383007	ZBTB38	5mC Score	-0.413416	0
cg17987217_MBD2	cg17987217	MBD2	5mC Score	-0.406441	0
cg07392101_UHRF1	cg07392101	UHRF1	5mC Score	-0.405342	0
cg12456884_ZBTB4	cg12456884	ZBTB4	5mC Score	-0.402216	0
cg07928073_NEIL1	cg07928073	NEIL1	5mC Score	-0.402155	0
cg25675772_ZBTB38	cg25675772	ZBTB38	5mC Score	-0.396457	0
cg09666717_TET2	cg09666717	TET2	5mC Score	-0.379433	3.77e-15
cg00836571_NEIL1	cg00836571	NEIL1	5mC Score	-0.371069	1.67e-14
cg09149842_DNMT3B	cg09149842	DNMT3B	5mC Score	-0.366912	3.42e-14
cg13076778_DNMT3A	cg13076778	DNMT3A	5mC Score	-0.359903	1.12e-13
cg09868274_UNG	cg09868274	UNG	5mC Score	-0.356848	1.86e-13
cg17495555_ZBTB38	cg17495555	ZBTB38	5mC Score	-0.33971	2.92e-12
cg17429457_UNG	cg17429457	UNG	5mC Score	-0.333695	7.37e-12
cg15043801_DNMT1	cg15043801	DNMT1	5mC Score	-0.330526	1.19e-11
cg26073410_DNMT3B	cg26073410	DNMT3B	5mC Score	-0.323455	3.41e-11
cg23841267_MBD3	cg23841267	MBD3	5mC Score	-0.323455	3.41e-11
cg17177219_TDG	cg17177219	TDG	5mC Score	-0.323455	3.41e-11
cg10541587_TET2	cg10541587	TET2	5mC Score	-0.323455	3.41e-11
cg11508949_TET2	cg11508949	TET2	5mC Score	-0.323455	3.41e-11
cg14310975_ZBTB4	cg14310975	ZBTB4	5mC Score	-0.323455	3.41e-11
cg27432036_ZBTB4	cg27432036	ZBTB4	5mC Score	-0.323455	3.41e-11
cg07168214_ZBTB4	cg07168214	ZBTB4	5mC Score	-0.319575	5.99e-11
cg20395773_ZBTB38	cg20395773	ZBTB38	5mC Score	-0.315971	1.01e-10
cg01244346_TET3	cg01244346	TET3	5mC Score	-0.314982	1.16e-10
cg21892967_DNMT1	cg21892967	DNMT1	5mC Score	-0.3071	3.5e-10
cg10525105_DNMT3A	cg10525105	DNMT3A	5mC Score	-0.3071	3.5e-10
cg01870247_DNMT3B	cg01870247	DNMT3B	5mC Score	-0.3071	3.5e-10
cg17482740_DNMT3B	cg17482740	DNMT3B	5mC Score	-0.3071	3.5e-10
cg03569412_MBD3	cg03569412	MBD3	5mC Score	-0.3071	3.5e-10
cg05281061_NEIL1	cg05281061	NEIL1	5mC Score	-0.3071	3.5e-10
cg12600197_NEIL1	cg12600197	NEIL1	5mC Score	-0.3071	3.5e-10
cg19831197_NEIL1	cg19831197	NEIL1	5mC Score	-0.3071	3.5e-10
cg03856366_SMUG1	cg03856366	SMUG1	5mC Score	-0.3071	3.5e-10
cg22235466_TET2	cg22235466	TET2	5mC Score	-0.3071	3.5e-10
cg00694660_TET3	cg00694660	TET3	5mC Score	-0.3071	3.5e-10
cg04977922_UHRF1	cg04977922	UHRF1	5mC Score	-0.3071	3.5e-10
cg02004979_ZBTB38	cg02004979	ZBTB38	5mC Score	-0.3071	3.5e-10
cg14500070_ZBTB38	cg14500070	ZBTB38	5mC Score	-0.3071	3.5e-10
cg17876201_ZBTB38	cg17876201	ZBTB38	5mC Score	-0.3071	3.5e-10
cg19825988_ZBTB38	cg19825988	ZBTB38	5mC Score	-0.3071	3.5e-10
cg20959189_ZBTB38	cg20959189	ZBTB38	5mC Score	-0.3071	3.5e-10
cg06014792_ZBTB4	cg06014792	ZBTB4	5mC Score	-0.3071	3.5e-10
cg23290217_UHRF1	cg23290217	UHRF1	5mC Score	-0.306948	3.57e-10
cg17862558_TET2	cg17862558	TET2	5mC Score	-0.300123	9.04e-10
cg25938347_NEIL1	cg25938347	NEIL1	5mC Score	-0.29294	2.34e-09
cg22731525_DNMT3A	cg22731525	DNMT3A	5mC Score	-0.284853	6.64e-09
cg19256292_DNMT3A	cg19256292	DNMT3A	5mC Score	-0.28035	1.17e-08
cg21612382_ZBTB38	cg21612382	ZBTB38	5mC Score	-0.279812	1.25e-08
cg15844785_SMUG1	cg15844785	SMUG1	5mC Score	-0.277602	1.64e-08
cg06748978_DNMT3A	cg06748978	DNMT3A	5mC Score	-0.277176	1.73e-08
cg21629895_DNMT3A	cg21629895	DNMT3A	5mC Score	-0.270763	3.77e-08
cg24634593_ZBTB38	cg24634593	ZBTB38	5mC Score	-0.258231	1.63e-07
cg20622834_SMUG1	cg20622834	SMUG1	5mC Score	-0.251389	3.5e-07
cg06552618_SMUG1	cg06552618	SMUG1	5mC Score	-0.249805	4.17e-07
cg06112956_DNMT3A	cg06112956	DNMT3A	5mC Score	-0.248987	4.56e-07
cg26703873_UNG	cg26703873	UNG	5mC Score	-0.247206	5.54e-07
cg06784436_NEIL1	cg06784436	NEIL1	5mC Score	-0.243125	8.6e-07
cg11887234_SMUG1	cg11887234	SMUG1	5mC Score	-0.238745	1.37e-06
cg03463641_DNMT3A	cg03463641	DNMT3A	5mC Score	-0.236899	1.66e-06
cg12411309_SMUG1	cg12411309	SMUG1	5mC Score	-0.234386	2.15e-06
cg20595300_UHRF2	cg20595300	UHRF2	5mC Score	-0.225396	5.3e-06
cg24488435_SMUG1	cg24488435	SMUG1	5mC Score	-0.223667	6.28e-06
cg03060555_ZBTB38	cg03060555	ZBTB38	5mC Score	-0.221777	7.55e-06
cg15257376_ZBTB38	cg15257376	ZBTB38	5mC Score	-0.215352	1.39e-05
cg05243909_NTHL1	cg05243909	NTHL1	5mC Score	-0.213544	1.65e-05
cg22978941_UNG	cg22978941	UNG	5mC Score	-0.211312	2.03e-05
cg00911488_TET2	cg00911488	TET2	5mC Score	-0.205733	3.38e-05
cg15998962_DNMT3A	cg15998962	DNMT3A	5mC Score	-0.202485	4.52e-05
cg23602092_TET1	cg23602092	TET1	5mC Score	-0.201842	4.78e-05
cg13787933_ZBTB38	cg13787933	ZBTB38	5mC Score	-0.200905	5.19e-05
cg02382073_TET2	cg02382073	TET2	5mC Score	-0.199544	5.85e-05
cg26470599_DNMT3A	cg26470599	DNMT3A	5mC Score	-0.197697	6.86e-05
cg02949421_TDG	cg02949421	TDG	5mC Score	-0.195386	8.37e-05
cg18426014_SMUG1	cg18426014	SMUG1	5mC Score	-0.191297	0.000118322
cg02118630_DNMT3A	cg02118630	DNMT3A	5mC Score	-0.190877	0.00012255
cg09295382_TET2	cg09295382	TET2	5mC Score	-0.190791	0.000123437
cg22876739_TET1	cg22876739	TET1	5mC Score	-0.186741	0.000172502
cg19439331_TET1	cg19439331	TET1	5mC Score	-0.181816	0.000256731
cg19328682_MBD1	cg19328682	MBD1	5mC Score	-0.180875	0.000276674
cg13411656_ZBTB38	cg13411656	ZBTB38	5mC Score	-0.18023	0.000291163
cg06818627_UNG	cg06818627	UNG	5mC Score	-0.178379	0.00033682
cg22836370_MBD2	cg22836370	MBD2	5mC Score	-0.164241	0.000977404
cg13848707_TET1	cg13848707	TET1	5mC Score	-0.163975	0.000996422
cg22685463_ZBTB4	cg22685463	ZBTB4	5mC Score	-0.161935	0.00115389
cg02952701_TET1	cg02952701	TET1	5mC Score	-0.158222	0.0015007
cg01442833_UNG	cg01442833	UNG	5mC Score	-0.158047	0.00151912
cg15990840_DNMT3A	cg15990840	DNMT3A	5mC Score	-0.157087	0.00162433
cg01719254_MBD1	cg01719254	MBD1	5mC Score	-0.153318	0.00210528
cg09835408_DNMT3B	cg09835408	DNMT3B	5mC Score	-0.151867	0.00232283
cg05791383_ZBTB38	cg05791383	ZBTB38	5mC Score	-0.149154	0.00278529
cg24119045_UHRF2	cg24119045	UHRF2	5mC Score	-0.148779	0.00285538
cg10413954_TET1	cg10413954	TET1	5mC Score	-0.146247	0.00337265
cg20495247_UNG	cg20495247	UNG	5mC Score	-0.146125	0.00339957
cg11247868_SMUG1	cg11247868	SMUG1	5mC Score	-0.143913	0.003923
cg02208653_DNMT3A	cg02208653	DNMT3A	5mC Score	-0.142672	0.00424775
cg03841029_MBD1	cg03841029	MBD1	5mC Score	-0.142521	0.00428897
cg05400741_TET1	cg05400741	TET1	5mC Score	-0.139733	0.00511578
cg06128182_DNMT1	cg06128182	DNMT1	5mC Score	-0.136872	0.00611073
cg14616648_ZBTB4	cg14616648	ZBTB4	5mC Score	-0.135082	0.00681799
cg00755592_TET3	cg00755592	TET3	5mC Score	-0.13478	0.00694448
cg09329705_UHRF1	cg09329705	UHRF1	5mC Score	-0.133431	0.00753503
cg03923277_TDG	cg03923277	TDG	5mC Score	-0.131884	0.00826688
cg12696399_UNG	cg12696399	UNG	5mC Score	-0.126586	0.011277
cg03724260_ZBTB4	cg03724260	ZBTB4	5mC Score	-0.124249	0.012888
cg08487038_UHRF2	cg08487038	UHRF2	5mC Score	-0.123355	0.0135558
cg23403256_MBD1	cg23403256	MBD1	5mC Score	-0.115437	0.0209302
cg11207379_TDG	cg11207379	TDG	5mC Score	-0.115373	0.0210015
cg01013630_SMUG1	cg01013630	SMUG1	5mC Score	-0.11451	0.0219878
cg20592186_SMUG1	cg20592186	SMUG1	5mC Score	-0.11442	0.0220929
cg06767766_TET1	cg06767766	TET1	5mC Score	-0.105185	0.0354701
cg11091779_ZBTB38	cg11091779	ZBTB38	5mC Score	-0.102554	0.0403576
cg18108216_ZBTB38	cg18108216	ZBTB38	5mC Score	-0.101425	0.0426233
cg06523306_UHRF2	cg06523306	UHRF2	5mC Score	-0.0948403	0.0580735
cg14591195_ZBTB4	cg14591195	ZBTB4	5mC Score	-0.0947219	0.0583888
cg15399604_UNG	cg15399604	UNG	5mC Score	-0.0866497	0.0834825
cg22605822_DNMT3B	cg22605822	DNMT3B	5mC Score	-0.0823964	0.0998523
cg15595571_ZBTB38	cg15595571	ZBTB38	5mC Score	-0.0781387	0.118696
cg05896193_DNMT3A	cg05896193	DNMT3A	5mC Score	-0.0781015	0.118872
cg09381178_TET2	cg09381178	TET2	5mC Score	-0.0769984	0.124187
cg27084654_ZBTB38	cg27084654	ZBTB38	5mC Score	-0.0766052	0.126126
cg17955325_ZBTB4	cg17955325	ZBTB4	5mC Score	-0.0726352	0.147038
cg21948169_TET1	cg21948169	TET1	5mC Score	-0.0691077	0.167747
cg12159575_UHRF1	cg12159575	UHRF1	5mC Score	-0.0626111	0.211471
cg21282183_MBD1	cg21282183	MBD1	5mC Score	-0.0611687	0.222204
cg18322448_UHRF1	cg18322448	UHRF1	5mC Score	-0.0597669	0.233001
cg17721173_DNMT3B	cg17721173	DNMT3B	5mC Score	-0.0551212	0.271415
cg16523653_DNMT3B	cg16523653	DNMT3B	5mC Score	-0.053984	0.281441
cg25192916_MBD2	cg25192916	MBD2	5mC Score	-0.0535558	0.285281
cg25803642_DNMT3B	cg25803642	DNMT3B	5mC Score	-0.0507127	0.311667
cg04693399_UHRF1	cg04693399	UHRF1	5mC Score	-0.0501421	0.317149
cg03584056_UHRF1	cg03584056	UHRF1	5mC Score	-0.0471951	0.346463
cg12630147_TET1	cg12630147	TET1	5mC Score	-0.045536	0.363698
cg09317102_UHRF1	cg09317102	UHRF1	5mC Score	-0.0436615	0.383802
cg13344237_DNMT3A	cg13344237	DNMT3A	5mC Score	-0.0431628	0.389263
cg06423533_UHRF1	cg06423533	UHRF1	5mC Score	-0.0368725	0.462101
cg08422181_UHRF1	cg08422181	UHRF1	5mC Score	-0.03667	0.464565
cg24477899_DNMT1	cg24477899	DNMT1	5mC Score	-0.0357315	0.47608
cg22224310_MBD2	cg22224310	MBD2	5mC Score	-0.034004	0.497677
cg03916864_UNG	cg03916864	UNG	5mC Score	-0.0300938	0.548421
cg12066181_DNMT3A	cg12066181	DNMT3A	5mC Score	-0.0288971	0.564443
cg02774862_TET1	cg02774862	TET1	5mC Score	-0.028665	0.567577
cg12286540_MBD3	cg12286540	MBD3	5mC Score	-0.0273527	0.585449
cg23401624_DNMT1	cg23401624	DNMT1	5mC Score	-0.0257017	0.608294
cg21708767_DNMT3A	cg21708767	DNMT3A	5mC Score	-0.025697	0.608359
cg27174387_UNG	cg27174387	UNG	5mC Score	-0.0242732	0.628375
cg27209457_NEIL1	cg27209457	NEIL1	5mC Score	-0.0230576	0.645682
cg04571196_UHRF1	cg04571196	UHRF1	5mC Score	-0.0211931	0.6726
cg18473042_UHRF1	cg18473042	UHRF1	5mC Score	-0.0211154	0.67373
cg23350065_UHRF1	cg23350065	UHRF1	5mC Score	-0.0209889	0.675574
cg17137500_DNMT3A	cg17137500	DNMT3A	5mC Score	-0.0203224	0.685318
cg17817532_TET1	cg17817532	TET1	5mC Score	-0.0197929	0.693096
cg12690119_ZBTB38	cg12690119	ZBTB38	5mC Score	-0.0193276	0.699957
cg13440296_TET2	cg13440296	TET2	5mC Score	-0.0173549	0.729314
cg16953106_DNMT3B	cg16953106	DNMT3B	5mC Score	-0.0172651	0.73066
cg02746110_DNMT3A	cg02746110	DNMT3A	5mC Score	-0.0141239	0.778244
cg02260482_TDG	cg02260482	TDG	5mC Score	-0.0133036	0.790816
cg23388714_MBD2	cg23388714	MBD2	5mC Score	-0.0131487	0.793196
cg19258682_UNG	cg19258682	UNG	5mC Score	-0.0100564	0.841086
cg25745663_UNG	cg25745663	UNG	5mC Score	-0.00695686	0.889685
cg02825653_ZBTB4	cg02825653	ZBTB4	5mC Score	-0.00601973	0.904468
cg09025210_ZBTB38	cg09025210	ZBTB38	5mC Score	-0.00543067	0.913778
cg13428749_UHRF2	cg13428749	UHRF2	5mC Score	-0.00529653	0.9159
cg17207266_DNMT3A	cg17207266	DNMT3A	5mC Score	-0.00198414	0.968445
cg22804663_TDG	cg22804663	TDG	5mC Score	0.00448615	0.92873
cg00220517_DNMT3A	cg00220517	DNMT3A	5mC Score	0.0055836	0.91136
cg02263479_NTHL1	cg02263479	NTHL1	5mC Score	0.00882924	0.860266
cg26995204_DNMT3A	cg26995204	DNMT3A	5mC Score	0.009334	0.852367
cg18889183_DNMT3A	cg18889183	DNMT3A	5mC Score	0.0109435	0.82728
cg03756448_TET1	cg03756448	TET1	5mC Score	0.0111274	0.824423
cg10138041_ZBTB4	cg10138041	ZBTB4	5mC Score	0.011356	0.820877
cg13478031_MBD1	cg13478031	MBD1	5mC Score	0.0116479	0.816353
cg16913254_ZBTB4	cg16913254	ZBTB4	5mC Score	0.0125476	0.802451
cg00128195_TET1	cg00128195	TET1	5mC Score	0.0138848	0.781902
cg10635912_DNMT1	cg10635912	DNMT1	5mC Score	0.0149918	0.765005
cg18198707_UNG	cg18198707	UNG	5mC Score	0.0156785	0.754579
cg13636640_DNMT3B	cg13636640	DNMT3B	5mC Score	0.0175773	0.725984
cg19530176_ZBTB38	cg19530176	ZBTB38	5mC Score	0.0201058	0.688496
cg07061426_ZBTB38	cg07061426	ZBTB38	5mC Score	0.0220572	0.66007
cg07429748_UNG	cg07429748	UNG	5mC Score	0.0240795	0.631119
cg16852837_MBD2	cg16852837	MBD2	5mC Score	0.0249208	0.619236
cg24397622_TDG	cg24397622	TDG	5mC Score	0.0299749	0.550003
cg09183181_TET1	cg09183181	TET1	5mC Score	0.030207	0.546917
cg08924430_TET2	cg08924430	TET2	5mC Score	0.0311082	0.535016
cg24403338_DNMT3B	cg24403338	DNMT3B	5mC Score	0.0319443	0.524093
cg03443505_ZBTB4	cg03443505	ZBTB4	5mC Score	0.0321707	0.521155
cg26678013_ZBTB4	cg26678013	ZBTB4	5mC Score	0.0323908	0.518306
cg25044635_DNMT3A	cg25044635	DNMT3A	5mC Score	0.0345503	0.490793
cg00300969_DNMT3B	cg00300969	DNMT3B	5mC Score	0.0346324	0.489762
cg03651138_TET1	cg03651138	TET1	5mC Score	0.0361542	0.470875
cg20705251_ZBTB4	cg20705251	ZBTB4	5mC Score	0.0369293	0.461411
cg01879723_ZBTB38	cg01879723	ZBTB38	5mC Score	0.0376469	0.452744
cg23196133_ZBTB4	cg23196133	ZBTB4	5mC Score	0.0380123	0.448367
cg08660999_MBD3	cg08660999	MBD3	5mC Score	0.0403632	0.420782
cg05733905_ZBTB4	cg05733905	ZBTB4	5mC Score	0.0404496	0.419787
cg07963147_ZBTB38	cg07963147	ZBTB38	5mC Score	0.0423089	0.398721
cg13327859_TDG	cg13327859	TDG	5mC Score	0.0437478	0.382862
cg03403113_ZBTB4	cg03403113	ZBTB4	5mC Score	0.0538492	0.282646
cg01210909_TET2	cg01210909	TET2	5mC Score	0.0547235	0.274893
cg14314796_ZBTB4	cg14314796	ZBTB4	5mC Score	0.0608944	0.224288
cg17475857_DNMT3B	cg17475857	DNMT3B	5mC Score	0.0650435	0.194228
cg14330655_TET2	cg14330655	TET2	5mC Score	0.0740189	0.139469
cg10270719_DNMT3A	cg10270719	DNMT3A	5mC Score	0.0746227	0.136261
cg11836012_UNG	cg11836012	UNG	5mC Score	0.0828412	0.0980292
cg27288595_ZBTB38	cg27288595	ZBTB38	5mC Score	0.0839277	0.0936875
cg09978996_TET1	cg09978996	TET1	5mC Score	0.0841055	0.0929917
cg05549078_MBD1	cg05549078	MBD1	5mC Score	0.0848773	0.0900198
cg24881765_MBD2	cg24881765	MBD2	5mC Score	0.0862417	0.0849523
cg12090413_MBD1	cg12090413	MBD1	5mC Score	0.0874605	0.0806226
cg06795971_TET2	cg06795971	TET2	5mC Score	0.091149	0.0685966
cg07669489_TET1	cg07669489	TET1	5mC Score	0.092218	0.0653999
cg13788819_DNMT3B	cg13788819	DNMT3B	5mC Score	0.0941456	0.0599448
cg14078101_UHRF2	cg14078101	UHRF2	5mC Score	0.0976322	0.0510335
cg20982606_UNG	cg20982606	UNG	5mC Score	0.106596	0.0330629
cg14389183_MBD1	cg14389183	MBD1	5mC Score	0.116787	0.0194692
cg05652528_DNMT3A	cg05652528	DNMT3A	5mC Score	0.121681	0.0148891
cg05516842_DNMT3A	cg05516842	DNMT3A	5mC Score	0.123385	0.0135335
cg20565501_ZBTB4	cg20565501	ZBTB4	5mC Score	0.132909	0.00777507
cg10403849_TET1	cg10403849	TET1	5mC Score	0.136203	0.00636689
cg26803803_DNMT3A	cg26803803	DNMT3A	5mC Score	0.14133	0.00462615
cg22052056_DNMT3B	cg22052056	DNMT3B	5mC Score	0.148301	0.00294723
cg20702417_DNMT3A	cg20702417	DNMT3A	5mC Score	0.169458	0.000666039
cg27242726_ZBTB38	cg27242726	ZBTB38	5mC Score	0.192361	0.000108214
cg15254238_TET1	cg15254238	TET1	5mC Score	0.192472	0.000107206
cg15302376_DNMT3A	cg15302376	DNMT3A	5mC Score	0.195246	8.47e-05
cg14224313_DNMT3B	cg14224313	DNMT3B	5mC Score	0.20331	4.2e-05
cg12306086_TET2	cg12306086	TET2	5mC Score	0.2092	2.47e-05
cg23350336_TET1	cg23350336	TET1	5mC Score	0.248693	4.71e-07
cg01355757_TET3	cg01355757	TET3	5mC Score	0.310796	2.09e-10
cg19127638_TET1	cg19127638	TET1	5mC Score	0.364684	5.02e-14
cg25926515_TET1	cg25926515	TET1	5mC Score	0.497617	0

## Sheet: H
Correlations between the 5mC score and the probes of Oncogenes
Combined	Oncogenes probes	Oncogenes	5mC Score	Spearman R	P value
cg01901579_DICER1	cg01901579	DICER1	5mC Score	-0.665603	0
cg19077494_ACVR1	cg19077494	ACVR1	5mC Score	-0.652219	0
cg24657085_ERBB2	cg24657085	ERBB2	5mC Score	-0.561029	0
cg03829839_CDK4	cg03829839	CDK4	5mC Score	-0.558793	0
cg15227682_ERBB2	cg15227682	ERBB2	5mC Score	-0.554038	0
cg25432336_RHOB	cg25432336	RHOB	5mC Score	-0.549287	0
cg00459816_ERBB2	cg00459816	ERBB2	5mC Score	-0.534768	0
cg14187895_ERBB2	cg14187895	ERBB2	5mC Score	-0.531268	0
cg05616858_ERBB2	cg05616858	ERBB2	5mC Score	-0.531152	0
cg10009968_CARD11	cg10009968	CARD11	5mC Score	-0.52885	0
cg05147525_CHD4	cg05147525	CHD4	5mC Score	-0.52553	0
cg22778981_ERBB2	cg22778981	ERBB2	5mC Score	-0.524287	0
cg01269191_KRAS	cg01269191	KRAS	5mC Score	-0.521937	0
cg20308351_CARD11	cg20308351	CARD11	5mC Score	-0.519823	0
cg19258882_ERBB3	cg19258882	ERBB3	5mC Score	-0.518124	0
cg15899738_CARD11	cg15899738	CARD11	5mC Score	-0.516291	0
cg16258854_RHOB	cg16258854	RHOB	5mC Score	-0.507338	0
cg25840926_RHOB	cg25840926	RHOB	5mC Score	-0.504455	0
cg24693436_CARD11	cg24693436	CARD11	5mC Score	-0.495472	0
cg22160463_SPOP	cg22160463	SPOP	5mC Score	-0.492233	0
cg18347630_PLCG1	cg18347630	PLCG1	5mC Score	-0.491965	0
cg09077096_CARD11	cg09077096	CARD11	5mC Score	-0.489648	0
cg03386751_ERBB2	cg03386751	ERBB2	5mC Score	-0.487267	0
cg04375683_PPP2R1A	cg04375683	PPP2R1A	5mC Score	-0.485811	0
cg14245135_SPOP	cg14245135	SPOP	5mC Score	-0.484395	0
cg23042076_RET	cg23042076	RET	5mC Score	-0.483216	0
cg17655614_CDH1	cg17655614	CDH1	5mC Score	-0.482218	0
cg08001899_SPOP	cg08001899	SPOP	5mC Score	-0.480575	0
cg15474579_CDKN1A	cg15474579	CDKN1A	5mC Score	-0.476647	0
cg12413918_ERBB2	cg12413918	ERBB2	5mC Score	-0.47515	0
cg23667916_GTF2I	cg23667916	GTF2I	5mC Score	-0.473786	0
cg17413194_GNA13	cg17413194	GNA13	5mC Score	-0.473323	0
cg02433278_ERBB2	cg02433278	ERBB2	5mC Score	-0.471798	0
cg26344379_ERBB3	cg26344379	ERBB3	5mC Score	-0.470868	0
cg06291334_SPOP	cg06291334	SPOP	5mC Score	-0.45863	0
cg25801292_KEAP1	cg25801292	KEAP1	5mC Score	-0.45693	0
cg08141873_HRAS	cg08141873	HRAS	5mC Score	-0.455841	0
cg23333072_ERBB2	cg23333072	ERBB2	5mC Score	-0.44972	0
cg04089788_PLXNB2	cg04089788	PLXNB2	5mC Score	-0.449247	0
cg23731030_ERBB2	cg23731030	ERBB2	5mC Score	-0.44804	0
cg05460965_CDKN1A	cg05460965	CDKN1A	5mC Score	-0.447351	0
cg21983531_GTF2I	cg21983531	GTF2I	5mC Score	-0.444222	0
cg24627299_MET	cg24627299	MET	5mC Score	-0.442767	0
cg00599273_CDK4	cg00599273	CDK4	5mC Score	-0.440044	0
cg11667754_CDH1	cg11667754	CDH1	5mC Score	-0.434956	0
cg00174179_RHOA	cg00174179	RHOA	5mC Score	-0.434794	0
cg13960192_GNA11	cg13960192	GNA11	5mC Score	-0.43306	0
cg13662121_CDKN1A	cg13662121	CDKN1A	5mC Score	-0.432926	0
cg14155397_MAP2K1	cg14155397	MAP2K1	5mC Score	-0.428564	0
cg18900812_CDKN1A	cg18900812	CDKN1A	5mC Score	-0.428122	0
cg02170478_PDGFRA	cg02170478	PDGFRA	5mC Score	-0.424773	0
cg21276379_EPAS1	cg21276379	EPAS1	5mC Score	-0.424506	0
cg01955533_CDKN1A	cg01955533	CDKN1A	5mC Score	-0.424025	0
cg14043316_PLXNB2	cg14043316	PLXNB2	5mC Score	-0.424021	0
cg24425727_CDKN1A	cg24425727	CDKN1A	5mC Score	-0.422107	0
cg25133192_DHX9	cg25133192	DHX9	5mC Score	-0.419721	0
cg00426822_MACF1	cg00426822	MACF1	5mC Score	-0.416002	0
cg02247160_CTNNB1	cg02247160	CTNNB1	5mC Score	-0.412256	0
cg05412410_CARD11	cg05412410	CARD11	5mC Score	-0.410982	0
cg00962903_MECOM	cg00962903	MECOM	5mC Score	-0.408316	0
cg00322201_PLXNB2	cg00322201	PLXNB2	5mC Score	-0.404745	0
cg24883498_PIK3R2	cg24883498	PIK3R2	5mC Score	-0.404628	0
cg10315903_MTOR	cg10315903	MTOR	5mC Score	-0.404412	0
cg13000134_GRIN2D	cg13000134	GRIN2D	5mC Score	-0.403012	0
cg06869158_GRIN2D	cg06869158	GRIN2D	5mC Score	-0.402008	0
cg23664186_FOXA1	cg23664186	FOXA1	5mC Score	-0.400475	0
cg07915542_IDH1	cg07915542	IDH1	5mC Score	-0.398567	0
cg07692853_KRAS	cg07692853	KRAS	5mC Score	-0.398509	0
cg24747122_GNA13	cg24747122	GNA13	5mC Score	-0.39162	4.44e-16
cg18961281_CARD11	cg18961281	CARD11	5mC Score	-0.391571	4.44e-16
cg03032677_CDKN1A	cg03032677	CDKN1A	5mC Score	-0.391271	4.44e-16
cg06692957_GNAQ	cg06692957	GNAQ	5mC Score	-0.390662	4.44e-16
cg07204893_SF3B1	cg07204893	SF3B1	5mC Score	-0.387678	8.88e-16
cg16243197_DHX9	cg16243197	DHX9	5mC Score	-0.387612	8.88e-16
cg19336497_RRAS2	cg19336497	RRAS2	5mC Score	-0.384641	1.33e-15
cg00495036_ACVR1	cg00495036	ACVR1	5mC Score	-0.383516	1.78e-15
cg09248655_GRIN2D	cg09248655	GRIN2D	5mC Score	-0.38181	2.44e-15
cg02204046_MYCN	cg02204046	MYCN	5mC Score	-0.374367	9.33e-15
cg13008538_CARD11	cg13008538	CARD11	5mC Score	-0.373939	1.02e-14
cg14420982_GNAQ	cg14420982	GNAQ	5mC Score	-0.373535	1.09e-14
cg24454143_FLT3	cg24454143	FLT3	5mC Score	-0.373446	1.11e-14
cg15881332_PIK3CG	cg15881332	PIK3CG	5mC Score	-0.371757	1.47e-14
cg02905871_MYCN	cg02905871	MYCN	5mC Score	-0.371449	1.55e-14
cg11993754_ERBB2	cg11993754	ERBB2	5mC Score	-0.37059	1.82e-14
cg03249863_CDK4	cg03249863	CDK4	5mC Score	-0.370097	1.98e-14
cg16065186_ERBB2	cg16065186	ERBB2	5mC Score	-0.368807	2.46e-14
cg12965344_GRIN2D	cg12965344	GRIN2D	5mC Score	-0.368603	2.55e-14
cg19958057_MET	cg19958057	MET	5mC Score	-0.36626	3.82e-14
cg19848683_MECOM	cg19848683	MECOM	5mC Score	-0.365497	4.35e-14
cg03471571_FGFR2	cg03471571	FGFR2	5mC Score	-0.362125	7.73e-14
cg04398983_CDH1	cg04398983	CDH1	5mC Score	-0.361769	8.19e-14
cg22001211_XPO1	cg22001211	XPO1	5mC Score	-0.360338	1.04e-13
cg26929894_ERBB3	cg26929894	ERBB3	5mC Score	-0.358534	1.41e-13
cg16872106_ZNF133	cg16872106	ZNF133	5mC Score	-0.358317	1.46e-13
cg22233974_MACF1	cg22233974	MACF1	5mC Score	-0.358164	1.5e-13
cg07015629_ERBB4	cg07015629	ERBB4	5mC Score	-0.354464	2.76e-13
cg23305046_CDKN1A	cg23305046	CDKN1A	5mC Score	-0.35445	2.77e-13
cg07781399_CCND1	cg07781399	CCND1	5mC Score	-0.352437	3.84e-13
cg05368033_FGFR2	cg05368033	FGFR2	5mC Score	-0.350624	5.16e-13
cg00119896_CARD11	cg00119896	CARD11	5mC Score	-0.348875	6.84e-13
cg20007836_ERBB2	cg20007836	ERBB2	5mC Score	-0.347941	7.95e-13
cg25299676_MET	cg25299676	MET	5mC Score	-0.347383	8.69e-13
cg11920449_CDKN1A	cg11920449	CDKN1A	5mC Score	-0.346147	1.06e-12
cg08779777_PIK3CG	cg08779777	PIK3CG	5mC Score	-0.344572	1.36e-12
cg09944149_PTPDC1	cg09944149	PTPDC1	5mC Score	-0.342884	1.78e-12
cg00373455_PDGFRA	cg00373455	PDGFRA	5mC Score	-0.342326	1.94e-12
cg12170933_DICER1	cg12170933	DICER1	5mC Score	-0.338825	3.35e-12
cg13214190_PIK3CG	cg13214190	PIK3CG	5mC Score	-0.338814	3.35e-12
cg11260422_FOXA1	cg11260422	FOXA1	5mC Score	-0.337566	4.07e-12
cg18825458_PDGFRA	cg18825458	PDGFRA	5mC Score	-0.33718	4.32e-12
cg19079194_ERBB4	cg19079194	ERBB4	5mC Score	-0.333405	7.7e-12
cg00510718_PIK3CG	cg00510718	PIK3CG	5mC Score	-0.332648	8.64e-12
cg24387864_CCND1	cg24387864	CCND1	5mC Score	-0.330862	1.13e-11
cg01475538_RRAS2	cg01475538	RRAS2	5mC Score	-0.326937	2.04e-11
cg10936763_CDKN1A	cg10936763	CDKN1A	5mC Score	-0.326834	2.07e-11
cg23152216_KRAS	cg23152216	KRAS	5mC Score	-0.326493	2.18e-11
cg10323697_FOXA1	cg10323697	FOXA1	5mC Score	-0.326429	2.2e-11
cg03347927_U2AF1	cg03347927	U2AF1	5mC Score	-0.324923	2.74e-11
cg01406280_CCND1	cg01406280	CCND1	5mC Score	-0.324832	2.78e-11
cg16737409_GNAS	cg16737409	GNAS	5mC Score	-0.323458	3.4e-11
cg00066729_KLF5	cg00066729	KLF5	5mC Score	-0.323455	3.41e-11
cg00781186_DHX9	cg00781186	DHX9	5mC Score	-0.323455	3.41e-11
cg00943909_GNAS	cg00943909	GNAS	5mC Score	-0.323455	3.41e-11
cg01565028_GRIN2D	cg01565028	GRIN2D	5mC Score	-0.323455	3.41e-11
cg01629126_PIM1	cg01629126	PIM1	5mC Score	-0.323455	3.41e-11
cg02045259_RET	cg02045259	RET	5mC Score	-0.323455	3.41e-11
cg05866062_MAP2K1	cg05866062	MAP2K1	5mC Score	-0.323455	3.41e-11
cg06163216_HRAS	cg06163216	HRAS	5mC Score	-0.323455	3.41e-11
cg06779606_CARD11	cg06779606	CARD11	5mC Score	-0.323455	3.41e-11
cg07360076_FGFR3	cg07360076	FGFR3	5mC Score	-0.323455	3.41e-11
cg07820359_PIM1	cg07820359	PIM1	5mC Score	-0.323455	3.41e-11
cg07870252_GNA11	cg07870252	GNA11	5mC Score	-0.323455	3.41e-11
cg08161449_MAP2K1	cg08161449	MAP2K1	5mC Score	-0.323455	3.41e-11
cg08275306_RET	cg08275306	RET	5mC Score	-0.323455	3.41e-11
cg11232793_PIK3R2	cg11232793	PIK3R2	5mC Score	-0.323455	3.41e-11
cg11674432_RET	cg11674432	RET	5mC Score	-0.323455	3.41e-11
cg11956748_RET	cg11956748	RET	5mC Score	-0.323455	3.41e-11
cg12100463_AKT1	cg12100463	AKT1	5mC Score	-0.323455	3.41e-11
cg12451177_MAPK1	cg12451177	MAPK1	5mC Score	-0.323455	3.41e-11
cg12540903_PIK3R2	cg12540903	PIK3R2	5mC Score	-0.323455	3.41e-11
cg13085893_KRAS	cg13085893	KRAS	5mC Score	-0.323455	3.41e-11
cg13542306_PIK3R2	cg13542306	PIK3R2	5mC Score	-0.323455	3.41e-11
cg13851956_RET	cg13851956	RET	5mC Score	-0.323455	3.41e-11
cg13990672_SF1	cg13990672	SF1	5mC Score	-0.323455	3.41e-11
cg14091954_FLT3	cg14091954	FLT3	5mC Score	-0.323455	3.41e-11
cg14944578_PIK3R2	cg14944578	PIK3R2	5mC Score	-0.323455	3.41e-11
cg15658543_CARD11	cg15658543	CARD11	5mC Score	-0.323455	3.41e-11
cg15689154_PIM1	cg15689154	PIM1	5mC Score	-0.323455	3.41e-11
cg16544859_GTF2I	cg16544859	GTF2I	5mC Score	-0.323455	3.41e-11
cg16834708_KRAS	cg16834708	KRAS	5mC Score	-0.323455	3.41e-11
cg17746791_PIM1	cg17746791	PIM1	5mC Score	-0.323455	3.41e-11
cg17961101_MAPK1	cg17961101	MAPK1	5mC Score	-0.323455	3.41e-11
cg18404925_RAC1	cg18404925	RAC1	5mC Score	-0.323455	3.41e-11
cg18794145_MACF1	cg18794145	MACF1	5mC Score	-0.323455	3.41e-11
cg19441779_POLRMT	cg19441779	POLRMT	5mC Score	-0.323455	3.41e-11
cg19582256_PIM1	cg19582256	PIM1	5mC Score	-0.323455	3.41e-11
cg19769967_IDH1	cg19769967	IDH1	5mC Score	-0.323455	3.41e-11
cg21247472_RQCD1	cg21247472	RQCD1	5mC Score	-0.323455	3.41e-11
cg21769943_PIM1	cg21769943	PIM1	5mC Score	-0.323455	3.41e-11
cg23613219_ERBB2	cg23613219	ERBB2	5mC Score	-0.323455	3.41e-11
cg25469221_ZNF133	cg25469221	ZNF133	5mC Score	-0.323455	3.41e-11
cg11982525_PIK3CG	cg11982525	PIK3CG	5mC Score	-0.323127	3.57e-11
cg08412188_GTF2I	cg08412188	GTF2I	5mC Score	-0.319442	6.11e-11
cg26399164_CCND1	cg26399164	CCND1	5mC Score	-0.318506	6.99e-11
cg14191360_MET	cg14191360	MET	5mC Score	-0.318012	7.51e-11
cg17710779_FGFR2	cg17710779	FGFR2	5mC Score	-0.317008	8.67e-11
cg03026462_FOXA1	cg03026462	FOXA1	5mC Score	-0.316779	8.96e-11
cg11590700_MECOM	cg11590700	MECOM	5mC Score	-0.316362	9.51e-11
cg15768621_PTPDC1	cg15768621	PTPDC1	5mC Score	-0.315951	1.01e-10
cg27472701_MET	cg27472701	MET	5mC Score	-0.3141	1.31e-10
cg01943873_ACVR1	cg01943873	ACVR1	5mC Score	-0.313439	1.44e-10
cg17939585_PLXNB2	cg17939585	PLXNB2	5mC Score	-0.312063	1.75e-10
cg14228238_MECOM	cg14228238	MECOM	5mC Score	-0.311787	1.82e-10
cg23989635_CDH1	cg23989635	CDH1	5mC Score	-0.310065	2.32e-10
cg10513437_NPM1	cg10513437	NPM1	5mC Score	-0.309726	2.43e-10
cg11676353_MACF1	cg11676353	MACF1	5mC Score	-0.308854	2.74e-10
cg11190277_CCND1	cg11190277	CCND1	5mC Score	-0.30816	3.02e-10
cg26546113_DHX9	cg26546113	DHX9	5mC Score	-0.307493	3.31e-10
cg00620024_PPP6C	cg00620024	PPP6C	5mC Score	-0.3071	3.5e-10
cg00935351_CDH1	cg00935351	CDH1	5mC Score	-0.3071	3.5e-10
cg01411892_PDGFRA	cg01411892	PDGFRA	5mC Score	-0.3071	3.5e-10
cg01620719_TP53	cg01620719	TP53	5mC Score	-0.3071	3.5e-10
cg01634964_SMARCA4	cg01634964	SMARCA4	5mC Score	-0.3071	3.5e-10
cg01689029_PIM1	cg01689029	PIM1	5mC Score	-0.3071	3.5e-10
cg02023717_ERBB2	cg02023717	ERBB2	5mC Score	-0.3071	3.5e-10
cg02705824_FBXW7	cg02705824	FBXW7	5mC Score	-0.3071	3.5e-10
cg02780120_SF3B1	cg02780120	SF3B1	5mC Score	-0.3071	3.5e-10
cg03321043_MSH3	cg03321043	MSH3	5mC Score	-0.3071	3.5e-10
cg03485311_GTF2I	cg03485311	GTF2I	5mC Score	-0.3071	3.5e-10
cg03714916_CDKN1A	cg03714916	CDKN1A	5mC Score	-0.3071	3.5e-10
cg03754063_KEAP1	cg03754063	KEAP1	5mC Score	-0.3071	3.5e-10
cg03789645_CUL1	cg03789645	CUL1	5mC Score	-0.3071	3.5e-10
cg04112704_DICER1	cg04112704	DICER1	5mC Score	-0.3071	3.5e-10
cg04284956_WHSC1	cg04284956	WHSC1	5mC Score	-0.3071	3.5e-10
cg04916984_PTPN11	cg04916984	PTPN11	5mC Score	-0.3071	3.5e-10
cg05238087_PIK3R2	cg05238087	PIK3R2	5mC Score	-0.3071	3.5e-10
cg05546044_MAPK1	cg05546044	MAPK1	5mC Score	-0.3071	3.5e-10
cg05798318_HRAS	cg05798318	HRAS	5mC Score	-0.3071	3.5e-10
cg06038701_CYSLTR2	cg06038701	CYSLTR2	5mC Score	-0.3071	3.5e-10
cg06322064_CYSLTR2	cg06322064	CYSLTR2	5mC Score	-0.3071	3.5e-10
cg06589961_CARD11	cg06589961	CARD11	5mC Score	-0.3071	3.5e-10
cg06780875_MET	cg06780875	MET	5mC Score	-0.3071	3.5e-10
cg06874767_RHOB	cg06874767	RHOB	5mC Score	-0.3071	3.5e-10
cg06891455_KRAS	cg06891455	KRAS	5mC Score	-0.3071	3.5e-10
cg07278006_PTPN11	cg07278006	PTPN11	5mC Score	-0.3071	3.5e-10
cg07760161_TP53	cg07760161	TP53	5mC Score	-0.3071	3.5e-10
cg07918846_KRAS	cg07918846	KRAS	5mC Score	-0.3071	3.5e-10
cg08315613_SMARCA4	cg08315613	SMARCA4	5mC Score	-0.3071	3.5e-10
cg08691422_TP53	cg08691422	TP53	5mC Score	-0.3071	3.5e-10
cg09863149_CNBD1	cg09863149	CNBD1	5mC Score	-0.3071	3.5e-10
cg10332437_WHSC1	cg10332437	WHSC1	5mC Score	-0.3071	3.5e-10
cg10600701_MECOM	cg10600701	MECOM	5mC Score	-0.3071	3.5e-10
cg10713339_ERBB2	cg10713339	ERBB2	5mC Score	-0.3071	3.5e-10
cg11594131_XPO1	cg11594131	XPO1	5mC Score	-0.3071	3.5e-10
cg11830346_AKT1	cg11830346	AKT1	5mC Score	-0.3071	3.5e-10
cg12041429_TP53	cg12041429	TP53	5mC Score	-0.3071	3.5e-10
cg12095186_KEAP1	cg12095186	KEAP1	5mC Score	-0.3071	3.5e-10
cg13536107_FBXW7	cg13536107	FBXW7	5mC Score	-0.3071	3.5e-10
cg14570121_ERCC2	cg14570121	ERCC2	5mC Score	-0.3071	3.5e-10
cg16068812_U2AF1	cg16068812	U2AF1	5mC Score	-0.3071	3.5e-10
cg17681491_FGFR2	cg17681491	FGFR2	5mC Score	-0.3071	3.5e-10
cg18236297_CYSLTR2	cg18236297	CYSLTR2	5mC Score	-0.3071	3.5e-10
cg19328649_GNA13	cg19328649	GNA13	5mC Score	-0.3071	3.5e-10
cg19463518_POLRMT	cg19463518	POLRMT	5mC Score	-0.3071	3.5e-10
cg19752722_ERBB2	cg19752722	ERBB2	5mC Score	-0.3071	3.5e-10
cg20037968_CARD11	cg20037968	CARD11	5mC Score	-0.3071	3.5e-10
cg20341582_KRAS	cg20341582	KRAS	5mC Score	-0.3071	3.5e-10
cg20429277_CUL1	cg20429277	CUL1	5mC Score	-0.3071	3.5e-10
cg20630812_CNBD1	cg20630812	CNBD1	5mC Score	-0.3071	3.5e-10
cg20839034_RHOB	cg20839034	RHOB	5mC Score	-0.3071	3.5e-10
cg21043558_BRAF	cg21043558	BRAF	5mC Score	-0.3071	3.5e-10
cg21091547_CDKN1A	cg21091547	CDKN1A	5mC Score	-0.3071	3.5e-10
cg21545313_MECOM	cg21545313	MECOM	5mC Score	-0.3071	3.5e-10
cg22730042_U2AF1	cg22730042	U2AF1	5mC Score	-0.3071	3.5e-10
cg22878148_PDGFRA	cg22878148	PDGFRA	5mC Score	-0.3071	3.5e-10
cg22898082_SMARCA4	cg22898082	SMARCA4	5mC Score	-0.3071	3.5e-10
cg23015219_MYH9	cg23015219	MYH9	5mC Score	-0.3071	3.5e-10
cg23290969_TP53	cg23290969	TP53	5mC Score	-0.3071	3.5e-10
cg24523591_PIK3CA	cg24523591	PIK3CA	5mC Score	-0.3071	3.5e-10
cg24736099_PLCB4	cg24736099	PLCB4	5mC Score	-0.3071	3.5e-10
cg24892871_KEAP1	cg24892871	KEAP1	5mC Score	-0.3071	3.5e-10
cg25695466_PTPN11	cg25695466	PTPN11	5mC Score	-0.3071	3.5e-10
cg26489176_WHSC1	cg26489176	WHSC1	5mC Score	-0.3071	3.5e-10
cg27079563_MAX	cg27079563	MAX	5mC Score	-0.3071	3.5e-10
cg27093546_KRAS	cg27093546	KRAS	5mC Score	-0.3071	3.5e-10
cg05386230_ZNF133	cg05386230	ZNF133	5mC Score	-0.305889	4.13e-10
cg19553402_PLXNB2	cg19553402	PLXNB2	5mC Score	-0.304646	4.9e-10
cg09429111_PTPDC1	cg09429111	PTPDC1	5mC Score	-0.302862	6.25e-10
cg01385327_FGFR2	cg01385327	FGFR2	5mC Score	-0.298367	1.14e-09
cg06520300_MYCN	cg06520300	MYCN	5mC Score	-0.297128	1.35e-09
cg07250222_FGFR2	cg07250222	FGFR2	5mC Score	-0.296545	1.46e-09
cg11255163_CDH1	cg11255163	CDH1	5mC Score	-0.294796	1.84e-09
cg27378216_SETBP1	cg27378216	SETBP1	5mC Score	-0.294684	1.86e-09
cg11646730_KRAS	cg11646730	KRAS	5mC Score	-0.293935	2.06e-09
cg03015370_FOXA1	cg03015370	FOXA1	5mC Score	-0.29269	2.42e-09
cg14549249_CARD11	cg14549249	CARD11	5mC Score	-0.291203	2.94e-09
cg24203315_CCND1	cg24203315	CCND1	5mC Score	-0.289747	3.55e-09
cg17125688_RHOB	cg17125688	RHOB	5mC Score	-0.288891	3.96e-09
cg27005179_ERBB2	cg27005179	ERBB2	5mC Score	-0.287787	4.57e-09
cg03922337_RRAS2	cg03922337	RRAS2	5mC Score	-0.28501	6.51e-09
cg15233880_CCND1	cg15233880	CCND1	5mC Score	-0.284775	6.7e-09
cg10724086_FOXA1	cg10724086	FOXA1	5mC Score	-0.284249	7.17e-09
cg24145210_NPM1	cg24145210	NPM1	5mC Score	-0.282897	8.5e-09
cg26041593_ERBB2	cg26041593	ERBB2	5mC Score	-0.281779	9.78e-09
cg19286686_ACVR1	cg19286686	ACVR1	5mC Score	-0.281695	9.88e-09
cg13131095_MYCN	cg13131095	MYCN	5mC Score	-0.279545	1.29e-08
cg13774825_AKT1	cg13774825	AKT1	5mC Score	-0.278457	1.48e-08
cg10792831_TP53	cg10792831	TP53	5mC Score	-0.275655	2.08e-08
cg19209049_CCND1	cg19209049	CCND1	5mC Score	-0.27485	2.3e-08
cg11398323_CCND1	cg11398323	CCND1	5mC Score	-0.274229	2.48e-08
cg00584022_KRAS	cg00584022	KRAS	5mC Score	-0.273573	2.69e-08
cg18094221_RHOA	cg18094221	RHOA	5mC Score	-0.273089	2.85e-08
cg24631547_CDK4	cg24631547	CDK4	5mC Score	-0.272431	3.08e-08
cg18597411_CUL1	cg18597411	CUL1	5mC Score	-0.270507	3.89e-08
cg13978325_RXRA	cg13978325	RXRA	5mC Score	-0.268658	4.84e-08
cg03534655_CARD11	cg03534655	CARD11	5mC Score	-0.267839	5.34e-08
cg09800519_RXRA	cg09800519	RXRA	5mC Score	-0.267686	5.43e-08
cg00503866_MACF1	cg00503866	MACF1	5mC Score	-0.266741	6.08e-08
cg01824511_FOXA1	cg01824511	FOXA1	5mC Score	-0.265838	6.76e-08
cg23032032_FOXA1	cg23032032	FOXA1	5mC Score	-0.265783	6.8e-08
cg06921282_HRAS	cg06921282	HRAS	5mC Score	-0.263033	9.37e-08
cg13263114_ERBB2	cg13263114	ERBB2	5mC Score	-0.262344	1.02e-07
cg24020398_CCND1	cg24020398	CCND1	5mC Score	-0.260127	1.31e-07
cg13673094_PTPRC	cg13673094	PTPRC	5mC Score	-0.258443	1.59e-07
cg00240178_EEF1A1	cg00240178	EEF1A1	5mC Score	-0.258435	1.59e-07
cg05551217_SPOP	cg05551217	SPOP	5mC Score	-0.257259	1.82e-07
cg04077141_MYH9	cg04077141	MYH9	5mC Score	-0.256893	1.89e-07
cg18321354_CARD11	cg18321354	CARD11	5mC Score	-0.256143	2.06e-07
cg10356455_IDH1	cg10356455	IDH1	5mC Score	-0.254998	2.34e-07
cg09772154_FGFR2	cg09772154	FGFR2	5mC Score	-0.254743	2.41e-07
cg13720316_CCND1	cg13720316	CCND1	5mC Score	-0.252043	3.26e-07
cg00374101_CNBD1	cg00374101	CNBD1	5mC Score	-0.251929	3.3e-07
cg13226597_RAC1	cg13226597	RAC1	5mC Score	-0.251421	3.49e-07
cg17028039_FGFR2	cg17028039	FGFR2	5mC Score	-0.250912	3.69e-07
cg09875273_ERBB2	cg09875273	ERBB2	5mC Score	-0.250604	3.82e-07
cg10539418_CCND1	cg10539418	CCND1	5mC Score	-0.250561	3.84e-07
cg13243219_MECOM	cg13243219	MECOM	5mC Score	-0.249687	4.23e-07
cg23352157_CARD11	cg23352157	CARD11	5mC Score	-0.248688	4.72e-07
cg22174486_HRAS	cg22174486	HRAS	5mC Score	-0.248111	5.02e-07
cg00858899_CCND1	cg00858899	CCND1	5mC Score	-0.248073	5.04e-07
cg00090767_MAX	cg00090767	MAX	5mC Score	-0.247886	5.15e-07
cg26220339_GNAQ	cg26220339	GNAQ	5mC Score	-0.247085	5.61e-07
cg20453861_ACVR1	cg20453861	ACVR1	5mC Score	-0.246897	5.73e-07
cg24341498_RXRA	cg24341498	RXRA	5mC Score	-0.242563	9.13e-07
cg01753595_COL5A1	cg01753595	COL5A1	5mC Score	-0.24143	1.03e-06
cg00639289_ERBB4	cg00639289	ERBB4	5mC Score	-0.239863	1.21e-06
cg14204281_RXRA	cg14204281	RXRA	5mC Score	-0.239647	1.24e-06
cg02107564_EP300	cg02107564	EP300	5mC Score	-0.239409	1.27e-06
cg04373205_PIM1	cg04373205	PIM1	5mC Score	-0.238247	1.44e-06
cg12835048_FGFR2	cg12835048	FGFR2	5mC Score	-0.237596	1.54e-06
cg05726935_AKT1	cg05726935	AKT1	5mC Score	-0.236741	1.68e-06
cg09551996_CCND1	cg09551996	CCND1	5mC Score	-0.236144	1.79e-06
cg15519208_HIST1H1E	cg15519208	HIST1H1E	5mC Score	-0.23596	1.82e-06
cg00375235_RHOB	cg00375235	RHOB	5mC Score	-0.235877	1.84e-06
cg12049088_MYH9	cg12049088	MYH9	5mC Score	-0.235166	1.98e-06
cg24130561_DICER1	cg24130561	DICER1	5mC Score	-0.235086	2e-06
cg24346429_GNAS	cg24346429	GNAS	5mC Score	-0.234901	2.03e-06
cg08982381_GNAQ	cg08982381	GNAQ	5mC Score	-0.234165	2.19e-06
cg07029998_MTOR	cg07029998	MTOR	5mC Score	-0.233549	2.34e-06
cg20247600_NFE2L2	cg20247600	NFE2L2	5mC Score	-0.233475	2.36e-06
cg15623249_GRIN2D	cg15623249	GRIN2D	5mC Score	-0.232742	2.54e-06
cg19594691_RHOB	cg19594691	RHOB	5mC Score	-0.23261	2.57e-06
cg03148461_BRAF	cg03148461	BRAF	5mC Score	-0.231276	2.95e-06
cg02850821_KRAS	cg02850821	KRAS	5mC Score	-0.229849	3.4e-06
cg11706349_CDKN1A	cg11706349	CDKN1A	5mC Score	-0.2287	3.82e-06
cg00085830_DHX9	cg00085830	DHX9	5mC Score	-0.228479	3.9e-06
cg22806557_PIK3CA	cg22806557	PIK3CA	5mC Score	-0.228378	3.94e-06
cg08276542_U2AF1	cg08276542	U2AF1	5mC Score	-0.228306	3.97e-06
cg01792902_PIK3CA	cg01792902	PIK3CA	5mC Score	-0.226926	4.56e-06
cg00022858_PDGFRA	cg00022858	PDGFRA	5mC Score	-0.226917	4.56e-06
cg06432462_GNAQ	cg06432462	GNAQ	5mC Score	-0.226444	4.78e-06
cg16597172_MYCN	cg16597172	MYCN	5mC Score	-0.225664	5.16e-06
cg22514674_ERBB3	cg22514674	ERBB3	5mC Score	-0.225433	5.28e-06
cg25091228_PIK3R1	cg25091228	PIK3R1	5mC Score	-0.2243	5.9e-06
cg07751698_MECOM	cg07751698	MECOM	5mC Score	-0.221852	7.5e-06
cg04344119_CHD4	cg04344119	CHD4	5mC Score	-0.221139	8.03e-06
cg04171308_PTPN11	cg04171308	PTPN11	5mC Score	-0.221043	8.11e-06
cg11361110_HIST1H1E	cg11361110	HIST1H1E	5mC Score	-0.220551	8.5e-06
cg03347416_MECOM	cg03347416	MECOM	5mC Score	-0.220227	8.77e-06
cg26073416_KLF5	cg26073416	KLF5	5mC Score	-0.219259	9.63e-06
cg20199655_KRAS	cg20199655	KRAS	5mC Score	-0.218816	1e-05
cg24995652_IDH2	cg24995652	IDH2	5mC Score	-0.218016	1.08e-05
cg27074297_SOS1	cg27074297	SOS1	5mC Score	-0.217153	1.18e-05
cg23212364_XPO1	cg23212364	XPO1	5mC Score	-0.215369	1.39e-05
cg09406631_IDH1	cg09406631	IDH1	5mC Score	-0.215223	1.41e-05
cg07061916_DACH1	cg07061916	DACH1	5mC Score	-0.214668	1.49e-05
cg03697708_CACNA1A	cg03697708	CACNA1A	5mC Score	-0.214124	1.57e-05
cg19972619_MYC	cg19972619	MYC	5mC Score	-0.213311	1.69e-05
cg24638766_BRAF	cg24638766	BRAF	5mC Score	-0.211906	1.92e-05
cg26179022_MAX	cg26179022	MAX	5mC Score	-0.211678	1.97e-05
cg06657142_FGFR2	cg06657142	FGFR2	5mC Score	-0.210824	2.13e-05
cg09678212_CTNNB1	cg09678212	CTNNB1	5mC Score	-0.210655	2.16e-05
cg05287690_FBXW7	cg05287690	FBXW7	5mC Score	-0.209656	2.37e-05
cg00349607_MACF1	cg00349607	MACF1	5mC Score	-0.209607	2.38e-05
cg04100647_EEF1A1	cg04100647	EEF1A1	5mC Score	-0.209507	2.4e-05
cg02956093_AKT1	cg02956093	AKT1	5mC Score	-0.209438	2.42e-05
cg07068998_NRAS	cg07068998	NRAS	5mC Score	-0.208611	2.6e-05
cg07120806_WHSC1	cg07120806	WHSC1	5mC Score	-0.208268	2.69e-05
cg04878842_ERCC2	cg04878842	ERCC2	5mC Score	-0.208068	2.74e-05
cg10784837_RAC1	cg10784837	RAC1	5mC Score	-0.207852	2.79e-05
cg03803211_PCBP1	cg03803211	PCBP1	5mC Score	-0.207735	2.82e-05
cg06388946_EPAS1	cg06388946	EPAS1	5mC Score	-0.20718	2.97e-05
cg01165287_XPO1	cg01165287	XPO1	5mC Score	-0.207042	3e-05
cg14854718_MTOR	cg14854718	MTOR	5mC Score	-0.206892	3.04e-05
cg22175811_TP53	cg22175811	TP53	5mC Score	-0.206651	3.11e-05
cg00067720_PIK3R1	cg00067720	PIK3R1	5mC Score	-0.206534	3.14e-05
cg12848131_KLF5	cg12848131	KLF5	5mC Score	-0.206354	3.2e-05
cg23000464_POLRMT	cg23000464	POLRMT	5mC Score	-0.206043	3.29e-05
cg07858745_GTF2I	cg07858745	GTF2I	5mC Score	-0.206018	3.29e-05
cg04251733_MYCN	cg04251733	MYCN	5mC Score	-0.206017	3.29e-05
cg17160660_MYC	cg17160660	MYC	5mC Score	-0.204805	3.67e-05
cg03723902_PIK3R2	cg03723902	PIK3R2	5mC Score	-0.204661	3.72e-05
cg10632229_H3F3A	cg10632229	H3F3A	5mC Score	-0.203764	4.03e-05
cg27523523_PLCG1	cg27523523	PLCG1	5mC Score	-0.203593	4.09e-05
cg24677268_XPO1	cg24677268	XPO1	5mC Score	-0.203583	4.1e-05
cg24749947_ACVR1	cg24749947	ACVR1	5mC Score	-0.203518	4.12e-05
cg24419164_CCND1	cg24419164	CCND1	5mC Score	-0.20339	4.17e-05
cg02790486_FGFR3	cg02790486	FGFR3	5mC Score	-0.20332	4.19e-05
cg06238409_MECOM	cg06238409	MECOM	5mC Score	-0.202721	4.42e-05
cg27555529_CACNA1A	cg27555529	CACNA1A	5mC Score	-0.201905	4.75e-05
cg03801144_PPP6C	cg03801144	PPP6C	5mC Score	-0.201628	4.87e-05
cg11565429_CHD4	cg11565429	CHD4	5mC Score	-0.201582	4.89e-05
cg07149785_CCND1	cg07149785	CCND1	5mC Score	-0.200427	5.41e-05
cg03890664_KEAP1	cg03890664	KEAP1	5mC Score	-0.200157	5.54e-05
cg05759269_CDKN1A	cg05759269	CDKN1A	5mC Score	-0.199846	5.7e-05
cg21696089_CEBPA	cg21696089	CEBPA	5mC Score	-0.199668	5.78e-05
cg26446827_ZNF133	cg26446827	ZNF133	5mC Score	-0.199608	5.81e-05
cg08576827_PLCB4	cg08576827	PLCB4	5mC Score	-0.199403	5.92e-05
cg06920740_HRAS	cg06920740	HRAS	5mC Score	-0.198493	6.41e-05
cg08596642_DHX9	cg08596642	DHX9	5mC Score	-0.195673	8.17e-05
cg09580608_GNA13	cg09580608	GNA13	5mC Score	-0.195173	8.53e-05
cg15107670_WT1	cg15107670	WT1	5mC Score	-0.195135	8.55e-05
cg20689054_FBXW7	cg20689054	FBXW7	5mC Score	-0.195063	8.61e-05
cg03229463_HIST1H1E	cg03229463	HIST1H1E	5mC Score	-0.194841	8.77e-05
cg23885062_SMAD4	cg23885062	SMAD4	5mC Score	-0.19402	9.41e-05
cg16807911_CDK4	cg16807911	CDK4	5mC Score	-0.193767	9.61e-05
cg00469508_SMC3	cg00469508	SMC3	5mC Score	-0.193657	9.7e-05
cg00396520_PCBP1	cg00396520	PCBP1	5mC Score	-0.192899	0.000103421
cg03314080_NFE2L2	cg03314080	NFE2L2	5mC Score	-0.192388	0.000107967
cg27597926_PDGFRA	cg27597926	PDGFRA	5mC Score	-0.192321	0.000108578
cg21553154_MYH9	cg21553154	MYH9	5mC Score	-0.191455	0.000116766
cg25605792_SMC3	cg25605792	SMC3	5mC Score	-0.190775	0.000123596
cg19572947_DHX9	cg19572947	DHX9	5mC Score	-0.190674	0.000124643
cg00082426_XPO1	cg00082426	XPO1	5mC Score	-0.190549	0.000125952
cg06365412_TP53	cg06365412	TP53	5mC Score	-0.190506	0.000126406
cg18041207_DACH1	cg18041207	DACH1	5mC Score	-0.189906	0.000132875
cg14513281_CCND1	cg14513281	CCND1	5mC Score	-0.189421	0.000138335
cg07698901_PDGFRA	cg07698901	PDGFRA	5mC Score	-0.18916	0.000141357
cg22632017_ERBB2	cg22632017	ERBB2	5mC Score	-0.188437	0.000150067
cg13193848_MAP2K1	cg13193848	MAP2K1	5mC Score	-0.188344	0.000151216
cg02478379_NPM1	cg02478379	NPM1	5mC Score	-0.187952	0.000156184
cg26909431_SMAD4	cg26909431	SMAD4	5mC Score	-0.186556	0.000175125
cg05927173_MYC	cg05927173	MYC	5mC Score	-0.185632	0.00018882
cg24349919_EP300	cg24349919	EP300	5mC Score	-0.184876	0.000200761
cg11953334_GRIN2D	cg11953334	GRIN2D	5mC Score	-0.1842	0.000212052
cg16842053_CARD11	cg16842053	CARD11	5mC Score	-0.184017	0.000215196
cg15810578_PCBP1	cg15810578	PCBP1	5mC Score	-0.184012	0.000215286
cg12184049_POLRMT	cg12184049	POLRMT	5mC Score	-0.183548	0.000223492
cg02255700_CCND1	cg02255700	CCND1	5mC Score	-0.183174	0.000230293
cg14125250_PIK3R2	cg14125250	PIK3R2	5mC Score	-0.182733	0.00023859
cg09338033_KLF5	cg09338033	KLF5	5mC Score	-0.182418	0.000244688
cg04260924_PMS1	cg04260924	PMS1	5mC Score	-0.182237	0.000248247
cg18947521_H3F3A	cg18947521	H3F3A	5mC Score	-0.182167	0.000249644
cg06329143_SMAD4	cg06329143	SMAD4	5mC Score	-0.182152	0.000249944
cg25795625_IDH1	cg25795625	IDH1	5mC Score	-0.182068	0.000251613
cg04165128_PPP2R1A	cg04165128	PPP2R1A	5mC Score	-0.181358	0.000266272
cg14512425_MYCN	cg14512425	MYCN	5mC Score	-0.180107	0.000294016
cg26988016_KEAP1	cg26988016	KEAP1	5mC Score	-0.18001	0.000296279
cg16863783_IDH1	cg16863783	IDH1	5mC Score	-0.179677	0.000304162
cg23761264_PLCG1	cg23761264	PLCG1	5mC Score	-0.178823	0.000325296
cg14168009_CARD11	cg14168009	CARD11	5mC Score	-0.178269	0.000339718
cg07076009_PCBP1	cg07076009	PCBP1	5mC Score	-0.177531	0.000359858
cg01536980_EEF1A1	cg01536980	EEF1A1	5mC Score	-0.176591	0.000387149
cg01419675_RHOB	cg01419675	RHOB	5mC Score	-0.176294	0.000396159
cg09667226_KLF5	cg09667226	KLF5	5mC Score	-0.175868	0.000409407
cg23967461_ACVR1	cg23967461	ACVR1	5mC Score	-0.175839	0.000410335
cg09503975_SF1	cg09503975	SF1	5mC Score	-0.175651	0.000416339
cg00500400_EP300	cg00500400	EP300	5mC Score	-0.175191	0.000431372
cg22384366_PIK3CA	cg22384366	PIK3CA	5mC Score	-0.174716	0.000447392
cg26441142_MYC	cg26441142	MYC	5mC Score	-0.173807	0.000479637
cg22078859_PPP6C	cg22078859	PPP6C	5mC Score	-0.173646	0.000485589
cg03364015_CCND1	cg03364015	CCND1	5mC Score	-0.173594	0.000487507
cg10451401_RAC1	cg10451401	RAC1	5mC Score	-0.173503	0.00049092
cg05785947_CDH1	cg05785947	CDH1	5mC Score	-0.173182	0.000503073
cg10429747_MYCN	cg10429747	MYCN	5mC Score	-0.172416	0.000533207
cg00113208_CUL1	cg00113208	CUL1	5mC Score	-0.172216	0.000541319
cg12592716_CUL1	cg12592716	CUL1	5mC Score	-0.172129	0.000544895
cg03394237_MYC	cg03394237	MYC	5mC Score	-0.17191	0.000554005
cg27517897_ERCC2	cg27517897	ERCC2	5mC Score	-0.17174	0.000561167
cg21640861_CDK4	cg21640861	CDK4	5mC Score	-0.171271	0.000581401
cg25367568_GNAS	cg25367568	GNAS	5mC Score	-0.171235	0.000582986
cg13193228_DHX9	cg13193228	DHX9	5mC Score	-0.171217	0.000583758
cg26428889_MET	cg26428889	MET	5mC Score	-0.170517	0.000615308
cg01181485_FBXW7	cg01181485	FBXW7	5mC Score	-0.170026	0.000638333
cg01052743_MYC	cg01052743	MYC	5mC Score	-0.169963	0.000641376
cg12940557_SF3B1	cg12940557	SF3B1	5mC Score	-0.169603	0.000658868
cg26221243_MYC	cg26221243	MYC	5mC Score	-0.169489	0.000664488
cg17299732_MYC	cg17299732	MYC	5mC Score	-0.168279	0.000727044
cg25582403_ERBB2	cg25582403	ERBB2	5mC Score	-0.168252	0.000728513
cg07526021_MSH3	cg07526021	MSH3	5mC Score	-0.167946	0.000745173
cg15619745_SMC3	cg15619745	SMC3	5mC Score	-0.167789	0.000753885
cg27644254_SMAD4	cg27644254	SMAD4	5mC Score	-0.167582	0.00076549
cg15624314_H3F3A	cg15624314	H3F3A	5mC Score	-0.167551	0.000767232
cg16455008_MECOM	cg16455008	MECOM	5mC Score	-0.167347	0.000778864
cg10836034_MYC	cg10836034	MYC	5mC Score	-0.166657	0.000819425
cg01780482_EPAS1	cg01780482	EPAS1	5mC Score	-0.166247	0.000844472
cg12647821_NFE2L2	cg12647821	NFE2L2	5mC Score	-0.165918	0.000865087
cg14858551_ZNF133	cg14858551	ZNF133	5mC Score	-0.165756	0.00087534
cg06173509_CARD11	cg06173509	CARD11	5mC Score	-0.165747	0.00087595
cg05530517_PIM1	cg05530517	PIM1	5mC Score	-0.165542	0.000889137
cg25977744_CDK4	cg25977744	CDK4	5mC Score	-0.165143	0.000915379
cg16886259_CYSLTR2	cg16886259	CYSLTR2	5mC Score	-0.164958	0.00092784
cg12065756_DHX9	cg12065756	DHX9	5mC Score	-0.164782	0.000939752
cg03371306_FBXW7	cg03371306	FBXW7	5mC Score	-0.164519	0.000957872
cg17818724_RRAS2	cg17818724	RRAS2	5mC Score	-0.16449	0.000959885
cg26131881_XPO1	cg26131881	XPO1	5mC Score	-0.164424	0.000964487
cg12818493_U2AF1	cg12818493	U2AF1	5mC Score	-0.164175	0.000982057
cg18394848_KRAS	cg18394848	KRAS	5mC Score	-0.164006	0.000994176
cg09455096_XPO1	cg09455096	XPO1	5mC Score	-0.163934	0.000999364
cg03860890_EGFR	cg03860890	EGFR	5mC Score	-0.16352	0.00102969
cg02759489_PDGFRA	cg02759489	PDGFRA	5mC Score	-0.162592	0.00110081
cg14337900_MYH9	cg14337900	MYH9	5mC Score	-0.162287	0.00112518
cg22762615_FGFR2	cg22762615	FGFR2	5mC Score	-0.161368	0.00120153
cg09156067_IDH2	cg09156067	IDH2	5mC Score	-0.160995	0.00123394
cg00784357_RAC1	cg00784357	RAC1	5mC Score	-0.16078	0.00125289
cg18241840_PIK3CA	cg18241840	PIK3CA	5mC Score	-0.160431	0.00128433
cg05139924_LZTR1	cg05139924	LZTR1	5mC Score	-0.160111	0.00131382
cg05501817_RRAS2	cg05501817	RRAS2	5mC Score	-0.15958	0.00136401
cg17197538_KRAS	cg17197538	KRAS	5mC Score	-0.1591	0.00141095
cg20203114_MECOM	cg20203114	MECOM	5mC Score	-0.158608	0.00146058
cg12022049_MAX	cg12022049	MAX	5mC Score	-0.158356	0.00148659
cg27207274_MYC	cg27207274	MYC	5mC Score	-0.157543	0.00157361
cg24217948_SETBP1	cg24217948	SETBP1	5mC Score	-0.157409	0.00158837
cg01817393_GNAS	cg01817393	GNAS	5mC Score	-0.15736	0.00159374
cg16702149_HIST1H1E	cg16702149	HIST1H1E	5mC Score	-0.157229	0.00160845
cg16184930_DICER1	cg16184930	DICER1	5mC Score	-0.15664	0.00167557
cg26778029_GTF2I	cg26778029	GTF2I	5mC Score	-0.156516	0.00169004
cg21557407_PIK3CA	cg21557407	PIK3CA	5mC Score	-0.156277	0.0017183
cg20831777_PDGFRA	cg20831777	PDGFRA	5mC Score	-0.155965	0.00175581
cg01653354_EEF1A1	cg01653354	EEF1A1	5mC Score	-0.155844	0.0017705
cg14663065_CTNNB1	cg14663065	CTNNB1	5mC Score	-0.155719	0.00178581
cg25601319_ARID1A	cg25601319	ARID1A	5mC Score	-0.155606	0.00179987
cg04518274_EPAS1	cg04518274	EPAS1	5mC Score	-0.155441	0.00182037
cg02123547_PIM1	cg02123547	PIM1	5mC Score	-0.15536	0.00183063
cg01332151_U2AF1	cg01332151	U2AF1	5mC Score	-0.154776	0.00190557
cg19522332_PIK3CA	cg19522332	PIK3CA	5mC Score	-0.154752	0.00190869
cg02606081_HRAS	cg02606081	HRAS	5mC Score	-0.154318	0.00196643
cg10211518_POLRMT	cg10211518	POLRMT	5mC Score	-0.153925	0.00201998
cg05782288_SOS1	cg05782288	SOS1	5mC Score	-0.153811	0.00203569
cg07074316_UNCX	cg07074316	UNCX	5mC Score	-0.153292	0.00210895
cg01753796_PIK3CA	cg01753796	PIK3CA	5mC Score	-0.15281	0.00217927
cg07740989_EEF1A1	cg07740989	EEF1A1	5mC Score	-0.152384	0.00224298
cg21813546_DHX9	cg21813546	DHX9	5mC Score	-0.152272	0.00226006
cg08119584_TP53	cg08119584	TP53	5mC Score	-0.151807	0.0023323
cg00873850_PDGFRA	cg00873850	PDGFRA	5mC Score	-0.151786	0.00233552
cg24324379_IDH1	cg24324379	IDH1	5mC Score	-0.151771	0.00233792
cg20423183_MYH9	cg20423183	MYH9	5mC Score	-0.151423	0.00239329
cg08428512_MYC	cg08428512	MYC	5mC Score	-0.151156	0.00243676
cg11295902_SF1	cg11295902	SF1	5mC Score	-0.150456	0.00255376
cg26465251_MYH9	cg26465251	MYH9	5mC Score	-0.149564	0.00271043
cg21291356_PPP2R1A	cg21291356	PPP2R1A	5mC Score	-0.148825	0.00284672
cg07950158_ERCC2	cg07950158	ERCC2	5mC Score	-0.147492	0.00310855
cg15711740_XPO1	cg15711740	XPO1	5mC Score	-0.147357	0.00313634
cg02166782_TP53	cg02166782	TP53	5mC Score	-0.147129	0.00318351
cg19625377_MTOR	cg19625377	MTOR	5mC Score	-0.147067	0.0031964
cg06324048_GNAS	cg06324048	GNAS	5mC Score	-0.14683	0.00324642
cg08862778_MTOR	cg08862778	MTOR	5mC Score	-0.146682	0.00327819
cg04448477_PDGFRA	cg04448477	PDGFRA	5mC Score	-0.14653	0.00331076
cg03062991_UNCX	cg03062991	UNCX	5mC Score	-0.146299	0.00336109
cg13271751_CCND1	cg13271751	CCND1	5mC Score	-0.146292	0.00336272
cg13941441_PMS1	cg13941441	PMS1	5mC Score	-0.144921	0.00367597
cg24404878_CARD11	cg24404878	CARD11	5mC Score	-0.144524	0.00377157
cg18523921_XPO1	cg18523921	XPO1	5mC Score	-0.144372	0.00380871
cg21222430_CDKN1A	cg21222430	CDKN1A	5mC Score	-0.143894	0.00392784
cg12859469_BRAF	cg12859469	BRAF	5mC Score	-0.142938	0.00417613
cg27128273_HIST1H1E	cg27128273	HIST1H1E	5mC Score	-0.142716	0.00423574
cg12222323_ERBB2	cg12222323	ERBB2	5mC Score	-0.14216	0.00438859
cg09779392_SMARCA4	cg09779392	SMARCA4	5mC Score	-0.142126	0.0043983
cg07219710_EEF1A1	cg07219710	EEF1A1	5mC Score	-0.141992	0.00443592
cg06270074_FBXW7	cg06270074	FBXW7	5mC Score	-0.14173	0.00451017
cg16085695_IDH1	cg16085695	IDH1	5mC Score	-0.141304	0.00463363
cg23230176_GTF2I	cg23230176	GTF2I	5mC Score	-0.141196	0.00466557
cg06141123_NFE2L2	cg06141123	NFE2L2	5mC Score	-0.14117	0.00467323
cg13389229_RHOA	cg13389229	RHOA	5mC Score	-0.140324	0.00492914
cg20168709_NPM1	cg20168709	NPM1	5mC Score	-0.139996	0.00503196
cg24727568_PCBP1	cg24727568	PCBP1	5mC Score	-0.139927	0.0050539
cg03010274_GNAS	cg03010274	GNAS	5mC Score	-0.139505	0.00518925
cg25667335_PDGFRA	cg25667335	PDGFRA	5mC Score	-0.138277	0.00560205
cg22405973_MAPK1	cg22405973	MAPK1	5mC Score	-0.138131	0.00565317
cg09539481_PIK3CA	cg09539481	PIK3CA	5mC Score	-0.137878	0.00574249
cg17747332_SMARCA4	cg17747332	SMARCA4	5mC Score	-0.136749	0.00615717
cg13121732_AKT1	cg13121732	AKT1	5mC Score	-0.136475	0.00626176
cg01715551_GNAS	cg01715551	GNAS	5mC Score	-0.136428	0.00627984
cg15269226_PLXNB2	cg15269226	PLXNB2	5mC Score	-0.136039	0.00643134
cg07788451_CDK4	cg07788451	CDK4	5mC Score	-0.13591	0.00648227
cg00735196_SMAD4	cg00735196	SMAD4	5mC Score	-0.135466	0.00666032
cg08737421_MAX	cg08737421	MAX	5mC Score	-0.135272	0.00673974
cg25593954_SPOP	cg25593954	SPOP	5mC Score	-0.135135	0.00679612
cg15405931_PPP2R1A	cg15405931	PPP2R1A	5mC Score	-0.134889	0.0068987
cg10778379_WHSC1	cg10778379	WHSC1	5mC Score	-0.134037	0.00726446
cg08938475_PCBP1	cg08938475	PCBP1	5mC Score	-0.134021	0.0072715
cg13663793_WT1	cg13663793	WT1	5mC Score	-0.132758	0.00784612
cg15956152_NFE2L2	cg15956152	NFE2L2	5mC Score	-0.132453	0.00799072
cg03352409_LZTR1	cg03352409	LZTR1	5mC Score	-0.13228	0.00807365
cg27405484_CDK4	cg27405484	CDK4	5mC Score	-0.131852	0.00828282
cg26937500_CARD11	cg26937500	CARD11	5mC Score	-0.131768	0.00832437
cg08734093_MTOR	cg08734093	MTOR	5mC Score	-0.131694	0.00836078
cg10340053_MYC	cg10340053	MYC	5mC Score	-0.131533	0.00844165
cg21334449_KRAS	cg21334449	KRAS	5mC Score	-0.131392	0.00851257
cg10256708_PIK3R2	cg10256708	PIK3R2	5mC Score	-0.131367	0.00852513
cg01614864_XPO1	cg01614864	XPO1	5mC Score	-0.131183	0.00861903
cg07562742_FBXW7	cg07562742	FBXW7	5mC Score	-0.131104	0.00865937
cg26111030_ERBB2	cg26111030	ERBB2	5mC Score	-0.13065	0.00889556
cg03979008_SMARCB1	cg03979008	SMARCB1	5mC Score	-0.13063	0.0089062
cg26804336_PIK3R1	cg26804336	PIK3R1	5mC Score	-0.130623	0.0089097
cg12573482_GNAS	cg12573482	GNAS	5mC Score	-0.130415	0.00901973
cg09400887_FLT3	cg09400887	FLT3	5mC Score	-0.129444	0.00955033
cg01306510_CDKN1A	cg01306510	CDKN1A	5mC Score	-0.128747	0.0099484
cg17414107_GNAS	cg17414107	GNAS	5mC Score	-0.12808	0.010343
cg24058407_GNAS	cg24058407	GNAS	5mC Score	-0.128067	0.0103505
cg03637259_CTNNB1	cg03637259	CTNNB1	5mC Score	-0.127607	0.010631
cg19906397_SMARCB1	cg19906397	SMARCB1	5mC Score	-0.126429	0.0113792
cg24799620_PDGFRA	cg24799620	PDGFRA	5mC Score	-0.126308	0.0114588
cg10087973_KIT	cg10087973	KIT	5mC Score	-0.12613	0.0115768
cg07105596_GNAS	cg07105596	GNAS	5mC Score	-0.126041	0.0116361
cg09097668_RHOA	cg09097668	RHOA	5mC Score	-0.125823	0.0117819
cg01690687_ACVR1	cg01690687	ACVR1	5mC Score	-0.125801	0.0117969
cg03298938_COL5A1	cg03298938	COL5A1	5mC Score	-0.125684	0.0118761
cg10057843_ERBB3	cg10057843	ERBB3	5mC Score	-0.125418	0.0120583
cg05416643_SMAD4	cg05416643	SMAD4	5mC Score	-0.125411	0.0120629
cg27530209_H3F3A	cg27530209	H3F3A	5mC Score	-0.125279	0.0121547
cg15107884_MYD88	cg15107884	MYD88	5mC Score	-0.125174	0.0122273
cg13499271_COL5A1	cg13499271	COL5A1	5mC Score	-0.124283	0.012863
cg12057615_MYC	cg12057615	MYC	5mC Score	-0.123766	0.0132456
cg10345337_MAX	cg10345337	MAX	5mC Score	-0.123675	0.0133134
cg13147822_MECOM	cg13147822	MECOM	5mC Score	-0.123406	0.0135171
cg15522353_MACF1	cg15522353	MACF1	5mC Score	-0.123266	0.0136245
cg25438683_GNAS	cg25438683	GNAS	5mC Score	-0.123218	0.0136612
cg26454191_PMS1	cg26454191	PMS1	5mC Score	-0.123037	0.0138013
cg07663571_CCND1	cg07663571	CCND1	5mC Score	-0.122594	0.0141488
cg26906273_MACF1	cg26906273	MACF1	5mC Score	-0.122443	0.0142692
cg09499849_ACVR1	cg09499849	ACVR1	5mC Score	-0.122292	0.0143904
cg20637307_ERBB4	cg20637307	ERBB4	5mC Score	-0.122009	0.0146191
cg03033721_WHSC1	cg03033721	WHSC1	5mC Score	-0.121834	0.014763
cg06907842_SETBP1	cg06907842	SETBP1	5mC Score	-0.121669	0.014899
cg00400189_SMAD4	cg00400189	SMAD4	5mC Score	-0.121046	0.0154246
cg22311507_MYCN	cg22311507	MYCN	5mC Score	-0.120163	0.0161966
cg03427564_EP300	cg03427564	EP300	5mC Score	-0.120135	0.0162215
cg24041799_MTOR	cg24041799	MTOR	5mC Score	-0.119856	0.016473
cg18011401_CACNA1A	cg18011401	CACNA1A	5mC Score	-0.119306	0.0169779
cg07765161_UNCX	cg07765161	UNCX	5mC Score	-0.119004	0.0172609
cg22715954_CDK4	cg22715954	CDK4	5mC Score	-0.118554	0.0176908
cg13810225_MYH9	cg13810225	MYH9	5mC Score	-0.118435	0.0178062
cg02210151_FGFR2	cg02210151	FGFR2	5mC Score	-0.117868	0.0183635
cg10518262_CCND1	cg10518262	CCND1	5mC Score	-0.117779	0.018452
cg11856093_ARID1A	cg11856093	ARID1A	5mC Score	-0.117717	0.0185144
cg27661264_GNAS	cg27661264	GNAS	5mC Score	-0.117498	0.0187354
cg15206330_TP53	cg15206330	TP53	5mC Score	-0.117439	0.0187957
cg13169780_TP53	cg13169780	TP53	5mC Score	-0.116889	0.0193625
cg26230245_MTOR	cg26230245	MTOR	5mC Score	-0.116883	0.0193683
cg00252422_NRAS	cg00252422	NRAS	5mC Score	-0.116802	0.0194526
cg14872260_PDGFRA	cg14872260	PDGFRA	5mC Score	-0.116286	0.02
cg23883514_EEF1A1	cg23883514	EEF1A1	5mC Score	-0.116213	0.0200791
cg08328535_MAPK1	cg08328535	MAPK1	5mC Score	-0.115822	0.0205038
cg13137381_XPO1	cg13137381	XPO1	5mC Score	-0.115816	0.0205104
cg00814244_MYCN	cg00814244	MYCN	5mC Score	-0.115612	0.0207361
cg06065549_GNAS	cg06065549	GNAS	5mC Score	-0.115168	0.021233
cg07991600_TP53	cg07991600	TP53	5mC Score	-0.115113	0.0212951
cg17754769_PLXNB2	cg17754769	PLXNB2	5mC Score	-0.114941	0.0214913
cg16705273_SETBP1	cg16705273	SETBP1	5mC Score	-0.114195	0.0223585
cg08170622_CCND1	cg08170622	CCND1	5mC Score	-0.113633	0.0230315
cg13522162_CUL1	cg13522162	CUL1	5mC Score	-0.113631	0.0230342
cg21809160_GNAS	cg21809160	GNAS	5mC Score	-0.113371	0.0233508
cg17400229_U2AF1	cg17400229	U2AF1	5mC Score	-0.113208	0.0235518
cg11023901_BRAF	cg11023901	BRAF	5mC Score	-0.1128	0.0240617
cg12411068_SMARCA4	cg12411068	SMARCA4	5mC Score	-0.112376	0.0246009
cg13912748_NPM1	cg13912748	NPM1	5mC Score	-0.112127	0.0249229
cg10315128_SMAD4	cg10315128	SMAD4	5mC Score	-0.111851	0.0252834
cg10662871_MYH9	cg10662871	MYH9	5mC Score	-0.111705	0.0254767
cg08573574_PTPN11	cg08573574	PTPN11	5mC Score	-0.111354	0.0259446
cg02432888_SMARCA4	cg02432888	SMARCA4	5mC Score	-0.110838	0.0266472
cg00698124_SETBP1	cg00698124	SETBP1	5mC Score	-0.110667	0.0268833
cg15538837_H3F3A	cg15538837	H3F3A	5mC Score	-0.110319	0.0273689
cg23576842_SETBP1	cg23576842	SETBP1	5mC Score	-0.110245	0.0274736
cg07129696_IDH1	cg07129696	IDH1	5mC Score	-0.11015	0.0276073
cg26542130_PCBP1	cg26542130	PCBP1	5mC Score	-0.10907	0.0291774
cg03150409_WHSC1	cg03150409	WHSC1	5mC Score	-0.109065	0.0291849
cg27052442_ERBB2	cg27052442	ERBB2	5mC Score	-0.108884	0.0294555
cg12054648_PPP2R1A	cg12054648	PPP2R1A	5mC Score	-0.108345	0.0302736
cg05564340_U2AF1	cg05564340	U2AF1	5mC Score	-0.108179	0.0305286
cg15160445_GNAS	cg15160445	GNAS	5mC Score	-0.10753	0.0315474
cg03735308_CCND1	cg03735308	CCND1	5mC Score	-0.106893	0.0325734
cg27304369_GNAS	cg27304369	GNAS	5mC Score	-0.106547	0.0331431
cg19589727_GNAS	cg19589727	GNAS	5mC Score	-0.106541	0.0331533
cg01587190_ERCC2	cg01587190	ERCC2	5mC Score	-0.106321	0.0335203
cg16572859_PIK3R2	cg16572859	PIK3R2	5mC Score	-0.103922	0.0377489
cg22187630_CACNA1A	cg22187630	CACNA1A	5mC Score	-0.103813	0.0379522
cg01203549_MYC	cg01203549	MYC	5mC Score	-0.102929	0.0396288
cg01305547_WHSC1	cg01305547	WHSC1	5mC Score	-0.102646	0.0401784
cg26024843_COL5A1	cg26024843	COL5A1	5mC Score	-0.102605	0.0402582
cg26708280_PMS1	cg26708280	PMS1	5mC Score	-0.101343	0.0427929
cg01083380_MECOM	cg01083380	MECOM	5mC Score	-0.101116	0.0432625
cg03792767_PDGFRA	cg03792767	PDGFRA	5mC Score	-0.101092	0.0433118
cg26058714_MECOM	cg26058714	MECOM	5mC Score	-0.100239	0.0451172
cg14467276_PTPDC1	cg14467276	PTPDC1	5mC Score	-0.100105	0.0454079
cg03419136_SF1	cg03419136	SF1	5mC Score	-0.100002	0.0456306
cg26906731_MYCN	cg26906731	MYCN	5mC Score	-0.0985964	0.0487742
cg04180460_CTNNB1	cg04180460	CTNNB1	5mC Score	-0.0967351	0.0532136
cg22736323_PDGFRA	cg22736323	PDGFRA	5mC Score	-0.0966136	0.0535148
cg17509220_CACNA1A	cg17509220	CACNA1A	5mC Score	-0.0965489	0.0536758
cg14705308_NFE2L2	cg14705308	NFE2L2	5mC Score	-0.0963826	0.0540913
cg07339662_UNCX	cg07339662	UNCX	5mC Score	-0.0963356	0.0542091
cg25767192_PPP2R1A	cg25767192	PPP2R1A	5mC Score	-0.096151	0.0546744
cg20127035_SETBP1	cg20127035	SETBP1	5mC Score	-0.0958053	0.0555542
cg04318212_MAX	cg04318212	MAX	5mC Score	-0.0953316	0.0567792
cg02144298_CEBPA	cg02144298	CEBPA	5mC Score	-0.0949699	0.0577297
cg24863624_MTOR	cg24863624	MTOR	5mC Score	-0.0937245	0.0611032
cg17299957_POLRMT	cg17299957	POLRMT	5mC Score	-0.0931607	0.062683
cg03804847_PCBP1	cg03804847	PCBP1	5mC Score	-0.0925105	0.0645465
cg04457481_GNAS	cg04457481	GNAS	5mC Score	-0.0924875	0.0646133
cg01550963_ERCC2	cg01550963	ERCC2	5mC Score	-0.0923961	0.064879
cg23792383_KLF5	cg23792383	KLF5	5mC Score	-0.0923445	0.0650296
cg13545763_SPOP	cg13545763	SPOP	5mC Score	-0.0920522	0.0658874
cg09504352_CDK4	cg09504352	CDK4	5mC Score	-0.0910847	0.0687929
cg22860367_GNAS	cg22860367	GNAS	5mC Score	-0.0907	0.069977
cg10708221_RHOB	cg10708221	RHOB	5mC Score	-0.0901793	0.0716063
cg21803052_MYC	cg21803052	MYC	5mC Score	-0.0898616	0.0726152
cg25326570_GNAS	cg25326570	GNAS	5mC Score	-0.0897548	0.0729571
cg11978873_H3F3A	cg11978873	H3F3A	5mC Score	-0.0897152	0.0730843
cg05985073_CTNNB1	cg05985073	CTNNB1	5mC Score	-0.0896122	0.0734154
cg21275702_ZNF133	cg21275702	ZNF133	5mC Score	-0.088292	0.0777726
cg06883949_FGFR3	cg06883949	FGFR3	5mC Score	-0.0879086	0.0790763
cg16285240_SMC3	cg16285240	SMC3	5mC Score	-0.0869236	0.0825074
cg02313172_AKT1	cg02313172	AKT1	5mC Score	-0.0853934	0.0880752
cg26554567_CACNA1A	cg26554567	CACNA1A	5mC Score	-0.0853134	0.0883743
cg26487157_PCBP1	cg26487157	PCBP1	5mC Score	-0.0850671	0.0893005
cg12321149_GNAS	cg12321149	GNAS	5mC Score	-0.0849842	0.0896141
cg10492953_PDGFRA	cg10492953	PDGFRA	5mC Score	-0.0843844	0.0919086
cg12069553_RHOA	cg12069553	RHOA	5mC Score	-0.0842007	0.0926208
cg21050342_TP53	cg21050342	TP53	5mC Score	-0.0840649	0.09315
cg18629009_UNCX	cg18629009	UNCX	5mC Score	-0.083848	0.0940006
cg11357813_PPP2R1A	cg11357813	PPP2R1A	5mC Score	-0.0837144	0.0945274
cg10694587_GTF2I	cg10694587	GTF2I	5mC Score	-0.0831975	0.0965883
cg02829783_MYD88	cg02829783	MYD88	5mC Score	-0.0831575	0.096749
cg25204078_BRAF	cg25204078	BRAF	5mC Score	-0.0829502	0.0975867
cg10314760_FGFR2	cg10314760	FGFR2	5mC Score	-0.082642	0.0988425
cg23643529_BRAF	cg23643529	BRAF	5mC Score	-0.081174	0.105001
cg26496204_GNAS	cg26496204	GNAS	5mC Score	-0.0799442	0.110391
cg11963595_IDH2	cg11963595	IDH2	5mC Score	-0.0796597	0.111669
cg23423852_GNA13	cg23423852	GNA13	5mC Score	-0.0796375	0.111769
cg09583957_GNAS	cg09583957	GNAS	5mC Score	-0.0792243	0.113646
cg01745726_SMARCB1	cg01745726	SMARCB1	5mC Score	-0.0786371	0.116357
cg04677683_GNAS	cg04677683	GNAS	5mC Score	-0.0780463	0.119134
cg00098814_MAP2K1	cg00098814	MAP2K1	5mC Score	-0.0778531	0.120054
cg17964532_CDKN1A	cg17964532	CDKN1A	5mC Score	-0.0777714	0.120444
cg06626126_MECOM	cg06626126	MECOM	5mC Score	-0.0772914	0.122758
cg13002939_PDGFRA	cg13002939	PDGFRA	5mC Score	-0.0765882	0.126211
cg08038052_PDGFRA	cg08038052	PDGFRA	5mC Score	-0.0765023	0.126637
cg04610589_PPP2R1A	cg04610589	PPP2R1A	5mC Score	-0.0764275	0.12701
cg17218495_SMARCA4	cg17218495	SMARCA4	5mC Score	-0.0759218	0.129551
cg02330892_ERBB2	cg02330892	ERBB2	5mC Score	-0.0754895	0.131755
cg26811638_GNAS	cg26811638	GNAS	5mC Score	-0.0749568	0.13451
cg16329650_ERBB4	cg16329650	ERBB4	5mC Score	-0.0745441	0.136675
cg25132230_PTPRC	cg25132230	PTPRC	5mC Score	-0.0743585	0.137657
cg09112514_PDGFRA	cg09112514	PDGFRA	5mC Score	-0.0721823	0.149582
cg14851949_ARID1A	cg14851949	ARID1A	5mC Score	-0.0717988	0.151763
cg14176797_GNAS	cg14176797	GNAS	5mC Score	-0.0716049	0.152874
cg09537107_GRIN2D	cg09537107	GRIN2D	5mC Score	-0.0707211	0.158019
cg15954335_CCND1	cg15954335	CCND1	5mC Score	-0.0706351	0.158527
cg15676203_KEAP1	cg15676203	KEAP1	5mC Score	-0.0702897	0.160578
cg09783209_ERCC2	cg09783209	ERCC2	5mC Score	-0.0697154	0.164032
cg03644238_CUL1	cg03644238	CUL1	5mC Score	-0.0689971	0.16843
cg09626193_SOX17	cg09626193	SOX17	5mC Score	-0.0682722	0.172958
cg05656590_MECOM	cg05656590	MECOM	5mC Score	-0.0680447	0.174397
cg22491927_CACNA1A	cg22491927	CACNA1A	5mC Score	-0.067872	0.175495
cg20240601_MTOR	cg20240601	MTOR	5mC Score	-0.0675272	0.177704
cg02842899_TP53	cg02842899	TP53	5mC Score	-0.0674489	0.178209
cg04936632_ERBB2	cg04936632	ERBB2	5mC Score	-0.0663749	0.185236
cg13154908_PIK3CA	cg13154908	PIK3CA	5mC Score	-0.0661524	0.186717
cg26534489_GNAS	cg26534489	GNAS	5mC Score	-0.0656455	0.190123
cg10240684_DHX9	cg10240684	DHX9	5mC Score	-0.0647803	0.196042
cg23753457_CCND1	cg23753457	CCND1	5mC Score	-0.0644997	0.19799
cg02179499_FGFR2	cg02179499	FGFR2	5mC Score	-0.0639626	0.201759
cg19518452_LZTR1	cg19518452	LZTR1	5mC Score	-0.0637581	0.203208
cg14815005_MAPK1	cg14815005	MAPK1	5mC Score	-0.0636711	0.203826
cg01892516_FOXA1	cg01892516	FOXA1	5mC Score	-0.0632333	0.206959
cg05621401_RET	cg05621401	RET	5mC Score	-0.0631159	0.207805
cg15617537_PTPRC	cg15617537	PTPRC	5mC Score	-0.0625156	0.21217
cg07379601_PIK3CA	cg07379601	PIK3CA	5mC Score	-0.0621176	0.215101
cg04257105_GNAS	cg04257105	GNAS	5mC Score	-0.062034	0.21572
cg23251296_CD79B	cg23251296	CD79B	5mC Score	-0.061791	0.217527
cg25729716_CD79B	cg25729716	CD79B	5mC Score	-0.061629	0.218737
cg15710198_SOX17	cg15710198	SOX17	5mC Score	-0.0611801	0.222117
cg20074699_KRAS	cg20074699	KRAS	5mC Score	-0.061074	0.222922
cg17509967_CACNA1A	cg17509967	CACNA1A	5mC Score	-0.0605689	0.226779
cg12825880_CCND1	cg12825880	CCND1	5mC Score	-0.0595237	0.234911
cg06470552_SMC3	cg06470552	SMC3	5mC Score	-0.0590063	0.239012
cg01010986_MYCN	cg01010986	MYCN	5mC Score	-0.0588579	0.240198
cg21294655_ARID1A	cg21294655	ARID1A	5mC Score	-0.0586822	0.241606
cg09333532_XPO1	cg09333532	XPO1	5mC Score	-0.0584636	0.243367
cg24366913_XPO1	cg24366913	XPO1	5mC Score	-0.0579631	0.247433
cg26125384_PCBP1	cg26125384	PCBP1	5mC Score	-0.0571725	0.253951
cg21574404_CEBPA	cg21574404	CEBPA	5mC Score	-0.056909	0.256149
cg17519750_MYCN	cg17519750	MYCN	5mC Score	-0.0567551	0.25744
cg16739895_CDH1	cg16739895	CDH1	5mC Score	-0.0563857	0.260555
cg08479476_PCBP1	cg08479476	PCBP1	5mC Score	-0.0560495	0.263413
cg17187183_PDGFRA	cg17187183	PDGFRA	5mC Score	-0.0559861	0.263954
cg27560444_H3F3A	cg27560444	H3F3A	5mC Score	-0.0552909	0.26994
cg01929770_PTPN11	cg01929770	PTPN11	5mC Score	-0.0550582	0.271964
cg10996014_RHOA	cg10996014	RHOA	5mC Score	-0.054801	0.274213
cg25622597_RHOA	cg25622597	RHOA	5mC Score	-0.0545135	0.276742
cg04360147_ARID1A	cg04360147	ARID1A	5mC Score	-0.0542464	0.279106
cg12966283_ZNF133	cg12966283	ZNF133	5mC Score	-0.0528009	0.292136
cg26792116_MECOM	cg26792116	MECOM	5mC Score	-0.0524319	0.295526
cg18313221_MET	cg18313221	MET	5mC Score	-0.0512399	0.306656
cg08484665_PCBP1	cg08484665	PCBP1	5mC Score	-0.0510658	0.308306
cg00400632_SMC3	cg00400632	SMC3	5mC Score	-0.0509473	0.309431
cg22427477_NRAS	cg22427477	NRAS	5mC Score	-0.0509414	0.309486
cg14238478_RQCD1	cg14238478	RQCD1	5mC Score	-0.0497045	0.321397
cg16183813_DACH1	cg16183813	DACH1	5mC Score	-0.0488191	0.330102
cg01311064_DACH1	cg01311064	DACH1	5mC Score	-0.0486387	0.331895
cg21575283_NRAS	cg21575283	NRAS	5mC Score	-0.0481188	0.337095
cg25652859_GNAS	cg25652859	GNAS	5mC Score	-0.0476025	0.342311
cg06911149_KEAP1	cg06911149	KEAP1	5mC Score	-0.0466662	0.3519
cg06693667_GNAS	cg06693667	GNAS	5mC Score	-0.0466207	0.35237
cg01952234_WT1	cg01952234	WT1	5mC Score	-0.046396	0.354698
cg14580081_ERCC2	cg14580081	ERCC2	5mC Score	-0.0452459	0.366766
cg15214567_U2AF1	cg15214567	U2AF1	5mC Score	-0.0447353	0.372203
cg21353292_MYCN	cg21353292	MYCN	5mC Score	-0.0445692	0.373983
cg23156475_ZNF133	cg23156475	ZNF133	5mC Score	-0.0443185	0.376679
cg22076081_ZNF133	cg22076081	ZNF133	5mC Score	-0.0442878	0.377011
cg27541540_PTPN11	cg27541540	PTPN11	5mC Score	-0.0439746	0.380397
cg02422689_ERCC2	cg02422689	ERCC2	5mC Score	-0.043778	0.382533
cg16527491_FOXA1	cg16527491	FOXA1	5mC Score	-0.0433932	0.386734
cg27154163_KIT	cg27154163	KIT	5mC Score	-0.0424175	0.39751
cg18426060_AKT1	cg18426060	AKT1	5mC Score	-0.0423884	0.397835
cg24272902_PIK3CA	cg24272902	PIK3CA	5mC Score	-0.0415255	0.407519
cg19155557_CTNNB1	cg19155557	CTNNB1	5mC Score	-0.0413157	0.409894
cg27205688_RRAS2	cg27205688	RRAS2	5mC Score	-0.0412645	0.410475
cg00604356_PIK3CG	cg00604356	PIK3CG	5mC Score	-0.0412597	0.410529
cg18522266_SMARCA4	cg18522266	SMARCA4	5mC Score	-0.0397281	0.428134
cg24617313_GNAS	cg24617313	GNAS	5mC Score	-0.0396779	0.428719
cg14660839_FLT3	cg14660839	FLT3	5mC Score	-0.0385684	0.44175
cg07437286_SF1	cg07437286	SF1	5mC Score	-0.0384162	0.443556
cg10788901_FGFR2	cg10788901	FGFR2	5mC Score	-0.038328	0.444604
cg23187103_MYC	cg23187103	MYC	5mC Score	-0.0383224	0.44467
cg00052422_CTNNB1	cg00052422	CTNNB1	5mC Score	-0.0376454	0.452763
cg17936460_WHSC1	cg17936460	WHSC1	5mC Score	-0.0372651	0.457344
cg21842222_SF1	cg21842222	SF1	5mC Score	-0.0370634	0.459785
cg23892580_SMARCA4	cg23892580	SMARCA4	5mC Score	-0.0370622	0.459798
cg01147995_PLCG1	cg01147995	PLCG1	5mC Score	-0.0368991	0.461777
cg11445760_SF1	cg11445760	SF1	5mC Score	-0.0366711	0.464551
cg12663253_PIK3R1	cg12663253	PIK3R1	5mC Score	-0.0358268	0.474904
cg03697316_LZTR1	cg03697316	LZTR1	5mC Score	-0.0357364	0.47602
cg21828951_CUL1	cg21828951	CUL1	5mC Score	-0.0347422	0.488385
cg21509385_PLXNB2	cg21509385	PLXNB2	5mC Score	-0.0345308	0.491037
cg26500801_KEAP1	cg26500801	KEAP1	5mC Score	-0.0344128	0.49252
cg13179983_PIK3R2	cg13179983	PIK3R2	5mC Score	-0.0343448	0.493377
cg21742931_CCND1	cg21742931	CCND1	5mC Score	-0.0342798	0.494195
cg08405378_SMARCA4	cg08405378	SMARCA4	5mC Score	-0.0332147	0.507716
cg13532571_KRAS	cg13532571	KRAS	5mC Score	-0.0330113	0.510321
cg27174311_KRAS	cg27174311	KRAS	5mC Score	-0.0328579	0.512289
cg09276158_FOXA1	cg09276158	FOXA1	5mC Score	-0.0328401	0.512517
cg09228562_DHX9	cg09228562	DHX9	5mC Score	-0.0324193	0.517938
cg06791446_FGFR2	cg06791446	FGFR2	5mC Score	-0.0320664	0.522507
cg27045396_MYC	cg27045396	MYC	5mC Score	-0.0318645	0.52513
cg24890023_XPO1	cg24890023	XPO1	5mC Score	-0.0300302	0.549267
cg02428100_KEAP1	cg02428100	KEAP1	5mC Score	-0.0295157	0.556133
cg03575501_CDKN1A	cg03575501	CDKN1A	5mC Score	-0.0291189	0.561457
cg10385411_GRIN2D	cg10385411	GRIN2D	5mC Score	-0.0279772	0.576911
cg25100604_PCBP1	cg25100604	PCBP1	5mC Score	-0.0277382	0.580172
cg07324172_FBXW7	cg07324172	FBXW7	5mC Score	-0.0271711	0.587941
cg20409636_CDK4	cg20409636	CDK4	5mC Score	-0.0271003	0.588915
cg14744768_MET	cg14744768	MET	5mC Score	-0.0269989	0.590311
cg03763387_DHX9	cg03763387	DHX9	5mC Score	-0.02672	0.594156
cg16718445_PDGFRA	cg16718445	PDGFRA	5mC Score	-0.0265207	0.596911
cg20263839_SETBP1	cg20263839	SETBP1	5mC Score	-0.0244524	0.62584
cg23873872_EEF1A1	cg23873872	EEF1A1	5mC Score	-0.0242846	0.628213
cg13407825_PCBP1	cg13407825	PCBP1	5mC Score	-0.0239595	0.632822
cg25395653_CCND1	cg25395653	CCND1	5mC Score	-0.0239328	0.6332
cg01858923_MAX	cg01858923	MAX	5mC Score	-0.0234967	0.639407
cg15788149_MET	cg15788149	MET	5mC Score	-0.022997	0.646549
cg01623627_ERBB3	cg01623627	ERBB3	5mC Score	-0.0226365	0.651723
cg22633036_FGFR2	cg22633036	FGFR2	5mC Score	-0.022487	0.653873
cg15945313_PMS1	cg15945313	PMS1	5mC Score	-0.0221795	0.658304
cg22396409_EGFR	cg22396409	EGFR	5mC Score	-0.0221404	0.658868
cg15330584_CCND1	cg15330584	CCND1	5mC Score	-0.0220288	0.660481
cg20286956_MACF1	cg20286956	MACF1	5mC Score	-0.0218508	0.663054
cg21496913_AKT1	cg21496913	AKT1	5mC Score	-0.0218043	0.663727
cg13514129_MACF1	cg13514129	MACF1	5mC Score	-0.0212898	0.671192
cg22648375_PIK3CG	cg22648375	PIK3CG	5mC Score	-0.0211862	0.6727
cg24879426_RHOA	cg24879426	RHOA	5mC Score	-0.0210209	0.675107
cg13450005_WT1	cg13450005	WT1	5mC Score	-0.0208531	0.677554
cg19560692_RHOB	cg19560692	RHOB	5mC Score	-0.0207346	0.679285
cg22907065_RHOA	cg22907065	RHOA	5mC Score	-0.0205709	0.681678
cg01509451_WHSC1	cg01509451	WHSC1	5mC Score	-0.019927	0.691123
cg06860916_RRAS2	cg06860916	RRAS2	5mC Score	-0.0199191	0.691239
cg14657517_WT1	cg14657517	WT1	5mC Score	-0.0190473	0.704102
cg08587534_GNAS	cg08587534	GNAS	5mC Score	-0.018305	0.715123
cg26258631_PMS1	cg26258631	PMS1	5mC Score	-0.0182127	0.716497
cg07193766_WT1	cg07193766	WT1	5mC Score	-0.017837	0.722101
cg10832291_MYC	cg10832291	MYC	5mC Score	-0.0175807	0.725933
cg26932600_EEF1A1	cg26932600	EEF1A1	5mC Score	-0.0175327	0.726652
cg21548155_WT1	cg21548155	WT1	5mC Score	-0.0168007	0.737636
cg03307717_U2AF1	cg03307717	U2AF1	5mC Score	-0.016662	0.739722
cg07017800_MAP2K1	cg07017800	MAP2K1	5mC Score	-0.0159382	0.750647
cg04672706_SOX17	cg04672706	SOX17	5mC Score	-0.0153457	0.759627
cg18475036_ERCC2	cg18475036	ERCC2	5mC Score	-0.0151499	0.762601
cg03354771_CDKN1A	cg03354771	CDKN1A	5mC Score	-0.014743	0.768793
cg02938429_RHOB	cg02938429	RHOB	5mC Score	-0.0141453	0.777917
cg13728951_WHSC1	cg13728951	WHSC1	5mC Score	-0.013916	0.781426
cg24398023_RHOA	cg24398023	RHOA	5mC Score	-0.0138841	0.781914
cg12244647_PLXNB2	cg12244647	PLXNB2	5mC Score	-0.0136561	0.785406
cg16581536_FOXA1	cg16581536	FOXA1	5mC Score	-0.0135801	0.786571
cg15025536_CARD11	cg15025536	CARD11	5mC Score	-0.0131165	0.793691
cg01960526_EPAS1	cg01960526	EPAS1	5mC Score	-0.0127651	0.799099
cg03321319_MAPK1	cg03321319	MAPK1	5mC Score	-0.012686	0.800318
cg13521951_CDK4	cg13521951	CDK4	5mC Score	-0.0126299	0.801182
cg00730832_FGFR2	cg00730832	FGFR2	5mC Score	-0.0125694	0.802115
cg24891539_SOX17	cg24891539	SOX17	5mC Score	-0.0125178	0.802911
cg27479817_CDK4	cg27479817	CDK4	5mC Score	-0.0124148	0.804499
cg09337511_PTPN11	cg09337511	PTPN11	5mC Score	-0.011797	0.814046
cg20979786_GTF2I	cg20979786	GTF2I	5mC Score	-0.0113277	0.821316
cg19161850_MAPK1	cg19161850	MAPK1	5mC Score	-0.0109546	0.827108
cg21625881_GNAS	cg21625881	GNAS	5mC Score	-0.0109205	0.827637
cg16951854_RHOA	cg16951854	RHOA	5mC Score	-0.0109045	0.827886
cg14382259_GTF2I	cg14382259	GTF2I	5mC Score	-0.0108171	0.829244
cg00658016_PIK3CA	cg00658016	PIK3CA	5mC Score	-0.0106244	0.832241
cg10302505_MYC	cg10302505	MYC	5mC Score	-0.0102055	0.838763
cg05999287_MET	cg05999287	MET	5mC Score	-0.0094645	0.850327
cg17339505_RET	cg17339505	RET	5mC Score	-0.00921268	0.854264
cg26413827_DACH1	cg26413827	DACH1	5mC Score	-0.00821124	0.869957
cg02645970_PDGFRA	cg02645970	PDGFRA	5mC Score	-0.00787195	0.875285
cg12041467_ERCC2	cg12041467	ERCC2	5mC Score	-0.0078413	0.875767
cg26956263_BRAF	cg26956263	BRAF	5mC Score	-0.00748655	0.881345
cg05068533_CCND1	cg05068533	CCND1	5mC Score	-0.00743086	0.882221
cg00416747_HIST1H1E	cg00416747	HIST1H1E	5mC Score	-0.00720061	0.885845
cg24460917_ZNF133	cg24460917	ZNF133	5mC Score	-0.00706504	0.88798
cg04915777_BRAF	cg04915777	BRAF	5mC Score	-0.00697748	0.88936
cg22290117_GNAS	cg22290117	GNAS	5mC Score	-0.00682364	0.891784
cg24179483_NPM1	cg24179483	NPM1	5mC Score	-0.00673992	0.893104
cg00252332_KLF5	cg00252332	KLF5	5mC Score	-0.00643673	0.897885
cg16934981_LZTR1	cg16934981	LZTR1	5mC Score	-0.00639417	0.898557
cg10800280_CDKN1A	cg10800280	CDKN1A	5mC Score	-0.00624229	0.900954
cg13242720_UNCX	cg13242720	UNCX	5mC Score	-0.00619429	0.901712
cg06483432_KIT	cg06483432	KIT	5mC Score	-0.00605681	0.903883
cg16054451_SPOP	cg16054451	SPOP	5mC Score	-0.0059886	0.90496
cg16582978_NPM1	cg16582978	NPM1	5mC Score	-0.00588097	0.90666
cg26880187_ERBB3	cg26880187	ERBB3	5mC Score	-0.00473141	0.924845
cg15826273_ERBB3	cg15826273	ERBB3	5mC Score	-0.00437647	0.930468
cg00540891_RET	cg00540891	RET	5mC Score	-0.00358933	0.94295
cg16899598_ZNF133	cg16899598	ZNF133	5mC Score	-0.00320477	0.949054
cg17385674_ARID1A	cg17385674	ARID1A	5mC Score	-0.0028038	0.955421
cg16012041_PDGFRA	cg16012041	PDGFRA	5mC Score	-0.00252356	0.959873
cg04609126_RHOB	cg04609126	RHOB	5mC Score	-0.00200364	0.968135
cg15709087_CEBPA	cg15709087	CEBPA	5mC Score	-0.00197964	0.968517
cg02890368_GNAS	cg02890368	GNAS	5mC Score	-0.00105094	0.983283
cg02046995_EP300	cg02046995	EP300	5mC Score	-0.000663567	0.989444
cg11547355_SF3B1	cg11547355	SF3B1	5mC Score	-0.000147376	0.997656
cg03919554_FGFR3	cg03919554	FGFR3	5mC Score	0.000825755	0.986865
cg10302550_GNAS	cg10302550	GNAS	5mC Score	0.000878068	0.986033
cg11602459_PLCG1	cg11602459	PLCG1	5mC Score	0.00116326	0.981497
cg19394101_IDH2	cg19394101	IDH2	5mC Score	0.00165563	0.973667
cg13442495_KRAS	cg13442495	KRAS	5mC Score	0.00214108	0.965951
cg05843430_SF3B1	cg05843430	SF3B1	5mC Score	0.00249583	0.960313
cg15665968_U2AF1	cg15665968	U2AF1	5mC Score	0.00298614	0.952525
cg14988347_SF1	cg14988347	SF1	5mC Score	0.00320402	0.949066
cg11276198_KRAS	cg11276198	KRAS	5mC Score	0.00321658	0.948866
cg15336196_SETBP1	cg15336196	SETBP1	5mC Score	0.00339096	0.946098
cg06317056_TP53	cg06317056	TP53	5mC Score	0.00356196	0.943385
cg16751451_EGFR	cg16751451	EGFR	5mC Score	0.00357937	0.943108
cg22598233_POLRMT	cg22598233	POLRMT	5mC Score	0.00361165	0.942596
cg18566515_FGFR2	cg18566515	FGFR2	5mC Score	0.00364296	0.942099
cg13214892_PLCG1	cg13214892	PLCG1	5mC Score	0.0043099	0.931523
cg17518825_EPAS1	cg17518825	EPAS1	5mC Score	0.00436894	0.930588
cg02507578_NFE2L2	cg02507578	NFE2L2	5mC Score	0.00444003	0.929461
cg16401290_MSH3	cg16401290	MSH3	5mC Score	0.00464515	0.926211
cg16675644_GRIN2D	cg16675644	GRIN2D	5mC Score	0.00522547	0.917024
cg16969182_CCND1	cg16969182	CCND1	5mC Score	0.0053361	0.915274
cg14094960_EGFR	cg14094960	EGFR	5mC Score	0.00546397	0.913251
cg23098062_LZTR1	cg23098062	LZTR1	5mC Score	0.00590179	0.906331
cg19074340_WT1	cg19074340	WT1	5mC Score	0.00590404	0.906296
cg01830674_RQCD1	cg01830674	RQCD1	5mC Score	0.00599741	0.904821
cg18385671_MACF1	cg18385671	MACF1	5mC Score	0.00608726	0.903402
cg23550826_PDGFRA	cg23550826	PDGFRA	5mC Score	0.00655954	0.895948
cg01178113_ERBB3	cg01178113	ERBB3	5mC Score	0.00663904	0.894694
cg24930197_CTNNB1	cg24930197	CTNNB1	5mC Score	0.00671367	0.893518
cg08156809_GTF2I	cg08156809	GTF2I	5mC Score	0.00671723	0.893461
cg23145915_CDK4	cg23145915	CDK4	5mC Score	0.0068721	0.89102
cg03416154_LZTR1	cg03416154	LZTR1	5mC Score	0.00709879	0.887449
cg10236503_FBXW7	cg10236503	FBXW7	5mC Score	0.00784036	0.875782
cg02342974_ZNF133	cg02342974	ZNF133	5mC Score	0.00798493	0.87351
cg25120630_RRAS2	cg25120630	RRAS2	5mC Score	0.00806011	0.872329
cg15465092_MYC	cg15465092	MYC	5mC Score	0.00882662	0.860307
cg26085285_MAX	cg26085285	MAX	5mC Score	0.00952037	0.849453
cg12891177_PCBP1	cg12891177	PCBP1	5mC Score	0.00975569	0.845778
cg02694676_CCND1	cg02694676	CCND1	5mC Score	0.00994581	0.842811
cg14187204_ZNF133	cg14187204	ZNF133	5mC Score	0.010237	0.838272
cg22663240_ERBB3	cg22663240	ERBB3	5mC Score	0.0104328	0.835223
cg09175843_PCBP1	cg09175843	PCBP1	5mC Score	0.0108098	0.829357
cg03063453_PPP2R1A	cg03063453	PPP2R1A	5mC Score	0.0110391	0.825795
cg09320993_DICER1	cg09320993	DICER1	5mC Score	0.0113971	0.820241
cg19570244_WT1	cg19570244	WT1	5mC Score	0.0115894	0.817259
cg01446983_SPOP	cg01446983	SPOP	5mC Score	0.0116262	0.81669
cg24542126_ARID1A	cg24542126	ARID1A	5mC Score	0.0118469	0.813274
cg09908986_KRAS	cg09908986	KRAS	5mC Score	0.0122166	0.807558
cg07402724_EEF1A1	cg07402724	EEF1A1	5mC Score	0.0128174	0.798294
cg04841648_DHX9	cg04841648	DHX9	5mC Score	0.0129608	0.796086
cg20072245_IDH2	cg20072245	IDH2	5mC Score	0.0134148	0.789109
cg15857731_CDK4	cg15857731	CDK4	5mC Score	0.0134796	0.788113
cg02484850_MYH9	cg02484850	MYH9	5mC Score	0.0138061	0.783108
cg04346261_SOS1	cg04346261	SOS1	5mC Score	0.0139634	0.780699
cg03149749_PLXNB2	cg03149749	PLXNB2	5mC Score	0.0144307	0.773556
cg11977348_SMC3	cg11977348	SMC3	5mC Score	0.0148486	0.767185
cg08871383_EPAS1	cg08871383	EPAS1	5mC Score	0.0148754	0.766777
cg01049870_DICER1	cg01049870	DICER1	5mC Score	0.0149273	0.765987
cg21938532_GNAS	cg21938532	GNAS	5mC Score	0.0149851	0.765107
cg22501294_SMAD4	cg22501294	SMAD4	5mC Score	0.0159875	0.749902
cg12092090_CACNA1A	cg12092090	CACNA1A	5mC Score	0.0160111	0.749544
cg19466590_CUL1	cg19466590	CUL1	5mC Score	0.0163788	0.743991
cg03076047_MYC	cg03076047	MYC	5mC Score	0.016709	0.739016
cg24572400_CARD11	cg24572400	CARD11	5mC Score	0.0171187	0.732857
cg15204119_KEAP1	cg15204119	KEAP1	5mC Score	0.0173654	0.729157
cg22407090_XPO1	cg22407090	XPO1	5mC Score	0.0174535	0.727836
cg13728472_GNAS	cg13728472	GNAS	5mC Score	0.0178315	0.722183
cg07284407_GNAS	cg07284407	GNAS	5mC Score	0.0180343	0.719156
cg17300868_NFE2L2	cg17300868	NFE2L2	5mC Score	0.0187347	0.708735
cg00824109_CHD4	cg00824109	CHD4	5mC Score	0.0188242	0.707409
cg03500911_SMAD4	cg03500911	SMAD4	5mC Score	0.0192222	0.701514
cg02609028_IDH2	cg02609028	IDH2	5mC Score	0.0196151	0.695715
cg11542063_NFE2L2	cg11542063	NFE2L2	5mC Score	0.0197975	0.693028
cg05924065_NPM1	cg05924065	NPM1	5mC Score	0.0202511	0.686363
cg08472398_HIST1H1E	cg08472398	HIST1H1E	5mC Score	0.0205074	0.682608
cg14538048_SF1	cg14538048	SF1	5mC Score	0.0205694	0.6817
cg20528838_GNAS	cg20528838	GNAS	5mC Score	0.0209306	0.676425
cg14772913_IDH1	cg14772913	IDH1	5mC Score	0.0211226	0.673626
cg19812272_MACF1	cg19812272	MACF1	5mC Score	0.0211398	0.673375
cg11696361_SETBP1	cg11696361	SETBP1	5mC Score	0.0211747	0.672867
cg06171076_HIST1H1E	cg06171076	HIST1H1E	5mC Score	0.0214306	0.669146
cg25053252_TP53	cg25053252	TP53	5mC Score	0.0233276	0.641821
cg24807448_SMC3	cg24807448	SMC3	5mC Score	0.0241042	0.630769
cg03056341_SF1	cg03056341	SF1	5mC Score	0.0242492	0.628715
cg22445712_PLXNB2	cg22445712	PLXNB2	5mC Score	0.024802	0.620908
cg03887910_HIST1H1E	cg03887910	HIST1H1E	5mC Score	0.0254713	0.611514
cg21789564_H3F3A	cg21789564	H3F3A	5mC Score	0.0254927	0.611215
cg27495579_CDKN1A	cg27495579	CDKN1A	5mC Score	0.0255082	0.610997
cg00902265_PIK3CA	cg00902265	PIK3CA	5mC Score	0.0256758	0.608655
cg22263405_SETBP1	cg22263405	SETBP1	5mC Score	0.0257137	0.608126
cg26500144_CDKN1A	cg26500144	CDKN1A	5mC Score	0.0260059	0.604056
cg07853084_KLF5	cg07853084	KLF5	5mC Score	0.026216	0.601134
cg27092705_SMAD4	cg27092705	SMAD4	5mC Score	0.026231	0.600926
cg00330888_EPAS1	cg00330888	EPAS1	5mC Score	0.0265856	0.596014
cg07871324_MYC	cg07871324	MYC	5mC Score	0.026666	0.594902
cg16795290_RQCD1	cg16795290	RQCD1	5mC Score	0.027389	0.58495
cg10141022_BRAF	cg10141022	BRAF	5mC Score	0.0274967	0.583475
cg04408225_DICER1	cg04408225	DICER1	5mC Score	0.0275094	0.5833
cg09764440_PIK3R2	cg09764440	PIK3R2	5mC Score	0.0277933	0.579419
cg19126300_WT1	cg19126300	WT1	5mC Score	0.0284299	0.57076
cg25080152_MYC	cg25080152	MYC	5mC Score	0.0285268	0.569447
cg11430259_FGFR2	cg11430259	FGFR2	5mC Score	0.0293167	0.558799
cg10848882_PLCG1	cg10848882	PLCG1	5mC Score	0.0295976	0.555037
cg17283268_POLRMT	cg17283268	POLRMT	5mC Score	0.0298397	0.551804
cg04027446_EEF1A1	cg04027446	EEF1A1	5mC Score	0.0298447	0.551737
cg03263168_ACVR1	cg03263168	ACVR1	5mC Score	0.0312529	0.533118
cg03003858_MYC	cg03003858	MYC	5mC Score	0.0314649	0.530341
cg27236875_ERBB4	cg27236875	ERBB4	5mC Score	0.0315879	0.528734
cg00371107_ARID1A	cg00371107	ARID1A	5mC Score	0.0321752	0.521096
cg09544115_CARD11	cg09544115	CARD11	5mC Score	0.0322477	0.520157
cg02029478_ZNF133	cg02029478	ZNF133	5mC Score	0.0328183	0.512797
cg20413923_ARID1A	cg20413923	ARID1A	5mC Score	0.0328862	0.511925
cg05445839_ARID1A	cg05445839	ARID1A	5mC Score	0.032932	0.511338
cg00611675_MYC	cg00611675	MYC	5mC Score	0.0330398	0.509955
cg12247968_DACH1	cg12247968	DACH1	5mC Score	0.0336703	0.501909
cg23681311_MAPK1	cg23681311	MAPK1	5mC Score	0.0337667	0.500685
cg19556438_CEBPA	cg19556438	CEBPA	5mC Score	0.034357	0.493223
cg14564778_GNAS	cg14564778	GNAS	5mC Score	0.0343767	0.492975
cg20718643_RHOB	cg20718643	RHOB	5mC Score	0.0359053	0.473935
cg17286258_SF3B1	cg17286258	SF3B1	5mC Score	0.0359886	0.47291
cg15442610_PIK3R2	cg15442610	PIK3R2	5mC Score	0.0364748	0.466947
cg16128122_MTOR	cg16128122	MTOR	5mC Score	0.0365742	0.465734
cg27143868_HIST1H1E	cg27143868	HIST1H1E	5mC Score	0.036628	0.465077
cg21547190_CEBPA	cg21547190	CEBPA	5mC Score	0.0367191	0.463967
cg24204556_MAPK1	cg24204556	MAPK1	5mC Score	0.0370332	0.460151
cg06900856_PMS1	cg06900856	PMS1	5mC Score	0.0370339	0.460142
cg11501862_EPAS1	cg11501862	EPAS1	5mC Score	0.0370742	0.459653
cg02045224_TP53	cg02045224	TP53	5mC Score	0.0374104	0.45559
cg11109845_CUL1	cg11109845	CUL1	5mC Score	0.0374489	0.455127
cg19846700_ERBB3	cg19846700	ERBB3	5mC Score	0.0376043	0.453256
cg09960727_PLCG1	cg09960727	PLCG1	5mC Score	0.037638	0.452851
cg15202245_MAP2K1	cg15202245	MAP2K1	5mC Score	0.0377247	0.45181
cg06760571_SF3B1	cg06760571	SF3B1	5mC Score	0.0377796	0.451152
cg20308811_CHD4	cg20308811	CHD4	5mC Score	0.0382724	0.445266
cg01067963_MAPK1	cg01067963	MAPK1	5mC Score	0.0383991	0.443759
cg02722188_PDGFRA	cg02722188	PDGFRA	5mC Score	0.0385342	0.442155
cg01000469_SOS1	cg01000469	SOS1	5mC Score	0.0387554	0.439539
cg17913676_POLRMT	cg17913676	POLRMT	5mC Score	0.0390383	0.436204
cg16833551_GNAS	cg16833551	GNAS	5mC Score	0.0396533	0.429006
cg04561822_GNA11	cg04561822	GNA11	5mC Score	0.0399321	0.425764
cg14373456_PDGFRA	cg14373456	PDGFRA	5mC Score	0.0400727	0.424135
cg24249778_PDGFRA	cg24249778	PDGFRA	5mC Score	0.0404989	0.41922
cg00249632_WHSC1	cg00249632	WHSC1	5mC Score	0.0405736	0.418363
cg06524757_DACH1	cg06524757	DACH1	5mC Score	0.0406538	0.417442
cg02089380_ACVR1	cg02089380	ACVR1	5mC Score	0.0407093	0.416806
cg18595293_U2AF1	cg18595293	U2AF1	5mC Score	0.0408505	0.415191
cg19391535_CUL1	cg19391535	CUL1	5mC Score	0.0410097	0.413373
cg20347986_SF1	cg20347986	SF1	5mC Score	0.0416959	0.405595
cg16229772_HRAS	cg16229772	HRAS	5mC Score	0.0418763	0.403565
cg02056280_PIK3CA	cg02056280	PIK3CA	5mC Score	0.042484	0.39677
cg16326402_ACVR1	cg16326402	ACVR1	5mC Score	0.0426285	0.395165
cg18643215_MAP2K1	cg18643215	MAP2K1	5mC Score	0.0430426	0.390586
cg13319278_POLRMT	cg13319278	POLRMT	5mC Score	0.043943	0.380741
cg13954619_PCBP1	cg13954619	PCBP1	5mC Score	0.0440898	0.37915
cg17794169_FGFR2	cg17794169	FGFR2	5mC Score	0.0444419	0.375351
cg00935119_CDKN1A	cg00935119	CDKN1A	5mC Score	0.0446013	0.373639
cg03182819_GNA13	cg03182819	GNA13	5mC Score	0.0449352	0.370069
cg27262796_GNAS	cg27262796	GNAS	5mC Score	0.0452772	0.366434
cg19509514_CHD4	cg19509514	CHD4	5mC Score	0.0455618	0.363425
cg05064645_EGFR	cg05064645	EGFR	5mC Score	0.0460313	0.358497
cg00062282_PLXNB2	cg00062282	PLXNB2	5mC Score	0.0461513	0.357245
cg14296488_U2AF1	cg14296488	U2AF1	5mC Score	0.0461735	0.357013
cg27490352_GNA13	cg27490352	GNA13	5mC Score	0.0468119	0.350397
cg09913413_WHSC1	cg09913413	WHSC1	5mC Score	0.0478812	0.339489
cg21115484_NPM1	cg21115484	NPM1	5mC Score	0.0479234	0.339063
cg25969659_WHSC1	cg25969659	WHSC1	5mC Score	0.0484061	0.334216
cg02213340_EEF1A1	cg02213340	EEF1A1	5mC Score	0.0484456	0.33382
cg10569807_KRAS	cg10569807	KRAS	5mC Score	0.0485201	0.333077
cg21988465_GNAS	cg21988465	GNAS	5mC Score	0.0490456	0.327861
cg21117373_GTF2I	cg21117373	GTF2I	5mC Score	0.0493117	0.325241
cg19640589_GNAS	cg19640589	GNAS	5mC Score	0.0493676	0.324692
cg12784625_EPAS1	cg12784625	EPAS1	5mC Score	0.0507661	0.311157
cg13754661_COL5A1	cg13754661	COL5A1	5mC Score	0.0516082	0.303188
cg01956267_ACVR1	cg01956267	ACVR1	5mC Score	0.0516725	0.302585
cg09096528_CDK4	cg09096528	CDK4	5mC Score	0.053975	0.281522
cg01206923_NPM1	cg01206923	NPM1	5mC Score	0.0542897	0.278722
cg02717618_SETBP1	cg02717618	SETBP1	5mC Score	0.0554253	0.268775
cg20277356_FGFR2	cg20277356	FGFR2	5mC Score	0.0563733	0.26066
cg06632353_MTOR	cg06632353	MTOR	5mC Score	0.0564422	0.260077
cg06015645_SETBP1	cg06015645	SETBP1	5mC Score	0.0572426	0.253368
cg04081153_ARID1A	cg04081153	ARID1A	5mC Score	0.0581612	0.245818
cg18755114_IDH1	cg18755114	IDH1	5mC Score	0.0594838	0.235226
cg13435326_PIK3CA	cg13435326	PIK3CA	5mC Score	0.0600203	0.231023
cg15421087_CTNNB1	cg15421087	CTNNB1	5mC Score	0.0600429	0.230846
cg22989942_GNAS	cg22989942	GNAS	5mC Score	0.060096	0.230434
cg22210060_CHD4	cg22210060	CHD4	5mC Score	0.0601414	0.230081
cg21627865_KLF5	cg21627865	KLF5	5mC Score	0.0607249	0.225583
cg02733385_NPM1	cg02733385	NPM1	5mC Score	0.061254	0.221559
cg11110978_U2AF1	cg11110978	U2AF1	5mC Score	0.0618771	0.216886
cg11935854_KIT	cg11935854	KIT	5mC Score	0.0622673	0.213995
cg20298895_SETBP1	cg20298895	SETBP1	5mC Score	0.0622928	0.213807
cg06950873_NPM1	cg06950873	NPM1	5mC Score	0.0624458	0.212682
cg20200035_BRAF	cg20200035	BRAF	5mC Score	0.0624619	0.212564
cg04804052_SMARCA4	cg04804052	SMARCA4	5mC Score	0.0634916	0.205107
cg16724613_H3F3A	cg16724613	H3F3A	5mC Score	0.0638076	0.202856
cg17321214_SETBP1	cg17321214	SETBP1	5mC Score	0.0640789	0.200939
cg27327475_WHSC1	cg27327475	WHSC1	5mC Score	0.0641974	0.200105
cg24580106_XPO1	cg24580106	XPO1	5mC Score	0.0642889	0.199463
cg07116851_CDK4	cg07116851	CDK4	5mC Score	0.0643525	0.199018
cg01271641_XPO1	cg01271641	XPO1	5mC Score	0.0645713	0.197492
cg02070354_RQCD1	cg02070354	RQCD1	5mC Score	0.064782	0.19603
cg03255741_SMAD4	cg03255741	SMAD4	5mC Score	0.064822	0.195754
cg03352322_PPP2R1A	cg03352322	PPP2R1A	5mC Score	0.0657782	0.189227
cg18913103_FBXW7	cg18913103	FBXW7	5mC Score	0.0674397	0.178269
cg21543987_UNCX	cg21543987	UNCX	5mC Score	0.068104	0.174021
cg11607927_XPO1	cg11607927	XPO1	5mC Score	0.0683052	0.17275
cg08507422_UNCX	cg08507422	UNCX	5mC Score	0.0693379	0.166332
cg01662117_FOXA1	cg01662117	FOXA1	5mC Score	0.0697154	0.164032
cg03908391_GNAS	cg03908391	GNAS	5mC Score	0.0700934	0.161752
cg02412684_FGFR2	cg02412684	FGFR2	5mC Score	0.0702042	0.161089
cg13849552_SETBP1	cg13849552	SETBP1	5mC Score	0.0714846	0.153567
cg08854313_MTOR	cg08854313	MTOR	5mC Score	0.0717126	0.152256
cg08439970_EEF1A1	cg08439970	EEF1A1	5mC Score	0.0724733	0.147944
cg14309385_GNAS	cg14309385	GNAS	5mC Score	0.0724799	0.147907
cg25778220_SMAD4	cg25778220	SMAD4	5mC Score	0.0726591	0.146904
cg26105702_IDH1	cg26105702	IDH1	5mC Score	0.0742418	0.138277
cg15186181_SOX17	cg15186181	SOX17	5mC Score	0.0744657	0.137089
cg16570995_PIM1	cg16570995	PIM1	5mC Score	0.0747528	0.135577
cg07167398_DHX9	cg07167398	DHX9	5mC Score	0.0750935	0.133799
cg18357563_FBXW7	cg18357563	FBXW7	5mC Score	0.0758397	0.129968
cg17663235_PIK3R2	cg17663235	PIK3R2	5mC Score	0.0763087	0.127604
cg01230508_MAX	cg01230508	MAX	5mC Score	0.0765517	0.126392
cg01017090_GNAS	cg01017090	GNAS	5mC Score	0.0782784	0.118037
cg18350866_PLCG1	cg18350866	PLCG1	5mC Score	0.0783811	0.117554
cg02429674_GNA13	cg02429674	GNA13	5mC Score	0.0785056	0.11697
cg03445574_SF3B1	cg03445574	SF3B1	5mC Score	0.0787548	0.115809
cg03661616_SMC3	cg03661616	SMC3	5mC Score	0.07895	0.114906
cg00079216_CHD4	cg00079216	CHD4	5mC Score	0.0793786	0.112942
cg06899186_CUL1	cg06899186	CUL1	5mC Score	0.0801313	0.109558
cg23600314_FBXW7	cg23600314	FBXW7	5mC Score	0.0812046	0.10487
cg23249369_GNAS	cg23249369	GNAS	5mC Score	0.0813101	0.104418
cg08179530_CDKN1A	cg08179530	CDKN1A	5mC Score	0.0813564	0.10422
cg16498533_EEF1A1	cg16498533	EEF1A1	5mC Score	0.0823117	0.100203
cg16844053_CUL1	cg16844053	CUL1	5mC Score	0.0829899	0.0974256
cg16682903_ACVR1	cg16682903	ACVR1	5mC Score	0.0840181	0.0933331
cg03966785_PDGFRA	cg03966785	PDGFRA	5mC Score	0.0842113	0.0925798
cg18224653_GNAS	cg18224653	GNAS	5mC Score	0.084534	0.0913322
cg18386867_SOS1	cg18386867	SOS1	5mC Score	0.0846296	0.0909651
cg05309239_GNAS	cg05309239	GNAS	5mC Score	0.085406	0.088028
cg01227359_IDH1	cg01227359	IDH1	5mC Score	0.0859777	0.0859144
cg15631127_GNAS	cg15631127	GNAS	5mC Score	0.0863124	0.0846962
cg09331127_EP300	cg09331127	EP300	5mC Score	0.0875645	0.0802614
cg07498425_KLF5	cg07498425	KLF5	5mC Score	0.0879568	0.0789114
cg11214140_SOX17	cg11214140	SOX17	5mC Score	0.0892356	0.0746378
cg25618513_FBXW7	cg25618513	FBXW7	5mC Score	0.0898498	0.072653
cg08578305_KRAS	cg08578305	KRAS	5mC Score	0.0906259	0.070207
cg21608500_FGFR3	cg21608500	FGFR3	5mC Score	0.0906859	0.0700208
cg05154615_SETBP1	cg05154615	SETBP1	5mC Score	0.0909096	0.0693299
cg11664313_DACH1	cg11664313	DACH1	5mC Score	0.0912236	0.0683693
cg15392269_SETBP1	cg15392269	SETBP1	5mC Score	0.0913376	0.0680234
cg20979732_SF1	cg20979732	SF1	5mC Score	0.0916494	0.0670844
cg21288099_RRAS2	cg21288099	RRAS2	5mC Score	0.0935419	0.0616112
cg14777772_PDGFRA	cg14777772	PDGFRA	5mC Score	0.0935963	0.0614596
cg18104285_PIK3R1	cg18104285	PIK3R1	5mC Score	0.0938662	0.0607114
cg27024488_RHOA	cg27024488	RHOA	5mC Score	0.0945793	0.0587706
cg16716518_CDK4	cg16716518	CDK4	5mC Score	0.0963045	0.0542871
cg01944038_PMS1	cg01944038	PMS1	5mC Score	0.0983667	0.0493047
cg18838207_PMS1	cg18838207	PMS1	5mC Score	0.0991889	0.0474277
cg25052156_FGFR2	cg25052156	FGFR2	5mC Score	0.0997484	0.0461849
cg14252519_COL5A1	cg14252519	COL5A1	5mC Score	0.099874	0.0459097
cg13615338_PDGFRA	cg13615338	PDGFRA	5mC Score	0.100955	0.0435977
cg00872628_SMC3	cg00872628	SMC3	5mC Score	0.103105	0.039289
cg26381592_PMS1	cg26381592	PMS1	5mC Score	0.103111	0.0392772
cg07028390_RQCD1	cg07028390	RQCD1	5mC Score	0.104926	0.0359278
cg22271515_BRAF	cg22271515	BRAF	5mC Score	0.105411	0.0350753
cg24449302_MAP2K1	cg24449302	MAP2K1	5mC Score	0.10709	0.0322539
cg07947033_GNAS	cg07947033	GNAS	5mC Score	0.107257	0.0319831
cg17997363_FGFR2	cg17997363	FGFR2	5mC Score	0.108721	0.029701
cg24091162_CD79B	cg24091162	CD79B	5mC Score	0.111334	0.0259719
cg14094063_BRAF	cg14094063	BRAF	5mC Score	0.111354	0.0259441
cg25155006_PIM1	cg25155006	PIM1	5mC Score	0.111637	0.025567
cg24928391_SOX17	cg24928391	SOX17	5mC Score	0.11179	0.0253635
cg21497057_RQCD1	cg21497057	RQCD1	5mC Score	0.112608	0.0243051
cg24666276_MYC	cg24666276	MYC	5mC Score	0.112802	0.0240593
cg13287763_ACVR1	cg13287763	ACVR1	5mC Score	0.114614	0.0218672
cg23209990_PDGFRA	cg23209990	PDGFRA	5mC Score	0.11616	0.0201362
cg20040285_MAX	cg20040285	MAX	5mC Score	0.119383	0.0169063
cg19388446_CHD4	cg19388446	CHD4	5mC Score	0.120935	0.0155198
cg23574835_WHSC1	cg23574835	WHSC1	5mC Score	0.123199	0.0136759
cg23992697_FBXW7	cg23992697	FBXW7	5mC Score	0.123419	0.0135071
cg08585669_ERBB2	cg08585669	ERBB2	5mC Score	0.123644	0.0133369
cg20095036_FBXW7	cg20095036	FBXW7	5mC Score	0.124226	0.0129051
cg18583879_RQCD1	cg18583879	RQCD1	5mC Score	0.125349	0.0121063
cg20870512_UNCX	cg20870512	UNCX	5mC Score	0.125698	0.0118667
cg03329976_SOX17	cg03329976	SOX17	5mC Score	0.125872	0.011749
cg15190599_HIST1H1E	cg15190599	HIST1H1E	5mC Score	0.128096	0.010333
cg05647891_FBXW7	cg05647891	FBXW7	5mC Score	0.128799	0.00991846
cg02919422_SOX17	cg02919422	SOX17	5mC Score	0.129247	0.00966165
cg06895316_AKT1	cg06895316	AKT1	5mC Score	0.129313	0.00962404
cg14553895_PIK3CA	cg14553895	PIK3CA	5mC Score	0.129345	0.00960627
cg15638239_CARD11	cg15638239	CARD11	5mC Score	0.132002	0.00820899
cg03100801_PLCB4	cg03100801	PLCB4	5mC Score	0.136203	0.00636696
cg02701443_PMS1	cg02701443	PMS1	5mC Score	0.136281	0.00633674
cg03562264_CDKN1A	cg03562264	CDKN1A	5mC Score	0.136825	0.00612841
cg20925726_CTNNB1	cg20925726	CTNNB1	5mC Score	0.137043	0.00604659
cg26059468_SOX17	cg26059468	SOX17	5mC Score	0.140284	0.00494171
cg14856220_FGFR2	cg14856220	FGFR2	5mC Score	0.140795	0.00478521
cg05508592_HRAS	cg05508592	HRAS	5mC Score	0.141608	0.00454527
cg18276810_CTNNB1	cg18276810	CTNNB1	5mC Score	0.144428	0.00379505
cg21075111_KRAS	cg21075111	KRAS	5mC Score	0.152215	0.00226888
cg20484832_PLCB4	cg20484832	PLCB4	5mC Score	0.153377	0.00209691
cg02264038_RRAS2	cg02264038	RRAS2	5mC Score	0.154325	0.00196543
cg17337672_FGFR2	cg17337672	FGFR2	5mC Score	0.158671	0.00145419
cg10362842_FGFR2	cg10362842	FGFR2	5mC Score	0.158854	0.00143553
cg05157140_UNCX	cg05157140	UNCX	5mC Score	0.158888	0.00143213
cg21158633_UNCX	cg21158633	UNCX	5mC Score	0.160979	0.00123533
cg10122452_SMARCB1	cg10122452	SMARCB1	5mC Score	0.162299	0.00112419
cg03092191_UNCX	cg03092191	UNCX	5mC Score	0.166923	0.000803592
cg13003513_CARD11	cg13003513	CARD11	5mC Score	0.168608	0.000709483
cg00691999_PDGFRA	cg00691999	PDGFRA	5mC Score	0.177452	0.000362099
cg09489743_CTNNB1	cg09489743	CTNNB1	5mC Score	0.181361	0.000266193
cg23370536_KIT	cg23370536	KIT	5mC Score	0.181372	0.000265971
cg23667555_KRAS	cg23667555	KRAS	5mC Score	0.186053	0.000182465
cg07973967_CD79B	cg07973967	CD79B	5mC Score	0.186645	0.000173861
cg07311521_EGFR	cg07311521	EGFR	5mC Score	0.190402	0.000127509
cg14834653_FGFR2	cg14834653	FGFR2	5mC Score	0.190405	0.000127474
cg24384195_PIK3CG	cg24384195	PIK3CG	5mC Score	0.190849	0.000122834
cg00273359_CARD11	cg00273359	CARD11	5mC Score	0.196777	7.43e-05
cg10377153_PTPDC1	cg10377153	PTPDC1	5mC Score	0.201052	5.12e-05
cg02751532_CARD11	cg02751532	CARD11	5mC Score	0.204695	3.71e-05
cg09143713_PLCB4	cg09143713	PLCB4	5mC Score	0.210134	2.27e-05
cg11836372_FGFR2	cg11836372	FGFR2	5mC Score	0.2151	1.43e-05
cg13175830_FGFR2	cg13175830	FGFR2	5mC Score	0.217077	1.19e-05
cg27206976_PLXNB2	cg27206976	PLXNB2	5mC Score	0.221006	8.14e-06
cg07197515_AKT1	cg07197515	AKT1	5mC Score	0.227308	4.39e-06
cg23444251_FGFR2	cg23444251	FGFR2	5mC Score	0.230975	3.04e-06
cg04602992_CD79B	cg04602992	CD79B	5mC Score	0.241644	1.01e-06
cg08151828_SMARCA4	cg08151828	SMARCA4	5mC Score	0.257667	1.73e-07
cg17342834_HRAS	cg17342834	HRAS	5mC Score	0.260824	1.21e-07
cg15049101_FGFR2	cg15049101	FGFR2	5mC Score	0.264675	7.74e-08
cg26589351_SPOP	cg26589351	SPOP	5mC Score	0.275265	2.19e-08
cg17294725_UNCX	cg17294725	UNCX	5mC Score	0.276758	1.82e-08
cg09648933_CD79B	cg09648933	CD79B	5mC Score	0.280627	1.13e-08
cg19196826_CARD11	cg19196826	CARD11	5mC Score	0.282379	9.07e-09
cg06643466_CARD11	cg06643466	CARD11	5mC Score	0.28485	6.64e-09
cg08490445_SPOP	cg08490445	SPOP	5mC Score	0.28981	3.52e-09
cg19460453_CARD11	cg19460453	CARD11	5mC Score	0.294154	2e-09
cg01912455_SMARCB1	cg01912455	SMARCB1	5mC Score	0.323614	3.33e-11
cg05914150_PIK3R1	cg05914150	PIK3R1	5mC Score	0.324241	3.03e-11
cg05726118_CTNNB1	cg05726118	CTNNB1	5mC Score	0.357627	1.64e-13
cg24258705_MET	cg24258705	MET	5mC Score	0.378269	4.66e-15
cg00123055_SOX17	cg00123055	SOX17	5mC Score	0.384246	1.55e-15
cg08402433_CARD11	cg08402433	CARD11	5mC Score	0.413512	0
cg26076905_PIK3R1	cg26076905	PIK3R1	5mC Score	0.455551	0
cg19014792_CARD11	cg19014792	CARD11	5mC Score	0.471006	0
cg08355301_CD79B	cg08355301	CD79B	5mC Score	0.477891	0
cg16495448_CARD11	cg16495448	CARD11	5mC Score	0.543868	0
cg03211192_CARD11	cg03211192	CARD11	5mC Score	0.548111	0
cg16993754_CARD11	cg16993754	CARD11	5mC Score	0.618619	0
cg23876355_SPOP	cg23876355	SPOP	5mC Score	0.712021	0

## Sheet: I
Correlations between the 5mC score and the probes of Tumor suppressor genes
Combined	Tumor suppressor genes probes	Tumor suppressor genes	5mC Score	Spearman R	P value
cg24866203_JAK1	cg24866203	JAK1	5mC Score	-0.735354	0
cg02973693_ZFHX3	cg02973693	ZFHX3	5mC Score	-0.729348	0
cg10298741_ZFHX3	cg10298741	ZFHX3	5mC Score	-0.650855	0
cg04700292_ZFHX3	cg04700292	ZFHX3	5mC Score	-0.644654	0
cg08170679_ZFHX3	cg08170679	ZFHX3	5mC Score	-0.639536	0
cg12931591_TGIF1	cg12931591	TGIF1	5mC Score	-0.63439	0
cg06649639_ZBTB7B	cg06649639	ZBTB7B	5mC Score	-0.61777	0
cg11288801_DAZAP1	cg11288801	DAZAP1	5mC Score	-0.616717	0
cg06211872_TBX3	cg06211872	TBX3	5mC Score	-0.59973	0
cg00039463_CREBBP	cg00039463	CREBBP	5mC Score	-0.592732	0
cg03878654_ZFHX3	cg03878654	ZFHX3	5mC Score	-0.59247	0
cg00628382_TBL1XR1	cg00628382	TBL1XR1	5mC Score	-0.581219	0
cg26376346_TGFBR2	cg26376346	TGFBR2	5mC Score	-0.579236	0
cg06086177_ZFHX3	cg06086177	ZFHX3	5mC Score	-0.572783	0
cg02354388_IRF2	cg02354388	IRF2	5mC Score	-0.56935	0
cg11338745_PBRM1	cg11338745	PBRM1	5mC Score	-0.567576	0
cg24321706_TGFBR2	cg24321706	TGFBR2	5mC Score	-0.561091	0
cg16056044_THRAP3	cg16056044	THRAP3	5mC Score	-0.560666	0
cg27364780_ZFHX3	cg27364780	ZFHX3	5mC Score	-0.556879	0
cg13224710_TGIF1	cg13224710	TGIF1	5mC Score	-0.554499	0
cg24404533_MUC6	cg24404533	MUC6	5mC Score	-0.554091	0
cg10415570_ZFHX3	cg10415570	ZFHX3	5mC Score	-0.551391	0
cg07453451_JAK1	cg07453451	JAK1	5mC Score	-0.548439	0
cg10483525_ZFHX3	cg10483525	ZFHX3	5mC Score	-0.540157	0
cg25053386_MUC6	cg25053386	MUC6	5mC Score	-0.537105	0
cg07154254_ELF3	cg07154254	ELF3	5mC Score	-0.537038	0
cg06130072_MUC6	cg06130072	MUC6	5mC Score	-0.534471	0
cg26312935_RNF111	cg26312935	RNF111	5mC Score	-0.533411	0
cg22360146_CSDE1	cg22360146	CSDE1	5mC Score	-0.532512	0
cg02746232_MAP2K4	cg02746232	MAP2K4	5mC Score	-0.530862	0
cg21256649_PRKAR1A	cg21256649	PRKAR1A	5mC Score	-0.528213	0
cg18966401_ELF3	cg18966401	ELF3	5mC Score	-0.527837	0
cg07897871_ELF3	cg07897871	ELF3	5mC Score	-0.5277	0
cg05915866_ZFHX3	cg05915866	ZFHX3	5mC Score	-0.527157	0
cg05147525_CHD4	cg05147525	CHD4	5mC Score	-0.52553	0
cg05997730_MUC6	cg05997730	MUC6	5mC Score	-0.52477	0
cg22685816_MUC6	cg22685816	MUC6	5mC Score	-0.524264	0
cg00395501_RPL5	cg00395501	RPL5	5mC Score	-0.524118	0
cg02661464_LATS1	cg02661464	LATS1	5mC Score	-0.52402	0
cg26808687_ELF3	cg26808687	ELF3	5mC Score	-0.522568	0
cg04910662_ZFHX3	cg04910662	ZFHX3	5mC Score	-0.518186	0
cg02076020_ELF3	cg02076020	ELF3	5mC Score	-0.515994	0
cg23203302_MEN1	cg23203302	MEN1	5mC Score	-0.514867	0
cg27322282_TGIF1	cg27322282	TGIF1	5mC Score	-0.513715	0
cg13468667_TGIF1	cg13468667	TGIF1	5mC Score	-0.511841	0
cg11784578_IRF2	cg11784578	IRF2	5mC Score	-0.511535	0
cg05653018_ELF3	cg05653018	ELF3	5mC Score	-0.510693	0
cg20154618_CREB3L3	cg20154618	CREB3L3	5mC Score	-0.510031	0
cg24835159_RNF43	cg24835159	RNF43	5mC Score	-0.509978	0
cg26328757_ELF3	cg26328757	ELF3	5mC Score	-0.509359	0
cg20941737_ZBTB20	cg20941737	ZBTB20	5mC Score	-0.509054	0
cg20138067_BTG2	cg20138067	BTG2	5mC Score	-0.507567	0
cg13666648_ZBTB20	cg13666648	ZBTB20	5mC Score	-0.504716	0
cg16986578_ELF3	cg16986578	ELF3	5mC Score	-0.501753	0
cg26226988_MUC6	cg26226988	MUC6	5mC Score	-0.499713	0
cg16030177_IRF6	cg16030177	IRF6	5mC Score	-0.499685	0
cg00567854_BTG2	cg00567854	BTG2	5mC Score	-0.496494	0
cg09123625_TSC2	cg09123625	TSC2	5mC Score	-0.495266	0
cg20322862_TGIF1	cg20322862	TGIF1	5mC Score	-0.493189	0
cg19771372_CREB3L3	cg19771372	CREB3L3	5mC Score	-0.492138	0
cg26315985_JAK1	cg26315985	JAK1	5mC Score	-0.488143	0
cg11057897_APC	cg11057897	APC	5mC Score	-0.483297	0
cg17655614_CDH1	cg17655614	CDH1	5mC Score	-0.482218	0
cg01132484_TBL1XR1	cg01132484	TBL1XR1	5mC Score	-0.480255	0
cg15001381_AXIN1	cg15001381	AXIN1	5mC Score	-0.48005	0
cg24222083_KRT222	cg24222083	KRT222	5mC Score	-0.477118	0
cg15474579_CDKN1A	cg15474579	CDKN1A	5mC Score	-0.476647	0
cg16688583_PGR	cg16688583	PGR	5mC Score	-0.476252	0
cg19027636_NSD1	cg19027636	NSD1	5mC Score	-0.47344	0
cg17588293_ZBTB7B	cg17588293	ZBTB7B	5mC Score	-0.470075	0
cg16127573_CTNND1	cg16127573	CTNND1	5mC Score	-0.469747	0
cg11570233_IRF6	cg11570233	IRF6	5mC Score	-0.468663	0
cg00338749_MUC6	cg00338749	MUC6	5mC Score	-0.464216	0
cg00420347_JAK1	cg00420347	JAK1	5mC Score	-0.462232	0
cg25742464_ELF3	cg25742464	ELF3	5mC Score	-0.460177	0
cg13420662_JAK1	cg13420662	JAK1	5mC Score	-0.457828	0
cg25801292_KEAP1	cg25801292	KEAP1	5mC Score	-0.45693	0
cg09178261_EPHA2	cg09178261	EPHA2	5mC Score	-0.456464	0
cg07294323_ZFHX3	cg07294323	ZFHX3	5mC Score	-0.45442	0
cg20473452_MUC6	cg20473452	MUC6	5mC Score	-0.450601	0
cg07608370_MUC6	cg07608370	MUC6	5mC Score	-0.450378	0
cg23977453_VHL	cg23977453	VHL	5mC Score	-0.448197	0
cg14420245_ACVR2A	cg14420245	ACVR2A	5mC Score	-0.447497	0
cg05460965_CDKN1A	cg05460965	CDKN1A	5mC Score	-0.447351	0
cg04748972_IRF2	cg04748972	IRF2	5mC Score	-0.445266	0
cg19482049_TGFBR2	cg19482049	TGFBR2	5mC Score	-0.444129	0
cg25192855_IRF6	cg25192855	IRF6	5mC Score	-0.443038	0
cg24627299_MET	cg24627299	MET	5mC Score	-0.442767	0
cg11667754_CDH1	cg11667754	CDH1	5mC Score	-0.434956	0
cg27588321_CYLD	cg27588321	CYLD	5mC Score	-0.434925	0
cg13662121_CDKN1A	cg13662121	CDKN1A	5mC Score	-0.432926	0
cg17329534_ZBTB7B	cg17329534	ZBTB7B	5mC Score	-0.429908	0
cg25109663_ZBTB20	cg25109663	ZBTB20	5mC Score	-0.429261	0
cg18900812_CDKN1A	cg18900812	CDKN1A	5mC Score	-0.428122	0
cg05034169_TSC2	cg05034169	TSC2	5mC Score	-0.427728	0
cg06766367_CBFB	cg06766367	CBFB	5mC Score	-0.425275	0
cg21784272_FAT1	cg21784272	FAT1	5mC Score	-0.424522	0
cg01955533_CDKN1A	cg01955533	CDKN1A	5mC Score	-0.424025	0
cg23094728_MAP3K1	cg23094728	MAP3K1	5mC Score	-0.422468	0
cg24425727_CDKN1A	cg24425727	CDKN1A	5mC Score	-0.422107	0
cg21951975_IRF6	cg21951975	IRF6	5mC Score	-0.421613	0
cg17128892_IRF2	cg17128892	IRF2	5mC Score	-0.421314	0
cg11479000_APC	cg11479000	APC	5mC Score	-0.421032	0
cg06758350_RUNX1	cg06758350	RUNX1	5mC Score	-0.420749	0
cg06757436_NUP133	cg06757436	NUP133	5mC Score	-0.419648	0
cg07165288_ZBTB20	cg07165288	ZBTB20	5mC Score	-0.413834	0
cg15146752_EPHA2	cg15146752	EPHA2	5mC Score	-0.409073	0
cg25364469_ZBTB20	cg25364469	ZBTB20	5mC Score	-0.407506	0
cg23777956_CREB3L3	cg23777956	CREB3L3	5mC Score	-0.407238	0
cg22289810_NF1	cg22289810	NF1	5mC Score	-0.407161	0
cg05685587_FOXQ1	cg05685587	FOXQ1	5mC Score	-0.406403	0
cg23776012_KRT222	cg23776012	KRT222	5mC Score	-0.406402	0
cg13509147_CREB3L3	cg13509147	CREB3L3	5mC Score	-0.405783	0
cg09765463_JAK1	cg09765463	JAK1	5mC Score	-0.405515	0
cg00994804_RUNX1	cg00994804	RUNX1	5mC Score	-0.403114	0
cg14323293_PTCH1	cg14323293	PTCH1	5mC Score	-0.402033	0
cg23664186_FOXA1	cg23664186	FOXA1	5mC Score	-0.400475	0
cg25095814_CASP8	cg25095814	CASP8	5mC Score	-0.39989	0
cg24567591_CREBBP	cg24567591	CREBBP	5mC Score	-0.399195	0
cg08506924_CREBBP	cg08506924	CREBBP	5mC Score	-0.398759	0
cg17311927_NF1	cg17311927	NF1	5mC Score	-0.397696	0
cg01289103_KRT222	cg01289103	KRT222	5mC Score	-0.397613	0
cg09878888_CTNND1	cg09878888	CTNND1	5mC Score	-0.395562	2.22045e-16
cg23283495_IRF6	cg23283495	IRF6	5mC Score	-0.395324	2.22045e-16
cg26878949_PTCH1	cg26878949	PTCH1	5mC Score	-0.395118	2.22045e-16
cg19210276_CTNND1	cg19210276	CTNND1	5mC Score	-0.394358	2.22045e-16
cg12926720_TGFBR2	cg12926720	TGFBR2	5mC Score	-0.392831	4.44089e-16
cg10775991_CHD8	cg10775991	CHD8	5mC Score	-0.392814	4.44089e-16
cg22073802_PTCH1	cg22073802	PTCH1	5mC Score	-0.392761	4.44089e-16
cg03294491_SMAD2	cg03294491	SMAD2	5mC Score	-0.392345	4.44089e-16
cg02366988_AXIN2	cg02366988	AXIN2	5mC Score	-0.392172	4.44089e-16
cg03032677_CDKN1A	cg03032677	CDKN1A	5mC Score	-0.391271	4.44089e-16
cg21272996_CTNND1	cg21272996	CTNND1	5mC Score	-0.38985	4.44089e-16
cg11708616_FOXQ1	cg11708616	FOXQ1	5mC Score	-0.388999	6.66134e-16
cg15415507_EPHA2	cg15415507	EPHA2	5mC Score	-0.388656	6.66134e-16
cg19713038_TBX3	cg19713038	TBX3	5mC Score	-0.386758	8.88178e-16
cg26308530_AXIN2	cg26308530	AXIN2	5mC Score	-0.38478	1.33227e-15
cg19393006_TSC1	cg19393006	TSC1	5mC Score	-0.382641	2.22045e-15
cg08577231_AXIN1	cg08577231	AXIN1	5mC Score	-0.382607	2.22045e-15
cg10050661_KRT222	cg10050661	KRT222	5mC Score	-0.382596	2.22045e-15
cg09754243_ZFHX3	cg09754243	ZFHX3	5mC Score	-0.382594	2.22045e-15
cg10831212_CTNND1	cg10831212	CTNND1	5mC Score	-0.382545	2.22045e-15
cg14398214_RNF43	cg14398214	RNF43	5mC Score	-0.382518	2.22045e-15
cg09464206_CASP8	cg09464206	CASP8	5mC Score	-0.38211	2.22045e-15
cg10074409_IRF6	cg10074409	IRF6	5mC Score	-0.379708	3.55271e-15
cg13508904_SPTAN1	cg13508904	SPTAN1	5mC Score	-0.379696	3.55271e-15
cg27262054_ZFHX3	cg27262054	ZFHX3	5mC Score	-0.378964	3.9968e-15
cg07529654_TGIF1	cg07529654	TGIF1	5mC Score	-0.378438	4.44089e-15
cg17243289_SMAD2	cg17243289	SMAD2	5mC Score	-0.377976	4.88498e-15
cg02755455_JAK1	cg02755455	JAK1	5mC Score	-0.377638	5.32907e-15
cg27539234_GPS2	cg27539234	GPS2	5mC Score	-0.375442	7.77156e-15
cg22792735_AXIN2	cg22792735	AXIN2	5mC Score	-0.375112	8.21565e-15
cg06236559_SMAD2	cg06236559	SMAD2	5mC Score	-0.374694	8.88178e-15
cg08206308_NCOR1	cg08206308	NCOR1	5mC Score	-0.372938	1.19904e-14
cg02951062_ALB	cg02951062	ALB	5mC Score	-0.371384	1.57652e-14
cg22029157_IRF6	cg22029157	IRF6	5mC Score	-0.370923	1.70974e-14
cg03254916_ELF3	cg03254916	ELF3	5mC Score	-0.370221	1.93179e-14
cg00638945_PTCH1	cg00638945	PTCH1	5mC Score	-0.36949	2.19824e-14
cg18204321_TGIF1	cg18204321	TGIF1	5mC Score	-0.366614	3.59712e-14
cg19958057_MET	cg19958057	MET	5mC Score	-0.36626	3.81917e-14
cg01289861_VHL	cg01289861	VHL	5mC Score	-0.363809	5.81757e-14
cg19389852_TXNIP	cg19389852	TXNIP	5mC Score	-0.363651	5.9508e-14
cg12477880_RUNX1	cg12477880	RUNX1	5mC Score	-0.362636	7.08322e-14
cg17316966_TCEB1	cg17316966	TCEB1	5mC Score	-0.362077	7.77156e-14
cg01725383_RUNX1	cg01725383	RUNX1	5mC Score	-0.361986	7.90479e-14
cg04398983_CDH1	cg04398983	CDH1	5mC Score	-0.361769	8.19345e-14
cg18213545_CTNND1	cg18213545	CTNND1	5mC Score	-0.361471	8.61533e-14
cg22625220_NCOR1	cg22625220	NCOR1	5mC Score	-0.361278	8.90399e-14
cg13076778_DNMT3A	cg13076778	DNMT3A	5mC Score	-0.359903	1.1191e-13
cg00989853_IRF6	cg00989853	IRF6	5mC Score	-0.359791	1.14131e-13
cg25067162_BRCA1	cg25067162	BRCA1	5mC Score	-0.359592	1.18128e-13
cg13858687_RPL5	cg13858687	RPL5	5mC Score	-0.359042	1.29452e-13
cg13456470_PTCH1	cg13456470	PTCH1	5mC Score	-0.358832	1.34115e-13
cg16373998_RPL5	cg16373998	RPL5	5mC Score	-0.356397	2.00728e-13
cg23305046_CDKN1A	cg23305046	CDKN1A	5mC Score	-0.35445	2.76668e-13
cg19303619_TBX3	cg19303619	TBX3	5mC Score	-0.351337	4.59632e-13
cg12912426_ATF7IP	cg12912426	ATF7IP	5mC Score	-0.351062	4.80505e-13
cg22730004_SPTA1	cg22730004	SPTA1	5mC Score	-0.350865	4.96048e-13
cg05039065_MSH6	cg05039065	MSH6	5mC Score	-0.350325	5.41345e-13
cg23497707_APC	cg23497707	APC	5mC Score	-0.349973	5.73097e-13
cg04307531_IRF2	cg04307531	IRF2	5mC Score	-0.348925	6.78568e-13
cg03214730_ZFHX3	cg03214730	ZFHX3	5mC Score	-0.348638	7.10543e-13
cg10009657_CREB3L3	cg10009657	CREB3L3	5mC Score	-0.348588	7.16316e-13
cg25299676_MET	cg25299676	MET	5mC Score	-0.347383	8.69083e-13
cg27630311_TBX3	cg27630311	TBX3	5mC Score	-0.346667	9.74332e-13
cg15056128_KRT222	cg15056128	KRT222	5mC Score	-0.346593	9.861e-13
cg21582714_RASA1	cg21582714	RASA1	5mC Score	-0.346267	1.03872e-12
cg11920449_CDKN1A	cg11920449	CDKN1A	5mC Score	-0.346147	1.05871e-12
cg12029804_KRT222	cg12029804	KRT222	5mC Score	-0.345554	1.16351e-12
cg01495321_EPHA2	cg01495321	EPHA2	5mC Score	-0.345314	1.20881e-12
cg17578639_TBL1XR1	cg17578639	TBL1XR1	5mC Score	-0.341211	2.30838e-12
cg19092489_IRF2	cg19092489	IRF2	5mC Score	-0.339425	3.04956e-12
cg11260422_FOXA1	cg11260422	FOXA1	5mC Score	-0.337566	4.06852e-12
cg09898070_MSH6	cg09898070	MSH6	5mC Score	-0.334742	6.27942e-12
cg12453504_IRF2	cg12453504	IRF2	5mC Score	-0.334506	6.50968e-12
cg05130485_CASP8	cg05130485	CASP8	5mC Score	-0.333861	7.1827e-12
cg23271556_FAT1	cg23271556	FAT1	5mC Score	-0.333834	7.21223e-12
cg20640432_CREB3L3	cg20640432	CREB3L3	5mC Score	-0.333697	7.36522e-12
cg21164232_TGIF1	cg21164232	TGIF1	5mC Score	-0.333151	8.00293e-12
cg05556210_ZFHX3	cg05556210	ZFHX3	5mC Score	-0.333076	8.0953e-12
cg19428336_FAT1	cg19428336	FAT1	5mC Score	-0.332402	8.96705e-12
cg08770358_RB1	cg08770358	RB1	5mC Score	-0.331882	9.70113e-12
cg14211075_TSC1	cg14211075	TSC1	5mC Score	-0.331753	9.89253e-12
cg04280493_TXNIP	cg04280493	TXNIP	5mC Score	-0.331629	1.00804e-11
cg26804128_NUP133	cg26804128	NUP133	5mC Score	-0.331042	1.10143e-11
cg18143701_TBL1XR1	cg18143701	TBL1XR1	5mC Score	-0.328644	1.579e-11
cg18599069_GATA3	cg18599069	GATA3	5mC Score	-0.327711	1.81508e-11
cg00568027_NUP133	cg00568027	NUP133	5mC Score	-0.327668	1.82672e-11
cg10936763_CDKN1A	cg10936763	CDKN1A	5mC Score	-0.326834	2.06817e-11
cg10323697_FOXA1	cg10323697	FOXA1	5mC Score	-0.326429	2.19607e-11
cg08125503_NCOR1	cg08125503	NCOR1	5mC Score	-0.326264	2.25058e-11
cg06085713_TGIF1	cg06085713	TGIF1	5mC Score	-0.325613	2.47855e-11
cg14809191_FOXQ1	cg14809191	FOXQ1	5mC Score	-0.324676	2.84603e-11
cg03730958_FOXQ1	cg03730958	FOXQ1	5mC Score	-0.324449	2.94271e-11
cg18894054_FAT1	cg18894054	FAT1	5mC Score	-0.324245	3.03251e-11
cg11641791_KRT222	cg11641791	KRT222	5mC Score	-0.324125	3.08646e-11
cg00860712_BTG2	cg00860712	BTG2	5mC Score	-0.323455	3.4059e-11
cg01244944_FAT1	cg01244944	FAT1	5mC Score	-0.323455	3.4059e-11
cg02663864_CYLD	cg02663864	CYLD	5mC Score	-0.323455	3.4059e-11
cg03290752_TBL1XR1	cg03290752	TBL1XR1	5mC Score	-0.323455	3.4059e-11
cg03619761_VHL	cg03619761	VHL	5mC Score	-0.323455	3.4059e-11
cg07310661_CUL3	cg07310661	CUL3	5mC Score	-0.323455	3.4059e-11
cg07370959_CDKN2C	cg07370959	CDKN2C	5mC Score	-0.323455	3.4059e-11
cg08006166_TBL1XR1	cg08006166	TBL1XR1	5mC Score	-0.323455	3.4059e-11
cg08659824_CDKN1B	cg08659824	CDKN1B	5mC Score	-0.323455	3.4059e-11
cg08891406_MAP2K4	cg08891406	MAP2K4	5mC Score	-0.323455	3.4059e-11
cg08942073_AXIN1	cg08942073	AXIN1	5mC Score	-0.323455	3.4059e-11
cg08977130_TBL1XR1	cg08977130	TBL1XR1	5mC Score	-0.323455	3.4059e-11
cg09588770_HLA-B	cg09588770	HLA-B	5mC Score	-0.323455	3.4059e-11
cg11312090_MAP2K4	cg11312090	MAP2K4	5mC Score	-0.323455	3.4059e-11
cg11386686_BTG2	cg11386686	BTG2	5mC Score	-0.323455	3.4059e-11
cg11817993_ATXN3	cg11817993	ATXN3	5mC Score	-0.323455	3.4059e-11
cg12027153_ATXN3	cg12027153	ATXN3	5mC Score	-0.323455	3.4059e-11
cg12730088_HLA-B	cg12730088	HLA-B	5mC Score	-0.323455	3.4059e-11
cg12876349_ZMYM2	cg12876349	ZMYM2	5mC Score	-0.323455	3.4059e-11
cg13344806_TGIF1	cg13344806	TGIF1	5mC Score	-0.323455	3.4059e-11
cg13658542_FAT1	cg13658542	FAT1	5mC Score	-0.323455	3.4059e-11
cg13828097_HLA-B	cg13828097	HLA-B	5mC Score	-0.323455	3.4059e-11
cg14267811_TSC1	cg14267811	TSC1	5mC Score	-0.323455	3.4059e-11
cg14328506_SPTAN1	cg14328506	SPTAN1	5mC Score	-0.323455	3.4059e-11
cg17083411_BTG2	cg17083411	BTG2	5mC Score	-0.323455	3.4059e-11
cg17546721_TGFBR2	cg17546721	TGFBR2	5mC Score	-0.323455	3.4059e-11
cg17585548_MAP3K1	cg17585548	MAP3K1	5mC Score	-0.323455	3.4059e-11
cg19606356_RASA1	cg19606356	RASA1	5mC Score	-0.323455	3.4059e-11
cg20243357_MAP2K4	cg20243357	MAP2K4	5mC Score	-0.323455	3.4059e-11
cg21119468_MAP3K4	cg21119468	MAP3K4	5mC Score	-0.323455	3.4059e-11
cg21151769_ASXL1	cg21151769	ASXL1	5mC Score	-0.323455	3.4059e-11
cg21321735_KIF1A	cg21321735	KIF1A	5mC Score	-0.323455	3.4059e-11
cg22633597_CD70	cg22633597	CD70	5mC Score	-0.323455	3.4059e-11
cg22652561_MAP2K4	cg22652561	MAP2K4	5mC Score	-0.323455	3.4059e-11
cg22682213_BRCA2	cg22682213	BRCA2	5mC Score	-0.323455	3.4059e-11
cg22999268_ZMYM2	cg22999268	ZMYM2	5mC Score	-0.323455	3.4059e-11
cg24443925_NCOR1	cg24443925	NCOR1	5mC Score	-0.323455	3.4059e-11
cg25385819_TGIF1	cg25385819	TGIF1	5mC Score	-0.323455	3.4059e-11
cg26422161_FOXQ1	cg26422161	FOXQ1	5mC Score	-0.323455	3.4059e-11
cg26879546_BRCA1	cg26879546	BRCA1	5mC Score	-0.323455	3.4059e-11
cg27379240_APC	cg27379240	APC	5mC Score	-0.323455	3.4059e-11
cg27541781_SMAD2	cg27541781	SMAD2	5mC Score	-0.323455	3.4059e-11
cg22291359_NCOR1	cg22291359	NCOR1	5mC Score	-0.319828	5.77858e-11
cg04091180_KRT222	cg04091180	KRT222	5mC Score	-0.319495	6.06388e-11
cg20418725_CASP8	cg20418725	CASP8	5mC Score	-0.318458	7.04272e-11
cg14191360_MET	cg14191360	MET	5mC Score	-0.318012	7.50955e-11
cg18541581_CHD8	cg18541581	CHD8	5mC Score	-0.31722	8.41398e-11
cg03026462_FOXA1	cg03026462	FOXA1	5mC Score	-0.316779	8.96281e-11
cg14945696_PBRM1	cg14945696	PBRM1	5mC Score	-0.316263	9.6505e-11
cg04654677_RNF43	cg04654677	RNF43	5mC Score	-0.315859	1.02225e-10
cg06200697_CTNND1	cg06200697	CTNND1	5mC Score	-0.315541	1.0697e-10
cg14732248_FOXQ1	cg14732248	FOXQ1	5mC Score	-0.315256	1.11409e-10
cg27472701_MET	cg27472701	MET	5mC Score	-0.3141	1.31275e-10
cg25484990_FOXA2	cg25484990	FOXA2	5mC Score	-0.314013	1.32916e-10
cg04846720_TRAF3	cg04846720	TRAF3	5mC Score	-0.312905	1.55461e-10
cg01565703_TRAF3	cg01565703	TRAF3	5mC Score	-0.311873	1.79768e-10
cg23989635_CDH1	cg23989635	CDH1	5mC Score	-0.310065	2.31573e-10
cg06391468_SOX9	cg06391468	SOX9	5mC Score	-0.309646	2.45507e-10
cg08330778_TBX3	cg08330778	TBX3	5mC Score	-0.309369	2.55188e-10
cg19549714_TGIF1	cg19549714	TGIF1	5mC Score	-0.309013	2.68153e-10
cg00173799_PGR	cg00173799	PGR	5mC Score	-0.3071	3.49542e-10
cg00190738_APC	cg00190738	APC	5mC Score	-0.3071	3.49542e-10
cg00935351_CDH1	cg00935351	CDH1	5mC Score	-0.3071	3.49542e-10
cg01620719_TP53	cg01620719	TP53	5mC Score	-0.3071	3.49542e-10
cg01634964_SMARCA4	cg01634964	SMARCA4	5mC Score	-0.3071	3.49542e-10
cg01738095_ASXL2	cg01738095	ASXL2	5mC Score	-0.3071	3.49542e-10
cg02028524_ATXN3	cg02028524	ATXN3	5mC Score	-0.3071	3.49542e-10
cg02121943_TBX3	cg02121943	TBX3	5mC Score	-0.3071	3.49542e-10
cg02303067_NIPBL	cg02303067	NIPBL	5mC Score	-0.3071	3.49542e-10
cg02489371_RNF43	cg02489371	RNF43	5mC Score	-0.3071	3.49542e-10
cg02564299_ZBTB20	cg02564299	ZBTB20	5mC Score	-0.3071	3.49542e-10
cg02705824_FBXW7	cg02705824	FBXW7	5mC Score	-0.3071	3.49542e-10
cg02878216_CASP8	cg02878216	CASP8	5mC Score	-0.3071	3.49542e-10
cg03365373_IRF2	cg03365373	IRF2	5mC Score	-0.3071	3.49542e-10
cg03692305_ZBTB20	cg03692305	ZBTB20	5mC Score	-0.3071	3.49542e-10
cg03714916_CDKN1A	cg03714916	CDKN1A	5mC Score	-0.3071	3.49542e-10
cg03754063_KEAP1	cg03754063	KEAP1	5mC Score	-0.3071	3.49542e-10
cg03779374_ZBTB20	cg03779374	ZBTB20	5mC Score	-0.3071	3.49542e-10
cg03808233_ZFHX3	cg03808233	ZFHX3	5mC Score	-0.3071	3.49542e-10
cg03813899_CTNND1	cg03813899	CTNND1	5mC Score	-0.3071	3.49542e-10
cg03930153_TBL1XR1	cg03930153	TBL1XR1	5mC Score	-0.3071	3.49542e-10
cg04048517_CASP8	cg04048517	CASP8	5mC Score	-0.3071	3.49542e-10
cg05587736_NUP93	cg05587736	NUP93	5mC Score	-0.3071	3.49542e-10
cg05721377_MAP2K4	cg05721377	MAP2K4	5mC Score	-0.3071	3.49542e-10
cg06341721_DAZAP1	cg06341721	DAZAP1	5mC Score	-0.3071	3.49542e-10
cg06780875_MET	cg06780875	MET	5mC Score	-0.3071	3.49542e-10
cg06840144_CSDE1	cg06840144	CSDE1	5mC Score	-0.3071	3.49542e-10
cg06963451_NUP93	cg06963451	NUP93	5mC Score	-0.3071	3.49542e-10
cg07003745_APC	cg07003745	APC	5mC Score	-0.3071	3.49542e-10
cg07394914_IRF2	cg07394914	IRF2	5mC Score	-0.3071	3.49542e-10
cg07442476_TBL1XR1	cg07442476	TBL1XR1	5mC Score	-0.3071	3.49542e-10
cg07760161_TP53	cg07760161	TP53	5mC Score	-0.3071	3.49542e-10
cg07766847_DAZAP1	cg07766847	DAZAP1	5mC Score	-0.3071	3.49542e-10
cg07798602_JAK1	cg07798602	JAK1	5mC Score	-0.3071	3.49542e-10
cg08107735_RPL22	cg08107735	RPL22	5mC Score	-0.3071	3.49542e-10
cg08315613_SMARCA4	cg08315613	SMARCA4	5mC Score	-0.3071	3.49542e-10
cg08610461_RPL5	cg08610461	RPL5	5mC Score	-0.3071	3.49542e-10
cg08691422_TP53	cg08691422	TP53	5mC Score	-0.3071	3.49542e-10
cg08711064_RASA1	cg08711064	RASA1	5mC Score	-0.3071	3.49542e-10
cg09308553_NUP93	cg09308553	NUP93	5mC Score	-0.3071	3.49542e-10
cg09343150_MEN1	cg09343150	MEN1	5mC Score	-0.3071	3.49542e-10
cg09700984_TBL1XR1	cg09700984	TBL1XR1	5mC Score	-0.3071	3.49542e-10
cg10174387_NUP93	cg10174387	NUP93	5mC Score	-0.3071	3.49542e-10
cg10525105_DNMT3A	cg10525105	DNMT3A	5mC Score	-0.3071	3.49542e-10
cg10596925_MAP2K4	cg10596925	MAP2K4	5mC Score	-0.3071	3.49542e-10
cg10747185_TBL1XR1	cg10747185	TBL1XR1	5mC Score	-0.3071	3.49542e-10
cg11904429_CD70	cg11904429	CD70	5mC Score	-0.3071	3.49542e-10
cg12041429_TP53	cg12041429	TP53	5mC Score	-0.3071	3.49542e-10
cg12095186_KEAP1	cg12095186	KEAP1	5mC Score	-0.3071	3.49542e-10
cg12419522_TGFBR2	cg12419522	TGFBR2	5mC Score	-0.3071	3.49542e-10
cg12766975_IRF6	cg12766975	IRF6	5mC Score	-0.3071	3.49542e-10
cg12876620_FAT1	cg12876620	FAT1	5mC Score	-0.3071	3.49542e-10
cg12967293_RPL22	cg12967293	RPL22	5mC Score	-0.3071	3.49542e-10
cg13077930_ALB	cg13077930	ALB	5mC Score	-0.3071	3.49542e-10
cg13134448_THRAP3	cg13134448	THRAP3	5mC Score	-0.3071	3.49542e-10
cg13221796_RB1	cg13221796	RB1	5mC Score	-0.3071	3.49542e-10
cg13419702_VHL	cg13419702	VHL	5mC Score	-0.3071	3.49542e-10
cg13476932_RPL22	cg13476932	RPL22	5mC Score	-0.3071	3.49542e-10
cg13500388_CBFB	cg13500388	CBFB	5mC Score	-0.3071	3.49542e-10
cg13536107_FBXW7	cg13536107	FBXW7	5mC Score	-0.3071	3.49542e-10
cg13634151_EEF2	cg13634151	EEF2	5mC Score	-0.3071	3.49542e-10
cg15463686_CSDE1	cg15463686	CSDE1	5mC Score	-0.3071	3.49542e-10
cg16110711_APC	cg16110711	APC	5mC Score	-0.3071	3.49542e-10
cg16152954_CHD8	cg16152954	CHD8	5mC Score	-0.3071	3.49542e-10
cg16323245_ZBTB20	cg16323245	ZBTB20	5mC Score	-0.3071	3.49542e-10
cg16440299_NUP93	cg16440299	NUP93	5mC Score	-0.3071	3.49542e-10
cg16451027_APC	cg16451027	APC	5mC Score	-0.3071	3.49542e-10
cg16743005_BRD7	cg16743005	BRD7	5mC Score	-0.3071	3.49542e-10
cg17090401_FAT1	cg17090401	FAT1	5mC Score	-0.3071	3.49542e-10
cg17153174_RPL22	cg17153174	RPL22	5mC Score	-0.3071	3.49542e-10
cg17419299_RB1	cg17419299	RB1	5mC Score	-0.3071	3.49542e-10
cg17439967_NUP133	cg17439967	NUP133	5mC Score	-0.3071	3.49542e-10
cg17554194_HLA-B	cg17554194	HLA-B	5mC Score	-0.3071	3.49542e-10
cg18064219_MEN1	cg18064219	MEN1	5mC Score	-0.3071	3.49542e-10
cg18116450_THRAP3	cg18116450	THRAP3	5mC Score	-0.3071	3.49542e-10
cg18929894_ATF7IP	cg18929894	ATF7IP	5mC Score	-0.3071	3.49542e-10
cg19115695_APC	cg19115695	APC	5mC Score	-0.3071	3.49542e-10
cg19473653_RB1	cg19473653	RB1	5mC Score	-0.3071	3.49542e-10
cg19664549_CHEK2	cg19664549	CHEK2	5mC Score	-0.3071	3.49542e-10
cg19995459_TGFBR2	cg19995459	TGFBR2	5mC Score	-0.3071	3.49542e-10
cg20036711_LATS2	cg20036711	LATS2	5mC Score	-0.3071	3.49542e-10
cg20185525_BRCA1	cg20185525	BRCA1	5mC Score	-0.3071	3.49542e-10
cg20435345_CASP8	cg20435345	CASP8	5mC Score	-0.3071	3.49542e-10
cg20769774_CYLD	cg20769774	CYLD	5mC Score	-0.3071	3.49542e-10
cg20927568_NIPBL	cg20927568	NIPBL	5mC Score	-0.3071	3.49542e-10
cg21024388_TBL1XR1	cg21024388	TBL1XR1	5mC Score	-0.3071	3.49542e-10
cg21037155_CDK12	cg21037155	CDK12	5mC Score	-0.3071	3.49542e-10
cg21091547_CDKN1A	cg21091547	CDKN1A	5mC Score	-0.3071	3.49542e-10
cg22730772_VHL	cg22730772	VHL	5mC Score	-0.3071	3.49542e-10
cg22898082_SMARCA4	cg22898082	SMARCA4	5mC Score	-0.3071	3.49542e-10
cg23290969_TP53	cg23290969	TP53	5mC Score	-0.3071	3.49542e-10
cg23691858_THRAP3	cg23691858	THRAP3	5mC Score	-0.3071	3.49542e-10
cg23817555_CASP8	cg23817555	CASP8	5mC Score	-0.3071	3.49542e-10
cg24410214_CASP8	cg24410214	CASP8	5mC Score	-0.3071	3.49542e-10
cg24729879_IL6ST	cg24729879	IL6ST	5mC Score	-0.3071	3.49542e-10
cg24892871_KEAP1	cg24892871	KEAP1	5mC Score	-0.3071	3.49542e-10
cg25190176_CSDE1	cg25190176	CSDE1	5mC Score	-0.3071	3.49542e-10
cg25497877_BRCA2	cg25497877	BRCA2	5mC Score	-0.3071	3.49542e-10
cg25645338_APC	cg25645338	APC	5mC Score	-0.3071	3.49542e-10
cg25764695_THRAP3	cg25764695	THRAP3	5mC Score	-0.3071	3.49542e-10
cg26100303_ZBTB20	cg26100303	ZBTB20	5mC Score	-0.3071	3.49542e-10
cg26711230_ATF7IP	cg26711230	ATF7IP	5mC Score	-0.3071	3.49542e-10
cg26935168_RPL22	cg26935168	RPL22	5mC Score	-0.3071	3.49542e-10
cg27029623_RFC1	cg27029623	RFC1	5mC Score	-0.3071	3.49542e-10
cg27062904_APC	cg27062904	APC	5mC Score	-0.3071	3.49542e-10
cg27118298_TRAF3	cg27118298	TRAF3	5mC Score	-0.3071	3.49542e-10
cg27410837_CASP8	cg27410837	CASP8	5mC Score	-0.3071	3.49542e-10
cg26276233_BRCA1	cg26276233	BRCA1	5mC Score	-0.306872	3.60699e-10
cg08225889_FOXA2	cg08225889	FOXA2	5mC Score	-0.30674	3.67345e-10
cg08242636_CBFB	cg08242636	CBFB	5mC Score	-0.306573	3.75878e-10
cg13069385_KRT222	cg13069385	KRT222	5mC Score	-0.305867	4.14226e-10
cg01512589_PTCH1	cg01512589	PTCH1	5mC Score	-0.304095	5.28001e-10
cg01777575_FOXA2	cg01777575	FOXA2	5mC Score	-0.302788	6.30786e-10
cg20608990_CASP8	cg20608990	CASP8	5mC Score	-0.302054	6.96888e-10
cg08874747_FAT1	cg08874747	FAT1	5mC Score	-0.301334	7.68083e-10
cg15300730_ZFP36L2	cg15300730	ZFP36L2	5mC Score	-0.301217	7.80337e-10
cg14327531_GATA3	cg14327531	GATA3	5mC Score	-0.298744	1.08794e-09
cg27598407_ATF7IP	cg27598407	ATF7IP	5mC Score	-0.297783	1.23683e-09
cg18700420_IL6ST	cg18700420	IL6ST	5mC Score	-0.296175	1.53128e-09
cg21605452_TBL1XR1	cg21605452	TBL1XR1	5mC Score	-0.295849	1.59877e-09
cg09282289_ZMYM2	cg09282289	ZMYM2	5mC Score	-0.295629	1.64602e-09
cg17255712_SOX9	cg17255712	SOX9	5mC Score	-0.294932	1.8047e-09
cg02788090_SOX9	cg02788090	SOX9	5mC Score	-0.29492	1.80743e-09
cg11255163_CDH1	cg11255163	CDH1	5mC Score	-0.294796	1.83728e-09
cg13792714_ZBTB20	cg13792714	ZBTB20	5mC Score	-0.29435	1.94841e-09
cg00666749_LATS2	cg00666749	LATS2	5mC Score	-0.294174	1.99395e-09
cg03015370_FOXA1	cg03015370	FOXA1	5mC Score	-0.29269	2.42171e-09
cg06001716_BRCA1	cg06001716	BRCA1	5mC Score	-0.290845	3.07928e-09
cg10530281_TBX3	cg10530281	TBX3	5mC Score	-0.290212	3.34234e-09
cg15952963_LATS2	cg15952963	LATS2	5mC Score	-0.287879	4.514e-09
cg12283460_RNF111	cg12283460	RNF111	5mC Score	-0.287159	4.94978e-09
cg26701815_TGIF1	cg26701815	TGIF1	5mC Score	-0.286223	5.57847e-09
cg00499475_TBX3	cg00499475	TBX3	5mC Score	-0.286038	5.71146e-09
cg06358250_FOXQ1	cg06358250	FOXQ1	5mC Score	-0.284908	6.59247e-09
cg22731525_DNMT3A	cg22731525	DNMT3A	5mC Score	-0.284853	6.63899e-09
cg17786388_TGFBR2	cg17786388	TGFBR2	5mC Score	-0.284743	6.73182e-09
[truncated: 1,364 more rows]

## Sheet: J
Correlations between the 5mC score and the probes of Driver genes
[truncated: 3,320 more rows]

[truncated: 4 more sheets: K, L, M, N]
