# Supplementary material for: 5mC regulator-mediated molecular subtypes depict the hallmarks of the tumor microenvironment and guide precision medicine in bladder cancer
Source: BMC Med. 2021 Nov 26;19:289. doi: 10.1186/s12916-021-02163-6 (PMC8627095; doi:10.1186/s12916-021-02163-6)
Supplement: Supplementary file 1 — Additional file 1: Table S1. (A) Datasets included in this study for identifying distinct 5mC methylation modification patterns. (B) Abbreviations of cancers in TCGA. (C) Basic information of TCGA-BLCA cohort. (D) Basic information of Xiangya cohort. (E) Basic information of GSE32894 cohort. (F) Basic information of GSE48075. (G) Basic information of E-MTAB-4321. (H) The purity of TCGA-BLCA samples. (I) T cell inflamed score algorithm. (J) The list of BLCA associated regulons. Table S2. (A) A total of 401 differentially expressed genes (DEGs) between 5mC subtypes and their prognostic value. Table S3. (A) GO analysis of 5mC gene signature. (B) KEGG analysis of 5mC gene signature. (C) The purity adjusted 5mC clusters. (D) Differential analysis of methylation probes between 5mC clusters. (E) The 5mC clusters specific differential methylation probes and genes. (F) The correlations between 5mC score and the 5mC cluster differential methylation probes. (G) Correlations between the 5mC score and the probes of 5mC genes. (H) Correlations between the 5mC score and the probes of Oncogenes. (I) Correlations between the 5mC score and the probes of Tumor suppressor genes. (J) Correlations between the 5mC score and the probes of Driver genes. (K) Correlations between the 5mC score and the probes of Kinase genes. (L) GO and KEGG analysis of the 5mC cluster specific genes. (M) Cancer specific hypermethylation sites. (N) Cancer specific hypomethylation sites. Table S4. (A) Correlations between the 5mC score and anticancer immunity cycles. (B) Correlations between the 5mC score and effector genes of several anticancer TIICs. (C) Correlations between the 5mC score and TIICs in six algorithms. Table S5. (A) Correlations between the 5mC score and 22 immune checkpoints; (B) Correlations between the 5mC score and enrichment scores of positive ICB response-related signatures. Table S6. (A) Correlations between the 5mC score and anticancer immunity cycles in the Xiangya cohort. (B) Correlat [file 12916_2021_2163_MOESM1_ESM.zip › Table S2R2.xlsx]

## Sheet: A
401 differentially expressed genes (DEGs) between 5mC subtypes and their prognostic value
ID	logFC	AveExpr	t	P.Value	adj.P.Val	B	P value in univariate Cox analysis
CD109	2.07804	4.26486	8.58255	2.07e-16	2.2e-14	26.6411	0
FN1	1.66863	9.66085	7.50257	4.08e-13	1.31e-11	19.0891	0
GFPT2	1.58975	2.31247	5.44627	8.99e-08	6.83e-07	7.54313	0
KANK4	1.80043	-1.29574	5.69991	2.33e-08	2.07e-07	8.79462	0
SCEL	1.51451	0.581857	3.91986	0.000104198	0.000369445	1.04289	0
AKR1B15	1.66622	0.191008	4.95268	1.08e-06	6.24e-06	5.23747	0.001
GPR37	1.87571	-0.33195	7.16766	3.7e-12	8.88e-11	16.9525	0.001
PGLYRP3	1.5252	-1.76526	4.3176	1.99e-05	8.42e-05	2.55986	0.001
TM4SF1	1.52817	6.66826	8.59924	1.83e-16	2.02e-14	26.683	0.001
FSIP2	-1.52445	0.912064	-6.9973	1.1e-11	2.33e-10	16.0682	0.002
CLEC4G	1.58287	-2.13057	6.32755	6.68e-10	8.68e-09	12.1217	0.003
MFAP5	1.53967	1.16052	4.12841	4.45e-05	0.000172732	1.80159	0.003
AHNAK2	2.04555	4.3151	5.90198	7.66e-09	7.7e-08	9.79154	0.004
ARSI	1.93693	1.56235	6.86468	2.55e-11	4.87e-10	15.2443	0.004
FOXA1	-1.80718	5.28634	-6.45458	3.14e-10	4.51e-09	12.6735	0.004
KRT5	2.44869	7.17391	5.17985	3.53e-07	2.31e-06	5.85895	0.004
SLC22A3	1.62326	0.403849	5.75762	1.7e-08	1.56e-07	9.09347	0.004
UPK3A	-2.61563	2.78448	-6.49445	2.47e-10	3.63e-09	13.0956	0.004
BTBD16	-1.89708	2.39772	-5.01992	7.79e-07	4.66e-06	5.42561	0.005
DEGS2	-1.78594	3.08716	-7.72942	8.8e-14	3.57e-12	20.7677	0.005
DPT	1.62072	0.70516	4.46107	1.06e-05	4.81e-05	3.12954	0.005
RHCG	1.78963	2.36731	4.59456	5.82e-06	2.81e-05	3.6289	0.005
SERPINB7	2.76205	-1.48215	7.94973	1.92e-14	9.92e-13	21.9707	0.005
TBX3	-1.66708	6.4799	-7.52195	3.59e-13	1.17e-11	19.2358	0.006
PAEP	1.54502	-3.57808	5.66166	2.86e-08	2.48e-07	8.62683	0.007
SERPINB3	2.9238	1.457	5.09243	5.45e-07	3.41e-06	5.87072	0.007
UBD	2.15872	0.801882	6.63041	1.09e-10	1.75e-09	13.8321	0.007
IL31RA	1.55228	-3.00904	6.33063	6.56e-10	8.55e-09	12.17	0.008
MMP9	1.52593	3.91756	5.057	6.5e-07	3.98e-06	5.56095	0.008
UNC13C	-1.5931	-3.38063	-4.50588	8.69e-06	4.02e-05	3.31379	0.008
HSD17B2	-1.71537	3.66629	-5.71334	2.16e-08	1.94e-07	8.72424	0.009
PLIN5	-2.15725	2.12452	-9.78984	1.97e-20	9.91e-18	35.5622	0.009
FNDC1	1.60462	2.21691	4.73853	3e-06	1.54e-05	4.25575	0.011
VSIG2	-2.34088	5.11737	-7.44523	5.99e-13	1.81e-11	18.7894	0.011
WISP1	1.54428	2.08446	6.71781	6.35e-11	1.08e-09	14.4129	0.011
ATP1A4	-2.32228	0.831812	-6.45969	3.05e-10	4.38e-09	12.9264	0.012
IGDCC3	-1.83208	-1.51532	-5.71684	2.12e-08	1.91e-07	8.87696	0.013
UGT2B28	-1.70252	-3.36178	-5.32862	1.66e-07	1.18e-06	6.97841	0.013
CYP4F12	-2.00587	3.21005	-6.47307	2.81e-10	4.08e-09	12.9498	0.014
TTC6	-1.83174	0.446802	-7.8082	5.13e-14	2.24e-12	21.1392	0.014
EFEMP1	1.61483	4.14047	5.26249	2.32e-07	1.6e-06	6.52403	0.015
HNF1B	-2.55439	1.86777	-7.86969	3.35e-14	1.54e-12	21.6877	0.015
GGT2	-2.05979	-3.15826	-6.94185	1.57e-11	3.18e-10	15.6264	0.016
PPARG	-1.50666	6.15066	-6.68976	7.55e-11	1.26e-09	14.0211	0.016
TNFAIP6	1.77543	1.28586	7.60973	1.99e-13	6.98e-12	19.8179	0.017
IYD	-1.61354	-1.30008	-5.27102	2.22e-07	1.54e-06	6.698	0.019
TNC	1.96339	5.844	8.14177	4.99e-15	3.11e-13	23.496	0.019
APCDD1L	2.12582	-0.421178	7.01805	9.67e-12	2.08e-10	16.0609	0.02
BNC1	2.98559	-1.48197	7.15373	4.05e-12	9.59e-11	16.9358	0.021
CYP4B1	-1.89363	5.24897	-5.14382	4.22e-07	2.71e-06	5.71123	0.021
SPHK1	1.7175	4.27716	8.11208	6.15e-15	3.74e-13	23.3499	0.022
BCAS1	-2.03373	4.42457	-6.4372	3.48e-10	4.94e-09	12.6387	0.023
FABP6	-1.57166	2.09001	-5.52418	5.97e-08	4.76e-07	7.89682	0.023
HS3ST3A1	1.87972	-1.56078	6.73186	5.82e-11	9.98e-10	14.3961	0.024
FAP	1.6362	2.80865	6.43212	3.59e-10	5.07e-09	12.7779	0.025
NPAP1	-1.83954	-4.00616	-6.25901	9.98e-10	1.24e-08	11.7717	0.025
EVA1A	1.58922	1.09356	6.87672	2.36e-11	4.57e-10	15.2918	0.026
GOLT1A	-1.77682	2.83117	-7.57802	2.46e-13	8.37e-12	19.7767	0.026
LRFN2	-2.28764	-1.37849	-7.58212	2.39e-13	8.22e-12	19.5555	0.026
TOX3	-4.09384	1.18872	-9.82307	1.51e-20	8.16e-18	35.7568	0.026
GATA3	-1.62548	7.17693	-6.85967	2.63e-11	5.01e-10	15.0283	0.027
CXCL10	2.2436	3.71369	6.37433	5.06e-10	6.84e-09	12.4391	0.029
DSG3	3.17841	1.27957	5.32063	1.72e-07	1.23e-06	6.94257	0.029
OVGP1	-1.75773	1.64431	-10.8904	2.29e-24	5.81e-21	44.1812	0.03
SRCIN1	-1.67838	3.50946	-9.04956	6.32e-18	1.11e-15	30.0499	0.03
HLA-DRA	1.57137	8.07698	8.24941	2.32e-15	1.6e-13	24.1659	0.032
SPINK1	-4.29365	4.815	-9.67003	5.11e-20	1.92e-17	34.756	0.032
ZNF737	-1.61814	2.77337	-7.40512	7.81e-13	2.29e-11	18.6605	0.032
ADH1A	-1.50224	-3.75049	-6.74333	5.43e-11	9.46e-10	14.5064	0.033
AIM2	2.39386	2.48172	6.58196	1.46e-10	2.27e-09	13.6276	0.035
NR1H4	-1.53456	-2.4022	-4.07905	5.46e-05	0.000206516	1.64674	0.035
PPP1R9A	-1.93861	2.23405	-8.21302	3.01e-15	1.97e-13	24.0241	0.037
IFNG	1.78715	-2.61646	7.12302	4.94e-12	1.15e-10	16.7604	0.038
KIR2DL4	1.75445	-2.17056	7.32131	1.36e-12	3.7e-11	17.9475	0.038
TBX1	-1.99103	3.25236	-7.72936	8.81e-14	3.57e-12	20.7619	0.039
FAM3B	-2.52136	3.71571	-7.97824	1.58e-14	8.35e-13	22.4172	0.04
SLC38A4	-1.66573	0.900889	-5.18206	3.49e-07	2.29e-06	6.27623	0.04
STEAP1B	1.80238	-1.59602	7.63365	1.69e-13	6.09e-12	19.8776	0.04
HOXD11	1.86611	-0.407045	6.2689	9.42e-10	1.18e-08	11.7749	0.041
MMP13	1.64607	2.11728	4.21106	3.14e-05	0.000126356	2.07629	0.041
SFRP2	2.24806	4.07934	4.34055	1.8e-05	7.71e-05	2.44294	0.041
CACNA1D	-2.2425	1.29568	-8.72535	7.22e-17	8.99e-15	27.5341	0.043
GPR1	1.67331	-0.945695	6.74711	5.3e-11	9.28e-10	14.4617	0.043
LRRC15	1.74583	1.62439	4.76965	2.59e-06	1.36e-05	4.41445	0.045
POF1B	-1.70789	4.08728	-6.36815	5.25e-10	7.06e-09	12.2714	0.045
CTB-50L17.14	-2.02843	-2.06185	-8.07797	7.83e-15	4.58e-13	22.7327	0.047
HLA-DPA1	1.67197	6.58692	8.69138	9.29e-17	1.11e-14	27.3559	0.047
SERPINB2	2.14086	0.466984	5.11382	4.9e-07	3.09e-06	5.96922	0.047
ACSM6	-3.03002	-1.55469	-8.54167	2.8e-16	2.76e-14	25.9673	0.05
CD209	1.68651	1.68038	7.44009	6.19e-13	1.86e-11	18.7791	0.05
CXCL11	2.31427	1.81284	6.6912	7.48e-11	1.25e-09	14.234	0.05
HPGD	-1.59266	5.90167	-4.83073	1.94e-06	1.05e-05	4.20854	0.05
PM20D1	-2.99297	1.43501	-6.68186	7.92e-11	1.32e-09	14.2221	0.05
BEND5	-1.57894	1.65892	-8.48128	4.35e-16	3.98e-14	25.8268	0.052
CCL4	1.59482	1.78473	7.07985	6.51e-12	1.47e-10	16.5568	0.053
CASQ1	-2.092	1.10379	-7.34709	1.15e-12	3.18e-11	18.2494	0.054
PDCD1	1.52816	-0.0110349	6.68003	8.01e-11	1.33e-09	14.0828	0.056
GBP5	2.01846	3.15348	6.27833	8.91e-10	1.12e-08	11.9091	0.057
KLK8	1.88858	-2.76218	4.923	1.25e-06	7.11e-06	5.101	0.058
ACOXL	-2.27684	1.66868	-8.65288	1.23e-16	1.44e-14	27.0668	0.06
CRTAC1	-2.68671	1.07169	-7.38857	8.72e-13	2.52e-11	18.5187	0.06
DAB1	-2.76234	-0.269821	-8.37684	9.27e-16	7.48e-14	24.9143	0.06
GBP6	1.6109	0.702809	4.74527	2.9e-06	1.5e-05	4.32398	0.062
LAMA3	1.83142	4.94024	5.89869	7.8e-09	7.83e-08	9.7019	0.064
EPS8L3	-1.55903	-0.430542	-4.29616	2.18e-05	9.14e-05	2.46848	0.065
PTHLH	1.97964	2.62327	5.6872	2.49e-08	2.2e-07	8.7505	0.065
HLA-DQA1	1.61886	5.37683	7.13461	4.58e-12	1.08e-10	16.8567	0.066
RHBG	-2.37087	1.58652	-8.18024	3.8e-15	2.44e-13	23.7652	0.066
TMEM178A	-1.6191	0.180672	-8.71285	7.92e-17	9.62e-15	27.2343	0.067
KLHL4	1.5729	-2.01613	7.19187	3.16e-12	7.71e-11	17.1368	0.069
PDZD3	-2.41307	-1.68269	-8.25033	2.3e-15	1.6e-13	23.921	0.069
GDF7	-2.00093	1.7822	-9.36191	5.73e-19	1.48e-16	32.2469	0.07
RBBP8NL	-1.67163	3.10676	-6.96782	1.33e-11	2.75e-10	15.9065	0.07
SLC5A7	-2.33068	-1.75312	-6.55928	1.67e-10	2.56e-09	13.4042	0.07
TMPRSS2	-2.52263	4.64267	-7.93792	2.09e-14	1.05e-12	22.0957	0.074
GZMA	1.6126	1.44823	6.27255	9.22e-10	1.16e-08	11.8559	0.076
HS6ST3	-2.34548	-0.476676	-6.14893	1.89e-09	2.2e-08	11.1637	0.078
MOGAT2	-1.58312	-0.965048	-4.38631	1.48e-05	6.45e-05	2.83459	0.079
FPR1	1.78594	1.54153	7.84663	3.93e-14	1.77e-12	21.3776	0.08
RGS20	1.96617	0.434542	8.2592	2.16e-15	1.53e-13	23.9879	0.081
CHI3L1	1.93808	4.10591	5.46425	8.19e-08	6.28e-07	7.53655	0.083
KRTAP5-10	-2.21807	-1.86625	-7.93573	2.12e-14	1.06e-12	21.8131	0.083
LILRB4	1.67778	2.51145	7.01403	9.92e-12	2.12e-10	16.1957	0.085
ADH1C	-1.64381	-0.0532977	-4.88497	1.5e-06	8.35e-06	4.93268	0.086
CD80	1.69912	-1.08932	8.96618	1.19e-17	1.91e-15	28.8303	0.087
KRT6A	3.36657	4.92483	4.7568	2.75e-06	1.43e-05	4.19405	0.087
RGL3	-1.68226	3.47273	-6.69743	7.2e-11	1.21e-09	14.2494	0.089
COL10A1	1.95209	2.13636	4.89725	1.41e-06	7.92e-06	4.96556	0.091
SPTSSB	-1.63624	4.49249	-5.48663	7.28e-08	5.69e-07	7.46852	0.093
CXCL5	2.36564	-0.04349	6.49239	2.5e-10	3.66e-09	13.0217	0.099
AGR2	-1.56361	5.92565	-4.95334	1.08e-06	6.23e-06	4.77054	0.106
FPR2	1.92611	-1.38271	8.56781	2.31e-16	2.4e-14	26.0776	0.108
STAC	1.63736	-0.5096	7.58561	2.34e-13	8.07e-12	19.5323	0.108
SHH	-2.11102	0.727231	-5.10786	5.05e-07	3.17e-06	5.92893	0.11
C14orf105	-2.50916	-3.32352	-6.44438	3.34e-10	4.76e-09	12.7637	0.113
KRT75	1.79328	-3.31174	5.29446	1.97e-07	1.38e-06	6.81703	0.116
C10orf99	-1.996	2.8933	-4.90541	1.36e-06	7.66e-06	4.84558	0.117
SCNN1G	-2.34346	3.35251	-7.2484	2.19e-12	5.62e-11	17.6376	0.117
ERICH5	-2.29372	1.65699	-10.0137	3.26e-21	2.26e-18	37.2237	0.118
PLA2G2F	-1.82676	4.15021	-4.70633	3.48e-06	1.76e-05	3.80213	0.118
SERPINB13	2.76623	0.22998	5.57869	4.47e-08	3.67e-07	8.19182	0.122
C1orf110	1.73163	-2.89321	5.34772	1.5e-07	1.08e-06	7.0735	0.125
TBX2	-1.50913	5.8367	-7.01607	9.79e-12	2.1e-10	16.023	0.125
TEKT5	-1.87602	-0.897154	-7.77316	6.53e-14	2.78e-12	20.7791	0.128
KLHDC7A	-2.54281	2.85998	-7.42534	6.83e-13	2.02e-11	18.785	0.129
SLC16A1	1.5549	4.70432	6.39359	4.52e-10	6.19e-09	12.4611	0.129
TENM2	2.16807	-0.689367	5.7229	2.05e-08	1.85e-07	8.9099	0.13
PNCK	-1.67297	2.47177	-5.78297	1.48e-08	1.38e-07	9.19939	0.131
MYCL	-1.64708	6.11739	-8.22895	2.68e-15	1.81e-13	24.0388	0.132
MYCN	-1.78969	0.865649	-6.30106	7.8e-10	9.96e-09	12.031	0.132
DHRS2	-3.07308	7.2115	-7.87708	3.19e-14	1.48e-12	21.5971	0.135
FYB	1.73889	3.39278	7.34844	1.14e-12	3.16e-11	18.2991	0.139
CYP4F22	-1.83496	2.81764	-5.59446	4.11e-08	3.4e-07	8.19237	0.142
DGKK	-1.6924	-4.31417	-5.85506	9.94e-09	9.74e-08	9.61855	0.145
KLHDC7B	1.99699	4.55418	5.50009	6.78e-08	5.33e-07	7.67152	0.146
IHH	-1.74252	-2.49948	-5.23851	2.62e-07	1.78e-06	6.54482	0.147
GPC2	-1.55103	1.6393	-8.83537	3.18e-17	4.48e-15	28.3359	0.15
PRAP1	-2.15366	-0.375343	-6.84687	2.85e-11	5.35e-10	15.1054	0.152
NPHS2	-1.53403	-4.61373	-5.62058	3.57e-08	3.01e-07	8.41911	0.153
MUC16	2.09359	0.197245	4.95677	1.06e-06	6.14e-06	5.25572	0.155
FOXD1	2.06422	-0.29127	6.3824	4.83e-10	6.58e-09	12.4021	0.157
CPA4	2.21222	0.758524	6.46181	3.01e-10	4.33e-09	12.8738	0.158
SNAP91	-2.01972	-1.26282	-6.54733	1.8e-10	2.73e-09	13.3355	0.158
ELF5	-2.12992	2.17711	-7.58855	2.29e-13	7.92e-12	19.8429	0.159
CCL15-CCL14	-1.55542	-4.53247	-6.15641	1.81e-09	2.12e-08	11.2272	0.162
PDCD1LG2	2.12128	0.680994	9.50444	1.88e-19	5.55e-17	32.8316	0.163
ARSJ	1.58879	1.11598	7.84226	4.06e-14	1.82e-12	21.3096	0.165
SCN5A	-1.56244	0.843666	-6.73098	5.86e-11	1e-09	14.4812	0.165
SNX31	-3.58342	3.22387	-9.66712	5.23e-20	1.92e-17	34.7213	0.166
AZGP1	-1.69188	0.580123	-5.73524	1.92e-08	1.74e-07	9.00176	0.17
PCSK9	1.54143	0.342219	4.86124	1.68e-06	9.22e-06	4.83166	0.17
SLC14A1	-2.25166	4.09423	-6.62545	1.12e-10	1.8e-09	13.7694	0.17
RAET1L	1.77026	-1.66307	6.64607	9.87e-11	1.61e-09	13.9023	0.171
KSR2	-2.50748	0.583791	-10.5992	2.65e-23	3.96e-20	41.6022	0.176
NELL1	-1.57365	-3.4454	-5.33882	1.57e-07	1.13e-06	7.02812	0.179
SERPINB4	2.98652	0.144402	6.01905	3.97e-09	4.25e-08	10.4507	0.179
EMX2	-2.5619	0.492662	-8.05234	9.38e-15	5.36e-13	22.7921	0.18
HID1	-1.71053	5.74949	-8.95806	1.26e-17	2.01e-15	29.3073	0.18
KRTAP5-9	-2.05044	-0.794027	-7.52088	3.61e-13	1.17e-11	19.1859	0.184
CYP4F8	-2.48089	1.23098	-5.28948	2.02e-07	1.41e-06	6.76839	0.187
PI3	2.12422	2.33533	3.93368	9.86e-05	0.0003515	1.01778	0.189
CASP5	1.57945	-2.95395	7.57138	2.57e-13	8.73e-12	19.5709	0.194
CDH23	-1.67932	3.30225	-8.64553	1.3e-16	1.49e-14	27.0984	0.195
NRG1	1.54241	0.65512	5.19649	3.24e-07	2.14e-06	6.35408	0.195
KRTAP5-8	-2.04595	-2.70788	-7.45289	5.69e-13	1.74e-11	18.7163	0.199
DSCR8	-1.75061	-3.27644	-3.98247	8.1e-05	0.000294742	1.27415	0.201
GSTM2	-1.55208	3.83144	-6.40634	4.19e-10	5.8e-09	12.5168	0.202
CECR2	-1.73755	1.00492	-5.97109	5.2e-09	5.43e-08	10.2372	0.203
MALL	1.6585	1.50725	7.05095	7.84e-12	1.73e-10	16.3622	0.203
DACH2	-1.80738	-2.10839	-5.59957	4e-08	3.32e-07	8.28687	0.205
TNIP3	1.77986	-1.7501	7.90068	2.71e-14	1.31e-12	21.6069	0.206
PPP1R3C	-1.6698	3.48941	-7.99322	1.42e-14	7.6e-13	22.5292	0.209
EVPLL	-1.64753	-1.87662	-5.84014	1.08e-08	1.05e-07	9.50064	0.212
B3GALT5	-2.04589	1.22735	-6.58817	1.4e-10	2.2e-09	13.6694	0.215
EPGN	1.50268	-1.66648	4.857	1.71e-06	9.39e-06	4.81327	0.219
S100A8	2.24745	5.51147	5.41098	1.08e-07	8.04e-07	7.13355	0.22
SULT4A1	-1.54204	-2.6786	-4.25469	2.61e-05	0.000107291	2.31583	0.224
UGT2B7	-1.91007	-0.929362	-5.01787	7.87e-07	4.71e-06	5.53105	0.225
SLC30A2	-2.22483	1.31774	-6.36948	5.21e-10	7.01e-09	12.4228	0.229
PALM3	-1.51667	3.02312	-4.96317	1.03e-06	5.98e-06	5.10882	0.231
CLCA2	2.0365	3.69735	3.85318	0.000135751	0.000467008	0.583833	0.236
CCL18	2.0267	2.4763	5.72381	2.04e-08	1.84e-07	8.94185	0.241
KRT16	2.08233	5.66701	5.20413	3.12e-07	2.07e-06	6.08289	0.248
CA4	-1.84572	-1.44416	-5.55027	5.2e-08	4.21e-07	8.04655	0.249
EMR1	1.51677	-0.693251	6.55981	1.67e-10	2.55e-09	13.3837	0.251
KRT81	1.8644	-0.187702	5.72785	2e-08	1.81e-07	8.9315	0.252
GRHL3	-1.89828	5.4519	-7.02728	9.12e-12	1.97e-10	16.1112	0.253
SYTL5	-1.59786	1.66505	-5.51822	6.16e-08	4.89e-07	7.887	0.253
HK3	1.55233	1.51407	7.43082	6.59e-13	1.96e-11	18.7095	0.254
CHIA	-1.62344	-4.84233	-7.22728	2.51e-12	6.36e-11	17.4691	0.257
BCL2A1	1.51938	0.971907	7.04363	8.21e-12	1.81e-10	16.2807	0.262
GRM3	-1.56221	-2.69989	-6.15973	1.78e-09	2.08e-08	11.1886	0.263
CXCL13	1.75563	2.06764	4.99138	8.96e-07	5.26e-06	5.39184	0.264
SGK2	-2.07171	1.25091	-7.85915	3.61e-14	1.65e-12	21.5655	0.264
OR13A1	-2.01138	-0.540874	-8.63422	1.42e-16	1.57e-14	26.6057	0.269
DCDC2	-1.50551	-0.914525	-5.13688	4.37e-07	2.79e-06	6.0741	0.271
PDZK1IP1	1.79659	2.88084	4.92355	1.24e-06	7.09e-06	5.04564	0.272
SGSM1	-1.67315	0.762487	-8.10212	6.6e-15	3.91e-13	23.1191	0.277
FOXJ1	-1.8261	1.41439	-5.2209	2.87e-07	1.93e-06	6.44234	0.279
CASP14	2.87248	2.06656	4.91186	1.32e-06	7.46e-06	5.04052	0.281
SLC6A4	-1.72601	-0.933896	-8.53301	2.98e-16	2.91e-14	25.837	0.288
FAM3D	-2.38988	1.2115	-7.56586	2.67e-13	9.01e-12	19.6545	0.291
HES2	1.79961	3.11785	5.0349	7.24e-07	4.37e-06	5.53774	0.291
CCL7	1.69723	-3.01223	7.22496	2.55e-12	6.42e-11	17.4086	0.294
CD300C	1.74714	-0.523696	9.5617	1.2e-19	3.86e-17	33.1296	0.294
TDRD5	-1.52165	0.561676	-5.07527	5.94e-07	3.67e-06	5.78656	0.294
LRTM1	-1.70631	-4.61522	-6.71553	6.44e-11	1.09e-09	14.3809	0.298
SH3GL3	1.64393	-2.86835	5.64926	3.06e-08	2.63e-07	8.559	0.301
S100A9	1.68257	7.86783	5.46147	8.31e-08	6.36e-07	7.20946	0.302
ITLN1	-1.99104	-1.72209	-5.28396	2.08e-07	1.45e-06	6.7602	0.304
COL17A1	1.54204	4.85121	4.11764	4.65e-05	0.000179662	1.38664	0.307
BHMT	-3.16666	1.1463	-7.47862	4.79e-13	1.5e-11	19.1074	0.308
KLK6	2.69686	-1.17568	6.32071	6.95e-10	8.98e-09	12.0872	0.311
RRAD	1.60185	2.50288	6.01135	4.14e-09	4.42e-08	10.4519	0.313
CHRDL2	1.77205	1.02712	4.88048	1.53e-06	8.51e-06	4.91326	0.316
IL7R	1.69299	3.23241	7.24514	2.24e-12	5.72e-11	17.6455	0.316
DHRS9	2.05163	0.851368	6.58118	1.47e-10	2.28e-09	13.5545	0.319
CCL8	1.50582	0.170176	6.3339	6.43e-10	8.42e-09	12.1433	0.322
MNDA	1.55104	1.53164	7.87356	3.27e-14	1.51e-12	21.5614	0.323
SULT1E1	-1.71017	-0.177203	-4.52306	8.04e-06	3.76e-05	3.38028	0.324
KRT14	2.32775	4.68396	4.17439	3.67e-05	0.000145325	1.69588	0.328
PPP1R14C	2.10506	1.98291	6.10687	2.41e-09	2.74e-08	10.9623	0.328
CXCL9	2.13072	3.63319	5.68878	2.47e-08	2.18e-07	8.7231	0.333
CCL15	-2.33754	-1.87602	-6.66363	8.86e-11	1.45e-09	13.9984	0.336
TM4SF19	1.95563	-1.44426	7.89116	2.89e-14	1.37e-12	21.5394	0.338
ADH6	-1.86974	-0.239775	-8.36679	9.97e-16	7.82e-14	24.7915	0.344
HRH3	-1.82128	-3.4649	-6.05507	3.23e-09	3.54e-08	10.6509	0.345
KLRC2	1.55369	-3.49737	6.80978	3.59e-11	6.59e-10	14.9307	0.345
PNMT	-1.5206	0.593504	-5.21871	2.9e-07	1.94e-06	6.45612	0.349
CD38	1.52296	1.48994	6.61894	1.16e-10	1.86e-09	13.8113	0.356
GPX2	-1.97491	6.04159	-5.2091	3.04e-07	2.02e-06	5.98166	0.37
PHGR1	-1.92449	-2.78767	-4.57808	6.27e-06	3.01e-05	3.61965	0.375
RPRM	-1.61544	-0.862554	-6.45037	3.22e-10	4.61e-09	12.7914	0.376
FGFBP1	2.63599	1.66624	5.45243	8.71e-08	6.64e-07	7.58249	0.377
CDX2	-1.83204	-1.62455	-4.94955	1.1e-06	6.32e-06	5.22291	0.378
KLK7	1.95476	-2.62123	4.90052	1.39e-06	7.81e-06	5.00177	0.383
HPSE	1.51385	2.07595	8.58231	2.08e-16	2.2e-14	26.4518	0.385
IDO1	2.20344	2.74242	5.99832	4.46e-09	4.74e-08	10.3818	0.386
CCL21	1.95296	0.864931	4.6816	3.9e-06	1.96e-05	4.04974	0.387
VSIG4	1.88799	2.68925	7.46512	5.24e-13	1.62e-11	19.0103	0.387
FUT9	-1.71585	0.634216	-5.03611	7.2e-07	4.35e-06	5.60362	0.396
MARCO	2.16743	0.370539	6.86511	2.54e-11	4.86e-10	15.1729	0.397
TLR8	1.88666	-0.552479	8.25111	2.29e-15	1.6e-13	23.8811	0.398
SLC9A2	-1.93471	2.40166	-7.1541	4.04e-12	9.59e-11	17.0783	0.399
FREM1	-1.59427	0.546154	-7.28426	1.73e-12	4.54e-11	17.8007	0.4
PTPRZ1	2.26682	-1.13236	5.7923	1.41e-08	1.32e-07	9.26863	0.402
KRTAP5-7	-1.85835	-3.61378	-7.5258	3.49e-13	1.15e-11	19.2424	0.404
CARD17	1.80996	-3.35756	7.45138	5.75e-13	1.74e-11	18.8461	0.405
FPR3	1.70189	2.85529	7.63419	1.68e-13	6.09e-12	20.1139	0.413
GREM1	1.8551	3.96717	4.57127	6.47e-06	3.09e-05	3.39619	0.414
SAA2	1.89907	-0.346058	5.68702	2.5e-08	2.2e-07	8.72519	0.414
TMEM163	-1.65791	2.34687	-7.87015	3.34e-14	1.54e-12	21.6999	0.416
ZBED2	2.40692	0.453287	8.05569	9.16e-15	5.27e-13	22.6268	0.416
EVX1	-2.10014	0.435691	-5.88953	8.21e-09	8.2e-08	9.80239	0.422
GZMB	1.67444	1.7974	5.9832	4.86e-09	5.1e-08	10.2979	0.422
TFPI2	1.62034	2.34073	5.19819	3.21e-07	2.12e-06	6.34289	0.424
KLK10	2.02391	-0.211558	4.74343	2.93e-06	1.51e-05	4.31986	0.428
ZNF66	-1.59106	0.982254	-8.20887	3.1e-15	2.02e-13	23.866	0.434
KRT6C	2.85825	-1.25088	6.36783	5.26e-10	7.06e-09	12.3525	0.436
WNT8B	-1.75265	-2.79282	-7.16599	3.74e-12	8.94e-11	16.9541	0.448
SBK1	-1.76244	3.25065	-8.01126	1.25e-14	6.81e-13	22.6586	0.45
FCGR2A	1.572	4.18582	7.69828	1.09e-13	4.28e-12	20.5623	0.462
DPP4	1.74101	1.6821	7.27999	1.78e-12	4.65e-11	17.7773	0.467
SCNN1B	-1.92517	4.63226	-6.42497	3.75e-10	5.27e-09	12.5499	0.471
SLCO1B3	1.54387	-3.49989	4.25886	2.56e-05	0.00010562	2.28893	0.476
SPRR2A	1.78248	-1.23922	4.25447	2.61e-05	0.000107348	2.31405	0.479
GBX1	-1.53023	-4.25797	-6.01189	4.13e-09	4.41e-08	10.4445	0.481
CCL24	1.7815	-2.35249	7.53793	3.22e-13	1.06e-11	19.3147	0.483
FBLL1	-1.8904	-1.4233	-7.45252	5.7e-13	1.74e-11	18.7149	0.483
IGF2BP2	1.93583	3.29421	6.0222	3.9e-09	4.19e-08	10.4968	0.487
UGT2B15	-1.71499	-2.28768	-4.75024	2.84e-06	1.47e-05	4.34936	0.496
ZPLD1	1.53188	-3.44606	6.95662	1.43e-11	2.93e-10	15.8013	0.499
MT1H	1.52537	-1.72697	6.1884	1.5e-09	1.8e-08	11.3497	0.502
ACTBL2	1.80983	-3.94768	7.81788	4.8e-14	2.12e-12	21.25	0.509
TAC3	-2.30741	-0.718683	-5.69477	2.39e-08	2.12e-07	8.78189	0.512
CYBB	1.54686	3.94472	7.10729	5.46e-12	1.25e-10	16.7792	0.515
SLPI	1.57632	5.31799	4.75522	2.77e-06	1.44e-05	4.00774	0.515
HRASLS2	1.66609	-1.00247	5.71164	2.18e-08	1.95e-07	8.84912	0.518
IL2RA	1.72387	1.4922	8.24473	2.4e-15	1.64e-13	24.0295	0.52
SULT2A1	-3.34572	-1.57945	-7.89372	2.84e-14	1.36e-12	21.6264	0.521
CD163	1.8547	4.03278	6.82816	3.2e-11	5.93e-10	15.0749	0.524
SIGLEC7	1.62523	-0.74434	9.03384	7.12e-18	1.19e-15	29.2896	0.528
FXYD4	-1.64222	-0.192254	-4.24918	2.67e-05	0.000109638	2.27706	0.53
PSCA	-2.46884	7.53231	-5.91694	7.05e-09	7.14e-08	9.58688	0.532
HMGA2	2.73962	0.169243	6.73368	5.76e-11	9.92e-10	14.4061	0.533
VSNL1	1.85269	0.81177	5.83642	1.1e-08	1.07e-07	9.50635	0.533
COL9A1	-1.97739	-1.91835	-6.75764	4.97e-11	8.8e-10	14.5261	0.54
FADS6	-2.50114	-1.52761	-7.66726	1.34e-13	5.04e-12	20.1029	0.546
LILRB2	1.50069	1.94024	7.23407	2.4e-12	6.12e-11	17.5167	0.546
TPPP2	-1.76006	-3.78117	-7.47994	4.75e-13	1.49e-11	18.9713	0.547
VNN1	1.52864	-0.818322	6.7064	6.81e-11	1.15e-09	14.2201	0.548
CSF3	1.60702	-0.764593	4.55494	6.97e-06	3.3e-05	3.52489	0.549
LONRF2	-1.73664	-0.110122	-6.08877	2.67e-09	2.99e-08	10.8417	0.549
C10orf82	-1.63541	-3.00111	-5.02412	7.64e-07	4.58e-06	5.55915	0.553
KRT6B	3.5382	0.430175	6.19151	1.48e-09	1.77e-08	11.3821	0.555
KLK5	2.56005	-2.70738	6.22758	1.2e-09	1.47e-08	11.6033	0.557
TESC	-2.15286	2.59794	-8.43996	5.87e-16	5.14e-14	25.6236	0.558
RARRES3	1.52172	4.72115	6.41774	3.91e-10	5.45e-09	12.5962	0.561
MYT1	-1.6295	-1.05225	-4.7377	3.01e-06	1.55e-05	4.29496	0.572
EEF1A2	-1.89395	3.25418	-5.65282	3e-08	2.59e-07	8.45143	0.573
IL22RA2	1.59348	-3.00535	6.78179	4.27e-11	7.7e-10	14.7441	0.577
AREG	1.78402	3.3023	5.66493	2.81e-08	2.44e-07	8.60655	0.583
ADAMTS19	-1.95548	-2.57939	-6.74537	5.36e-11	9.36e-10	14.4551	0.588
MRC1	1.53988	3.03976	6.72181	6.2e-11	1.06e-09	14.4576	0.598
CXCL8	1.51893	4.01492	5.23438	2.68e-07	1.81e-06	6.39411	0.605
FREM2	-2.90344	0.2615	-7.52308	3.56e-13	1.16e-11	19.3247	0.607
DPYD	1.76666	3.66118	8.34207	1.19e-15	9.12e-14	24.9273	0.608
CDH16	1.67945	-4.00134	6.39582	4.46e-10	6.12e-09	12.562	0.614
NCF2	1.60356	3.09691	8.55236	2.59e-16	2.6e-14	26.3653	0.614
ZNF492	-1.73035	-2.29108	-5.99872	4.45e-09	4.73e-08	10.3264	0.628
C10orf67	1.66855	-2.46672	7.15111	4.12e-12	9.74e-11	16.9197	0.632
KIF1A	-1.79317	-1.29257	-5.21632	2.93e-07	1.96e-06	6.44212	0.641
MROH2A	-1.50131	-0.552158	-4.58308	6.13e-06	2.95e-05	3.63699	0.65
XIRP1	1.76098	-1.46548	6.85299	2.74e-11	5.18e-10	15.0964	0.657
SPRR2D	1.75816	-1.02658	4.3116	2.04e-05	8.62e-05	2.5397	0.658
CACNA1I	-2.57454	-0.259003	-10.1799	8.45e-22	6.57e-19	38.1007	0.662
SCUBE2	-1.75124	4.20835	-6.44386	3.35e-10	4.78e-09	12.6963	0.663
CCL13	1.72483	0.607849	6.73891	5.58e-11	9.64e-10	14.4521	0.666
FAM83A	1.87974	5.0716	4.91131	1.32e-06	7.47e-06	4.76407	0.674
GSDMC	2.07906	1.62934	6.78457	4.2e-11	7.6e-10	14.7743	0.681
TTR	-2.78749	-2.84706	-7.05657	7.56e-12	1.68e-10	16.306	0.684
C20orf141	1.50073	-4.92981	7.52175	3.59e-13	1.17e-11	19.3778	0.687
F3	1.70571	4.8615	7.10659	5.49e-12	1.26e-10	16.7256	0.696
GABRP	1.84062	-0.0434948	4.43309	1.2e-05	5.37e-05	3.02453	0.698
MYEOV	2.04469	2.42427	5.44162	9.22e-08	6.98e-07	7.52128	0.702
C19orf45	-2.44735	-0.0881791	-11.0369	6.59e-25	4.27e-21	44.9191	0.707
C1QC	1.68321	5.74955	8.04849	9.64e-15	5.48e-13	22.8493	0.714
EREG	2.0284	0.992126	5.07846	5.84e-07	3.62e-06	5.80741	0.715
BAMBI	-1.71094	4.75075	-7.61398	1.93e-13	6.81e-12	19.9137	0.728
C3AR1	1.57727	2.24113	7.59538	2.19e-13	7.62e-12	19.8212	0.744
ATP4A	-1.70502	-3.97958	-7.12265	4.95e-12	1.15e-10	16.774	0.752
CALML5	1.85948	0.526499	3.73976	0.000211056	0.000692956	0.407424	0.762
TLX1	-1.62279	-3.07157	-4.99248	8.91e-07	5.24e-06	5.41637	0.764
SNTG1	-1.98928	-1.93832	-5.58241	4.38e-08	3.61e-07	8.20374	0.765
SLC9A4	-1.86449	0.340402	-5.47188	7.86e-08	6.07e-07	7.67816	0.778
SULT1A2	-1.61697	-0.106702	-6.81025	3.58e-11	6.58e-10	14.8922	0.788
S100A7	2.47337	0.962813	4.38355	1.49e-05	6.52e-05	2.81357	0.789
HS3ST6	-2.18114	-0.322313	-6.20163	1.39e-09	1.68e-08	11.4533	0.794
L1CAM	2.04477	1.06545	5.87264	9.02e-09	8.93e-08	9.69916	0.797
DIRAS2	-1.88232	-2.05111	-5.46713	8.06e-08	6.21e-07	7.63656	0.804
CYP1A1	-1.86203	-0.324546	-3.79017	0.0001737	0.000583109	0.569763	0.806
GUCA2A	-2.11524	-2.56684	-5.35859	1.42e-07	1.03e-06	7.11483	0.806
SERPINA1	1.70601	4.52337	6.06272	3.1e-09	3.41e-08	10.6262	0.806
RNASE2	1.65138	-1.45271	8.56293	2.39e-16	2.43e-14	26.0278	0.807
SPRR2E	1.61727	-2.94371	4.22658	2.94e-05	0.000119237	2.1789	0.808
S100A7A	2.26054	-2.85473	5.72035	2.08e-08	1.87e-07	8.92185	0.811
C1QA	1.61626	5.89647	7.55445	2.88e-13	9.61e-12	19.5165	0.831
MFSD6L	-1.92409	-0.412143	-7.45776	5.51e-13	1.69e-11	18.8114	0.839
HS3ST5	-2.34821	-1.86676	-7.30452	1.52e-12	4.07e-11	17.8106	0.844
KRT20	-2.88198	3.44202	-5.81491	1.24e-08	1.19e-07	9.27806	0.845
C1QB	1.72271	5.91297	7.88394	3.04e-14	1.43e-12	21.7176	0.847
GABBR2	-1.73406	1.11096	-4.69432	3.68e-06	1.85e-05	4.06206	0.848
TMEM45A	2.07635	4.48129	7.55366	2.9e-13	9.65e-12	19.612	0.852
NT5E	1.6151	3.9193	6.94316	1.56e-11	3.15e-10	15.7697	0.855
BMP5	-1.67786	-1.0682	-5.45759	8.48e-08	6.48e-07	7.59388	0.862
HMGCS2	-3.2031	3.58027	-6.54535	1.82e-10	2.76e-09	13.3433	0.873
KRT34	1.53958	-3.29564	5.60606	3.86e-08	3.22e-07	8.34514	0.877
SAA1	2.19109	1.32225	5.50906	6.47e-08	5.11e-07	7.85957	0.881
TFAP2B	-1.57942	-3.32242	-4.75736	2.74e-06	1.43e-05	4.37718	0.89
RNF186	-2.22244	-2.85906	-6.51314	2.21e-10	3.29e-09	13.1372	0.899
INA	-2.03922	3.14209	-6.57804	1.49e-10	2.32e-09	13.5651	0.902
CLEC5A	1.6375	0.696243	8.43027	6.3e-16	5.42e-14	25.1892	0.904
FOXO6	-1.53965	2.31825	-7.95972	1.79e-14	9.38e-13	22.2981	0.905
UPK2	-2.78972	5.62115	-6.95425	1.45e-11	2.96e-10	15.657	0.906
CRH	-2.63688	-1.14547	-5.28385	2.08e-07	1.45e-06	6.76576	0.916
PVALB	-1.95515	-1.09078	-5.49581	6.93e-08	5.44e-07	7.78291	0.918
UPK1A	-3.50733	4.10287	-8.57329	2.22e-16	2.32e-14	26.5679	0.923
CSF2	1.52414	-1.81426	6.10968	2.37e-09	2.7e-08	10.9295	0.93
ALOX5AP	1.72479	2.77187	8.55142	2.6e-16	2.6e-14	26.3178	0.935
MT2A	1.54103	6.57835	7.2073	2.86e-12	7.09e-11	17.2339	0.937
ZBTB8B	-1.96001	0.163451	-8.11015	6.24e-15	3.75e-13	23.1128	0.946
SAA2-SAA4	1.89342	-3.30402	6.4937	2.48e-10	3.64e-09	13.0981	0.949
KLK9	1.56822	-4.49953	5.63084	3.38e-08	2.86e-07	8.4656	0.954
TREM1	2.04895	1.19078	8.08537	7.43e-15	4.36e-13	22.9082	0.965
IL6	1.76824	1.0941	5.68074	2.58e-08	2.27e-07	8.71637	0.966
BMP3	-2.39328	2.79664	-6.75332	5.1e-11	9e-10	14.6191	0.975
RAPSN	-1.51795	-1.23014	-7.68742	1.17e-13	4.51e-12	20.1891	0.975
PRR36	-2.166	2.44902	-9.55842	1.23e-19	3.86e-17	33.8255	0.979
CXCL1	1.76586	3.05791	5.38759	1.22e-07	8.96e-07	7.22704	0.985
FCGR3A	1.84673	4.44866	7.29409	1.62e-12	4.3e-11	17.9392	0.987
LILRA5	1.53004	0.0974659	7.35201	1.11e-12	3.1e-11	18.0975	0.992
