# Supplementary material for: 5mC regulator-mediated molecular subtypes depict the hallmarks of the tumor microenvironment and guide precision medicine in bladder cancer
Source: BMC Med. 2021 Nov 26;19:289. doi: 10.1186/s12916-021-02163-6 (PMC8627095; doi:10.1186/s12916-021-02163-6)
Supplement: Supplementary file 1 — Additional file 1: Table S1. (A) Datasets included in this study for identifying distinct 5mC methylation modification patterns. (B) Abbreviations of cancers in TCGA. (C) Basic information of TCGA-BLCA cohort. (D) Basic information of Xiangya cohort. (E) Basic information of GSE32894 cohort. (F) Basic information of GSE48075. (G) Basic information of E-MTAB-4321. (H) The purity of TCGA-BLCA samples. (I) T cell inflamed score algorithm. (J) The list of BLCA associated regulons. Table S2. (A) A total of 401 differentially expressed genes (DEGs) between 5mC subtypes and their prognostic value. Table S3. (A) GO analysis of 5mC gene signature. (B) KEGG analysis of 5mC gene signature. (C) The purity adjusted 5mC clusters. (D) Differential analysis of methylation probes between 5mC clusters. (E) The 5mC clusters specific differential methylation probes and genes. (F) The correlations between 5mC score and the 5mC cluster differential methylation probes. (G) Correlations between the 5mC score and the probes of 5mC genes. (H) Correlations between the 5mC score and the probes of Oncogenes. (I) Correlations between the 5mC score and the probes of Tumor suppressor genes. (J) Correlations between the 5mC score and the probes of Driver genes. (K) Correlations between the 5mC score and the probes of Kinase genes. (L) GO and KEGG analysis of the 5mC cluster specific genes. (M) Cancer specific hypermethylation sites. (N) Cancer specific hypomethylation sites. Table S4. (A) Correlations between the 5mC score and anticancer immunity cycles. (B) Correlations between the 5mC score and effector genes of several anticancer TIICs. (C) Correlations between the 5mC score and TIICs in six algorithms. Table S5. (A) Correlations between the 5mC score and 22 immune checkpoints; (B) Correlations between the 5mC score and enrichment scores of positive ICB response-related signatures. Table S6. (A) Correlations between the 5mC score and anticancer immunity cycles in the Xiangya cohort. (B) Correlat [file 12916_2021_2163_MOESM1_ESM.zip › Table S4R2.xlsx]

## Sheet: A
Correlations between 5mC score and anti-cancer immunity cycles
5mc Score	Anti-cancer immunity cycles	Spearman R	p.value	relation
5mc Score	Step1.Release.of.cancer.cell.antigens	-0.682248	< 0.001	2.Negative Relation
5mc Score	Step2.Cancer.antigen.presentation	-0.0320495	ns	2.Negative Relation
5mc Score	Step3.Priming.and.activation	-0.217556	< 0.001	2.Negative Relation
5mc Score	Step4.T.cell.recruiting	-0.444721	< 0.001	2.Negative Relation
5mc Score	Step4.CD4.T.cell.recruiting	-0.160019	< 0.01	2.Negative Relation
5mc Score	Step4.CD8.T.cell.recruiting	-0.494797	< 0.001	2.Negative Relation
5mc Score	Step4.Th1.cell.recruiting	-0.51316	< 0.001	2.Negative Relation
5mc Score	Step4.Dendritic.cell.recruiting	-0.362849	< 0.001	2.Negative Relation
5mc Score	Step4.Th22.cell.recruiting	-0.108664	< 0.05	2.Negative Relation
5mc Score	Step4.Macrophage.recruiting	-0.567959	< 0.001	2.Negative Relation
5mc Score	Step4.Monocyte.recruiting	-0.205922	< 0.001	2.Negative Relation
5mc Score	Step4.Neutrophil.recruiting	-0.398752	< 0.001	2.Negative Relation
5mc Score	Step4.NK.cell.recruiting	-0.534184	< 0.001	2.Negative Relation
5mc Score	Step4.Eosinophil.recruiting	-0.461451	< 0.001	2.Negative Relation
5mc Score	Step4.Basophil.recruiting	-0.533604	< 0.001	2.Negative Relation
5mc Score	Step4.Th17.cell.recruiting	-0.169103	< 0.001	2.Negative Relation
5mc Score	Step4.B.cell.recruiting	-0.00162395	ns	2.Negative Relation
5mc Score	Step4.Th2.cell.recruiting	0.0657353	ns	1.Positive Relation
5mc Score	Step4.Treg.cell.recruiting	0.0252413	ns	1.Positive Relation
5mc Score	Step4.MDSC.recruiting	-0.176214	< 0.001	2.Negative Relation
5mc Score	Step5.Infiltration.of.immune.cells.into.tumors	0.0119831	ns	1.Positive Relation
5mc Score	Step6.Recognition.of.cancer.cells.by.T.cells	0.179295	< 0.001	1.Positive Relation
5mc Score	Step7.Killing.of.cancer.cells	-0.257759	< 0.001	2.Negative Relation

## Sheet: B
Correlations between 5mC score and effector genes of several anti-cancer TIICs
5mc Score	Effector genes of TIICs	Spearman R	p.value	relation
5mc Score	CD8A	-0.467654	< 0.001	2.Negative Relation
5mc Score	CD8B	-0.354281	< 0.001	2.Negative Relation
5mc Score	GZMM	-0.364359	< 0.001	2.Negative Relation
5mc Score	FLT3LG	-0.254298	< 0.001	2.Negative Relation
5mc Score	GZMA	-0.547804	< 0.001	2.Negative Relation
5mc Score	GZMB	-0.591903	< 0.001	2.Negative Relation
5mc Score	PRF1	-0.601559	< 0.001	2.Negative Relation
5mc Score	TBX21	-0.452573	< 0.001	2.Negative Relation
5mc Score	CXCL10	-0.579036	< 0.001	2.Negative Relation
5mc Score	CXCL9	-0.549631	< 0.001	2.Negative Relation
5mc Score	CXCR3	-0.430242	< 0.001	2.Negative Relation
5mc Score	CCL5	-0.522354	< 0.001	2.Negative Relation
5mc Score	IFNG	-0.513236	< 0.001	2.Negative Relation
5mc Score	C1QB	-0.660345	< 0.001	2.Negative Relation
5mc Score	SPON2	-0.582097	< 0.001	2.Negative Relation
5mc Score	NCR1	-0.460412	< 0.001	2.Negative Relation
5mc Score	CRTAM	-0.515527	< 0.001	2.Negative Relation
5mc Score	PRR5L	-0.493926	< 0.001	2.Negative Relation
5mc Score	IL7R	-0.632631	< 0.001	2.Negative Relation
5mc Score	C1QA	-0.648348	< 0.001	2.Negative Relation
5mc Score	CSF1R	-0.652119	< 0.001	2.Negative Relation
5mc Score	CLEC5A	-0.646367	< 0.001	2.Negative Relation
5mc Score	MARCO	-0.545262	< 0.001	2.Negative Relation
5mc Score	CYBB	-0.626295	< 0.001	2.Negative Relation
5mc Score	MS4A6A	-0.590685	< 0.001	2.Negative Relation
5mc Score	LILRA2	-0.58673	< 0.001	2.Negative Relation
5mc Score	MMP8	-0.44804	< 0.001	2.Negative Relation
5mc Score	CCL4	-0.630078	< 0.001	2.Negative Relation
5mc Score	CTLA4	-0.508946	< 0.001	2.Negative Relation
5mc Score	SLAMF1	-0.436295	< 0.001	2.Negative Relation
5mc Score	SIGLEC1	-0.632702	< 0.001	2.Negative Relation
5mc Score	SLAMF8	-0.633996	< 0.001	2.Negative Relation
5mc Score	LILRB4	-0.620674	< 0.001	2.Negative Relation
5mc Score	IL21R	-0.538707	< 0.001	2.Negative Relation
5mc Score	SLC15A3	-0.570527	< 0.001	2.Negative Relation
5mc Score	FGL2	-0.524452	< 0.001	2.Negative Relation

## Sheet: C
Correlations between 5mC score and TIICs in six algorithms
TIICs	Algorithms	5mC Score	Spearman R	p.value
B.cell.memory	CIBERSORT	5mC Score	0.0745101	0.136854
B.cell.naive	CIBERSORT	5mC Score	0.0910971	0.0687551
B.cell.plasma	CIBERSORT	5mC Score	0.382698	2.22e-15
Eosinophil	CIBERSORT	5mC Score	0.0651646	0.193397
Macrophage.M0	CIBERSORT	5mC Score	-0.291348	2.88e-09
Macrophage.M1	CIBERSORT	5mC Score	-0.453179	0
Macrophage.M2	CIBERSORT	5mC Score	-0.246919	5.72e-07
Mast.cell.activated	CIBERSORT	5mC Score	0.15346	0.00208505
Mast.cell.resting	CIBERSORT	5mC Score	-0.136584	0.00621969
Monocyte	CIBERSORT	5mC Score	0.176912	0.000377621
Myeloid.dendritic.cell.activated	CIBERSORT	5mC Score	0.347064	9.15e-13
Myeloid.dendritic.cell.resting	CIBERSORT	5mC Score	-0.0932576	0.0624093
Neutrophil	CIBERSORT	5mC Score	-0.241511	1.02e-06
NK.cell.activated	CIBERSORT	5mC Score	-0.158512	0.00147046
NK.cell.resting	CIBERSORT	5mC Score	0.127922	0.0104382
T.cell.CD4..memory.activated	CIBERSORT	5mC Score	-0.446403	0
T.cell.CD4..memory.resting	CIBERSORT	5mC Score	-0.0195519	0.696647
T.cell.CD4..naive	CIBERSORT	5mC Score	0.307611	3.26e-10
T.cell.CD8.	CIBERSORT	5mC Score	0.00229981	0.963428
T.cell.follicular.helper	CIBERSORT	5mC Score	0.168065	0.000738657
T.cell.gamma.delta	CIBERSORT	5mC Score	-0.0791203	0.114122
T.cell.regulatory..Tregs.	CIBERSORT	5mC Score	0.307776	3.18e-10
B.cell.memory	CIBERSORT.ABS	5mC Score	-0.0107683	0.830003
B.cell.naive	CIBERSORT.ABS	5mC Score	0.00287579	0.954278
B.cell.plasma	CIBERSORT.ABS	5mC Score	0.0283059	0.572442
Eosinophil	CIBERSORT.ABS	5mC Score	0.0585692	0.242516
Macrophage.M0	CIBERSORT.ABS	5mC Score	-0.40654	0
Macrophage.M1	CIBERSORT.ABS	5mC Score	-0.528699	0
Macrophage.M2	CIBERSORT.ABS	5mC Score	-0.564092	0
Mast.cell.activated	CIBERSORT.ABS	5mC Score	0.0575304	0.250986
Mast.cell.resting	CIBERSORT.ABS	5mC Score	-0.268617	4.87e-08
Monocyte	CIBERSORT.ABS	5mC Score	-0.0333614	0.505843
Myeloid.dendritic.cell.activated	CIBERSORT.ABS	5mC Score	0.204897	3.64e-05
Myeloid.dendritic.cell.resting	CIBERSORT.ABS	5mC Score	-0.162634	0.00109752
Neutrophil	CIBERSORT.ABS	5mC Score	-0.307088	3.5e-10
NK.cell.activated	CIBERSORT.ABS	5mC Score	-0.441937	0
NK.cell.resting	CIBERSORT.ABS	5mC Score	0.0572469	0.253333
T.cell.CD4..memory.activated	CIBERSORT.ABS	5mC Score	-0.459741	0
T.cell.CD4..memory.resting	CIBERSORT.ABS	5mC Score	-0.212632	1.8e-05
T.cell.CD4..naive	CIBERSORT.ABS	5mC Score	0.300982	8.06e-10
T.cell.CD8.	CIBERSORT.ABS	5mC Score	-0.354486	2.75e-13
T.cell.follicular.helper	CIBERSORT.ABS	5mC Score	-0.36088	9.5e-14
T.cell.gamma.delta	CIBERSORT.ABS	5mC Score	-0.0940156	0.0603005
T.cell.regulatory..Tregs.	CIBERSORT.ABS	5mC Score	0.0454598	0.364503
B.cell	EPIC	5mC Score	-0.0146285	0.770539
Cancer.associated.fibroblast	EPIC	5mC Score	-0.483501	0
Endothelial.cell	EPIC	5mC Score	0.142276	0.00435646
Macrophage	EPIC	5mC Score	-0.568585	0
NK.cell	EPIC	5mC Score	-0.505839	0
T.cell.CD4.	EPIC	5mC Score	0.411558	0
T.cell.CD8.	EPIC	5mC Score	0.213594	1.64e-05
uncharacterized.cell	EPIC	5mC Score	0.276345	1.92e-08
B.cell	MCPCOUNTER	5mC Score	-0.110703	0.0268335
Cancer.associated.fibroblast	MCPCOUNTER	5mC Score	-0.586652	0
cytotoxicity.score	MCPCOUNTER	5mC Score	-0.617901	0
Endothelial.cell	MCPCOUNTER	5mC Score	-0.047465	0.343709
Macrophage.Monocyte	MCPCOUNTER	5mC Score	-0.649977	0
Monocyte	MCPCOUNTER	5mC Score	-0.649977	0
Myeloid.dendritic.cell	MCPCOUNTER	5mC Score	-0.429688	0
Neutrophil	MCPCOUNTER	5mC Score	0.120833	0.0156081
NK.cell	MCPCOUNTER	5mC Score	-0.55898	0
T.cell.CD8.	MCPCOUNTER	5mC Score	-0.384759	1.33e-15
T.cell	MCPCOUNTER	5mC Score	0.020942	0.676258
B.cell	QUANTISEQ	5mC Score	-0.0997326	0.0462196
Macrophage.M1	QUANTISEQ	5mC Score	-0.67669	0
Macrophage.M2	QUANTISEQ	5mC Score	-0.32042	5.3e-11
Monocyte	QUANTISEQ	5mC Score	-0.176781	0.000381486
Myeloid.dendritic.cell	QUANTISEQ	5mC Score	0.34067	2.51e-12
Neutrophil	QUANTISEQ	5mC Score	0.189635	0.000135907
NK.cell	QUANTISEQ	5mC Score	0.104837	0.0360856
T.cell.CD4...non.regulatory.	QUANTISEQ	5mC Score	0.162559	0.00110343
T.cell.CD8.	QUANTISEQ	5mC Score	-0.370316	1.91e-14
T.cell.regulatory..Tregs.	QUANTISEQ	5mC Score	-0.416374	0
uncharacterized.cell	QUANTISEQ	5mC Score	0.420027	0
B.cell	TIMER	5mC Score	0.109057	0.029197
Macrophage	TIMER	5mC Score	-0.323951	3.17e-11
Myeloid.dendritic.cell	TIMER	5mC Score	-0.759631	0
Neutrophil	TIMER	5mC Score	-0.706074	0
T.cell.CD4.	TIMER	5mC Score	-0.349218	6.47e-13
T.cell.CD8.	TIMER	5mC Score	-0.551118	0
B.cell.memory	XCELL	5mC Score	-0.305004	4.66e-10
B.cell.naive	XCELL	5mC Score	-0.0854485	0.0878695
B.cell.plasma	XCELL	5mC Score	0.142565	0.00427686
B.cell	XCELL	5mC Score	-0.315019	1.15e-10
Cancer.associated.fibroblast	XCELL	5mC Score	-0.301387	7.63e-10
Class.switched.memory.B.cell	XCELL	5mC Score	0.0196011	0.69592
Common.lymphoid.progenitor	XCELL	5mC Score	-0.109817	0.0280841
Common.myeloid.progenitor	XCELL	5mC Score	-0.0877599	0.0795867
Endothelial.cell	XCELL	5mC Score	-0.00653156	0.896389
Eosinophil	XCELL	5mC Score	0.395567	2.22e-16
Granulocyte.monocyte.progenitor	XCELL	5mC Score	-0.23619	1.78e-06
Hematopoietic.stem.cell	XCELL	5mC Score	0.0652235	0.192993
immune.score	XCELL	5mC Score	-0.473909	0
Macrophage.M1	XCELL	5mC Score	-0.598449	0
Macrophage.M2	XCELL	5mC Score	-0.320649	5.13e-11
Macrophage	XCELL	5mC Score	-0.602387	0
Mast.cell	XCELL	5mC Score	-0.0960991	0.0548056
microenvironment.score	XCELL	5mC Score	-0.469926	0
Monocyte	XCELL	5mC Score	-0.549229	0
Myeloid.dendritic.cell.activated	XCELL	5mC Score	-0.578687	0
Myeloid.dendritic.cell	XCELL	5mC Score	-0.427445	0
Neutrophil	XCELL	5mC Score	-0.00236817	0.962342
NK.cell	XCELL	5mC Score	0.0504127	0.314542
Plasmacytoid.dendritic.cell	XCELL	5mC Score	-0.520658	0
stroma.score	XCELL	5mC Score	-0.195095	8.58e-05
T.cell.CD4...non.regulatory.	XCELL	5mC Score	-0.00802762	0.87284
T.cell.CD4..central.memory	XCELL	5mC Score	0.42949	0
T.cell.CD4..effector.memory	XCELL	5mC Score	0.0137921	0.783322
T.cell.CD4..memory	XCELL	5mC Score	-0.178914	0.000322968
T.cell.CD4..naive	XCELL	5mC Score	0.145513	0.00353766
T.cell.CD4..Th1	XCELL	5mC Score	-0.279112	1.36e-08
T.cell.CD4..Th2	XCELL	5mC Score	-0.655046	0
T.cell.CD8..central.memory	XCELL	5mC Score	-0.344943	1.28e-12
T.cell.CD8..effector.memory	XCELL	5mC Score	-0.252623	3.06e-07
T.cell.CD8..naive	XCELL	5mC Score	0.145475	0.00354644
T.cell.CD8.	XCELL	5mC Score	0.037293	0.457007
T.cell.gamma.delta	XCELL	5mC Score	0.0676001	0.177236
T.cell.NK	XCELL	5mC Score	-0.00933367	0.852372
T.cell.regulatory..Tregs.	XCELL	5mC Score	-0.114056	0.022523
