# Supplementary material for: 5mC regulator-mediated molecular subtypes depict the hallmarks of the tumor microenvironment and guide precision medicine in bladder cancer
Source: BMC Med. 2021 Nov 26;19:289. doi: 10.1186/s12916-021-02163-6 (PMC8627095; doi:10.1186/s12916-021-02163-6)
Supplement: Supplementary file 1 — Additional file 1: Table S1. (A) Datasets included in this study for identifying distinct 5mC methylation modification patterns. (B) Abbreviations of cancers in TCGA. (C) Basic information of TCGA-BLCA cohort. (D) Basic information of Xiangya cohort. (E) Basic information of GSE32894 cohort. (F) Basic information of GSE48075. (G) Basic information of E-MTAB-4321. (H) The purity of TCGA-BLCA samples. (I) T cell inflamed score algorithm. (J) The list of BLCA associated regulons. Table S2. (A) A total of 401 differentially expressed genes (DEGs) between 5mC subtypes and their prognostic value. Table S3. (A) GO analysis of 5mC gene signature. (B) KEGG analysis of 5mC gene signature. (C) The purity adjusted 5mC clusters. (D) Differential analysis of methylation probes between 5mC clusters. (E) The 5mC clusters specific differential methylation probes and genes. (F) The correlations between 5mC score and the 5mC cluster differential methylation probes. (G) Correlations between the 5mC score and the probes of 5mC genes. (H) Correlations between the 5mC score and the probes of Oncogenes. (I) Correlations between the 5mC score and the probes of Tumor suppressor genes. (J) Correlations between the 5mC score and the probes of Driver genes. (K) Correlations between the 5mC score and the probes of Kinase genes. (L) GO and KEGG analysis of the 5mC cluster specific genes. (M) Cancer specific hypermethylation sites. (N) Cancer specific hypomethylation sites. Table S4. (A) Correlations between the 5mC score and anticancer immunity cycles. (B) Correlations between the 5mC score and effector genes of several anticancer TIICs. (C) Correlations between the 5mC score and TIICs in six algorithms. Table S5. (A) Correlations between the 5mC score and 22 immune checkpoints; (B) Correlations between the 5mC score and enrichment scores of positive ICB response-related signatures. Table S6. (A) Correlations between the 5mC score and anticancer immunity cycles in the Xiangya cohort. (B) Correlat [file 12916_2021_2163_MOESM1_ESM.zip › Table S5R2.xlsx]

## Sheet: A
Correlations between 5mC score and 22 immune checkpoints
5mC score	Immune checkpoint	Spearman R	p.value	relation
5mC score	CD86	-0.66716	< 0.001	2.Negative Relation
5mC score	CD80	-0.651286	< 0.001	2.Negative Relation
5mC score	HAVCR2	-0.651073	< 0.001	2.Negative Relation
5mC score	LAG3	-0.591818	< 0.001	2.Negative Relation
5mC score	LAIR1	-0.590161	< 0.001	2.Negative Relation
5mC score	IDO1	-0.565873	< 0.001	2.Negative Relation
5mC score	CD274	-0.562901	< 0.001	2.Negative Relation
5mC score	CTLA4	-0.508946	< 0.001	2.Negative Relation
5mC score	PDCD1	-0.488386	< 0.001	2.Negative Relation
5mC score	PVR	-0.470719	< 0.001	2.Negative Relation
5mC score	TIGIT	-0.454602	< 0.001	2.Negative Relation
5mC score	CD200R1	-0.368896	< 0.001	2.Negative Relation
5mC score	CD276	-0.330067	< 0.001	2.Negative Relation
5mC score	BTLA	-0.329193	< 0.001	2.Negative Relation
5mC score	KIR3DL1	-0.263369	< 0.001	2.Negative Relation
5mC score	C10orf54	-0.241459	< 0.001	2.Negative Relation
5mC score	CD200	-0.16506	< 0.001	2.Negative Relation
5mC score	ADORA2A	-0.0760018	ns	2.Negative Relation
5mC score	PVRL2	-0.00101344	ns	2.Negative Relation
5mC score	LGALS3	0.0515819	ns	1.Positive Relation
5mC score	VTCN1	0.170763	< 0.001	1.Positive Relation
5mC score	CEACAM1	0.297319	< 0.001	1.Positive Relation

## Sheet: B
Correlations between 5mC score and enrichment scores of ICB response positively related signatures
5mC score	ICB response related signatures	Spearman R	p.value	relation
5mC score	Alcoholism	-0.0393038	ns	2.Negative Relation
5mC score	Base_excision_repair	-0.248906	< 0.001	2.Negative Relation
5mC score	Cell_cycle	-0.299433	< 0.001	2.Negative Relation
5mC score	Cytokine.cytokine_receptor_interaction	-0.471145	< 0.001	2.Negative Relation
5mC score	DNA_replication	-0.295159	< 0.001	2.Negative Relation
5mC score	Fanconi_anemia_pathway	-0.165751	< 0.001	2.Negative Relation
5mC score	Homologous_recombination	-0.199728	< 0.001	2.Negative Relation
5mC score	MicroRNAs_in_cancer	-0.284507	< 0.001	2.Negative Relation
5mC score	Mismatch_repair	-0.262311	< 0.001	2.Negative Relation
5mC score	Nucleotide_excision_repair	-0.223985	< 0.001	2.Negative Relation
5mC score	Oocyte_meiosis	-0.285428	< 0.001	2.Negative Relation
5mC score	p53_signaling_pathway	-0.199995	< 0.001	2.Negative Relation
5mC score	Progesterone.mediated_oocyte_maturation	-0.33844	< 0.001	2.Negative Relation
5mC score	Proteasome	-0.361674	< 0.001	2.Negative Relation
5mC score	Pyrimidine_metabolism	-0.418435	< 0.001	2.Negative Relation
5mC score	RNA_degradation	0.0590137	ns	1.Positive Relation
5mC score	Spliceosome	-0.116014	< 0.05	2.Negative Relation
5mC score	Systemic_lupus_erythematosus	-0.106238	< 0.05	2.Negative Relation
5mC score	Viral_carcinogenesis	-0.142573	< 0.01	2.Negative Relation
