# Supplementary material for: 5mC regulator-mediated molecular subtypes depict the hallmarks of the tumor microenvironment and guide precision medicine in bladder cancer
Source: BMC Med. 2021 Nov 26;19:289. doi: 10.1186/s12916-021-02163-6 (PMC8627095; doi:10.1186/s12916-021-02163-6)
Supplement: Supplementary file 1 — Additional file 1: Table S1. (A) Datasets included in this study for identifying distinct 5mC methylation modification patterns. (B) Abbreviations of cancers in TCGA. (C) Basic information of TCGA-BLCA cohort. (D) Basic information of Xiangya cohort. (E) Basic information of GSE32894 cohort. (F) Basic information of GSE48075. (G) Basic information of E-MTAB-4321. (H) The purity of TCGA-BLCA samples. (I) T cell inflamed score algorithm. (J) The list of BLCA associated regulons. Table S2. (A) A total of 401 differentially expressed genes (DEGs) between 5mC subtypes and their prognostic value. Table S3. (A) GO analysis of 5mC gene signature. (B) KEGG analysis of 5mC gene signature. (C) The purity adjusted 5mC clusters. (D) Differential analysis of methylation probes between 5mC clusters. (E) The 5mC clusters specific differential methylation probes and genes. (F) The correlations between 5mC score and the 5mC cluster differential methylation probes. (G) Correlations between the 5mC score and the probes of 5mC genes. (H) Correlations between the 5mC score and the probes of Oncogenes. (I) Correlations between the 5mC score and the probes of Tumor suppressor genes. (J) Correlations between the 5mC score and the probes of Driver genes. (K) Correlations between the 5mC score and the probes of Kinase genes. (L) GO and KEGG analysis of the 5mC cluster specific genes. (M) Cancer specific hypermethylation sites. (N) Cancer specific hypomethylation sites. Table S4. (A) Correlations between the 5mC score and anticancer immunity cycles. (B) Correlations between the 5mC score and effector genes of several anticancer TIICs. (C) Correlations between the 5mC score and TIICs in six algorithms. Table S5. (A) Correlations between the 5mC score and 22 immune checkpoints; (B) Correlations between the 5mC score and enrichment scores of positive ICB response-related signatures. Table S6. (A) Correlations between the 5mC score and anticancer immunity cycles in the Xiangya cohort. (B) Correlat [file 12916_2021_2163_MOESM1_ESM.zip › Table S6R2.xlsx]

## Sheet: A
Correlations between 5mC score and anti-cancer immunity cycles
5mC score	Anti-cancer immunity cycles	correlation	p.value	relation
5mC score	Step1.Release.of.cancer.cell.antigens	-0.824151	< 0.001	2.Negative Relation
5mC score	Step2.Cancer.antigen.presentation	0.323471	< 0.05	1.Positive Relation
5mC score	Step3.Priming.and.activation	-0.201538	ns	2.Negative Relation
5mC score	Step4.T cell.recruiting	-0.552355	< 0.001	2.Negative Relation
5mC score	Step4.CD4 T cell.recruiting	-0.494113	< 0.001	2.Negative Relation
5mC score	Step4.CD8 T cell.recruiting	-0.654765	< 0.001	2.Negative Relation
5mC score	Step4.Th1 cell.recruiting	-0.59457	< 0.001	2.Negative Relation
5mC score	Step4.Dendritic cell.recruiting	-0.53139	< 0.001	2.Negative Relation
5mC score	Step4.Th22 cell.recruiting	0.235643	ns	1.Positive Relation
5mC score	Step4.Macrophage.recruiting	-0.707187	< 0.001	2.Negative Relation
5mC score	Step4.Monocyte.recruiting	-0.529879	< 0.001	2.Negative Relation
5mC score	Step4.Neutrophil.recruiting	-0.447621	< 0.001	2.Negative Relation
5mC score	Step4.NK cell.recruiting	-0.622352	< 0.001	2.Negative Relation
5mC score	Step4.Eosinophil.recruiting	-0.450012	< 0.001	2.Negative Relation
5mC score	Step4.Basophil.recruiting	-0.60119	< 0.001	2.Negative Relation
5mC score	Step4.Th17 cell.recruiting	-0.131429	ns	2.Negative Relation
5mC score	Step4.B cell.recruiting	-0.00575302	ns	2.Negative Relation
5mC score	Step4.Th2 cell.recruiting	-0.0847591	ns	2.Negative Relation
5mC score	Step4.Treg cell.recruiting	-0.148989	ns	2.Negative Relation
5mC score	Step4.MDSC.recruiting	0.161473	ns	1.Positive Relation
5mC score	Step5.Infiltration.of immune.cells.into.tumors	-0.0686232	ns	2.Negative Relation
5mC score	Step6.Recognition.of.cancer.cells.by.T.cells	0.223804	ns	1.Positive Relation
5mC score	Step7.Killing.of.cancer.cells	0.0758278	ns	1.Positive Relation

## Sheet: B
Correlations between 5mC score and TIICs in six algorithms
TIICs	5mC score	correlation	p.value
B cell memory_CIBERSORT	5mC score	0.0219797	0.87108
B cell memory_CIBERSORT-ABS	5mC score	-0.0158088	0.907085
B cell memory_XCELL	5mC score	-0.0775799	0.566235
B cell naive_CIBERSORT	5mC score	0.186632	0.164507
B cell naive_CIBERSORT-ABS	5mC score	0.0713501	0.597902
B cell naive_XCELL	5mC score	-0.13666	0.31074
B cell plasma_CIBERSORT	5mC score	0.0604066	0.655334
B cell plasma_CIBERSORT-ABS	5mC score	-0.0567036	0.675249
B cell plasma_XCELL	5mC score	-0.0509328	0.706724
B cell_EPIC	5mC score	-0.149516	0.266972
B cell_MCPCOUNTER	5mC score	-0.116288	0.389
B cell_QUANTISEQ	5mC score	-0.169293	0.208057
B cell_TIMER	5mC score	0.320272	0.0151498
B cell_XCELL	5mC score	-0.0978063	0.469188
Cancer associated fibroblast_EPIC	5mC score	-0.580748	2.18116e-06
Cancer associated fibroblast_MCPCOUNTER	5mC score	-0.445459	0.000515902
Cancer associated fibroblast_XCELL	5mC score	-0.315416	0.0168513
Class-switched memory B cell_XCELL	5mC score	0.141376	0.29418
Common lymphoid progenitor_XCELL	5mC score	0.0103217	0.939258
Common myeloid progenitor_XCELL	5mC score	-0.0963453	0.475885
cytotoxicity score_MCPCOUNTER	5mC score	-0.700998	1.26442e-09
Endothelial cell_EPIC	5mC score	-0.190536	0.155697
Endothelial cell_MCPCOUNTER	5mC score	-0.200133	0.135531
Endothelial cell_XCELL	5mC score	-0.197462	0.140935
Eosinophil_CIBERSORT	5mC score	0.0925647	0.493446
Eosinophil_CIBERSORT-ABS	5mC score	-0.0177176	0.895924
Eosinophil_XCELL	5mC score	0.164539	0.2213
Granulocyte-monocyte progenitor_XCELL	5mC score	-0.519385	3.4747e-05
Hematopoietic stem cell_XCELL	5mC score	-0.245218	0.0659862
immune score_XCELL	5mC score	-0.528716	2.36036e-05
m5C.Score	5mC score	1	NA
Macrophage M0_CIBERSORT	5mC score	-0.52132	3.2099e-05
Macrophage M0_CIBERSORT-ABS	5mC score	-0.570676	3.57095e-06
Macrophage M1_CIBERSORT	5mC score	-0.589901	1.37351e-06
Macrophage M1_CIBERSORT-ABS	5mC score	-0.684251	4.40952e-09
Macrophage M1_QUANTISEQ	5mC score	-0.710454	6.00995e-10
Macrophage M1_XCELL	5mC score	-0.678902	6.45959e-09
Macrophage M2_CIBERSORT	5mC score	-0.12245	0.364186
Macrophage M2_CIBERSORT-ABS	5mC score	-0.596391	9.80895e-07
Macrophage M2_QUANTISEQ	5mC score	-0.330657	0.0119981
Macrophage M2_XCELL	5mC score	-0.116047	0.38999
Macrophage/Monocyte_MCPCOUNTER	5mC score	-0.609969	4.73298e-07
Macrophage_EPIC	5mC score	-0.591521	1.26366e-06
Macrophage_TIMER	5mC score	-0.224001	0.0939215
Macrophage_XCELL	5mC score	-0.608464	5.13973e-07
Mast cell activated_CIBERSORT	5mC score	-0.0289725	0.830597
Mast cell activated_CIBERSORT-ABS	5mC score	-0.0404173	0.765318
Mast cell resting_CIBERSORT	5mC score	-0.138526	0.304119
Mast cell resting_CIBERSORT-ABS	5mC score	-0.359209	0.00606713
Mast cell_XCELL	5mC score	-0.109451	0.417672
microenvironment score_XCELL	5mC score	-0.520099	3.37479e-05
Monocyte_CIBERSORT	5mC score	-0.0153995	0.90948
Monocyte_CIBERSORT-ABS	5mC score	-0.151181	0.261618
Monocyte_MCPCOUNTER	5mC score	-0.609969	4.73298e-07
Monocyte_QUANTISEQ	5mC score	-0.178328	0.184448
Monocyte_XCELL	5mC score	-0.670166	1.18501e-08
Myeloid dendritic cell activated_CIBERSORT	5mC score	0.17277	0.198729
Myeloid dendritic cell activated_CIBERSORT-ABS	5mC score	0.0285869	0.832818
Myeloid dendritic cell activated_XCELL	5mC score	-0.693976	2.1568e-09
Myeloid dendritic cell resting_CIBERSORT	5mC score	0.204309	0.127395
Myeloid dendritic cell resting_CIBERSORT-ABS	5mC score	0.0247837	0.854802
Myeloid dendritic cell_MCPCOUNTER	5mC score	-0.428269	0.000889193
Myeloid dendritic cell_QUANTISEQ	5mC score	0.294248	0.0263003
Myeloid dendritic cell_TIMER	5mC score	-0.633597	1.22352e-07
Myeloid dendritic cell_XCELL	5mC score	-0.538015	1.58707e-05
Neutrophil_CIBERSORT	5mC score	-0.0714258	0.597513
Neutrophil_CIBERSORT-ABS	5mC score	-0.160014	0.234442
Neutrophil_MCPCOUNTER	5mC score	0.326399	0.0132144
Neutrophil_QUANTISEQ	5mC score	0.372387	0.00433707
Neutrophil_TIMER	5mC score	-0.549892	9.39478e-06
Neutrophil_XCELL	5mC score	-0.134068	0.320093
NK cell activated_CIBERSORT	5mC score	-0.287115	0.0303517
NK cell activated_CIBERSORT-ABS	5mC score	-0.476631	0.000178177
NK cell resting_CIBERSORT	5mC score	0.322828	0.0143147
NK cell resting_CIBERSORT-ABS	5mC score	-0.0356669	0.792244
NK cell_EPIC	5mC score	-0.526191	2.62363e-05
NK cell_MCPCOUNTER	5mC score	-0.486755	0.000123347
NK cell_QUANTISEQ	5mC score	-0.0461834	0.733003
NK cell_XCELL	5mC score	-0.180474	0.179136
Plasmacytoid dendritic cell_XCELL	5mC score	-0.670155	1.18585e-08
stroma score_XCELL	5mC score	-0.308814	0.0194245
T cell CD4+ (non-regulatory)_QUANTISEQ	5mC score	0.00629515	0.962932
T cell CD4+ (non-regulatory)_XCELL	5mC score	-0.106514	0.430351
T cell CD4+ central memory_XCELL	5mC score	0.366598	0.00503472
T cell CD4+ effector memory_XCELL	5mC score	0.202	0.131846
T cell CD4+ memory activated_CIBERSORT	5mC score	-0.595199	1.04407e-06
T cell CD4+ memory activated_CIBERSORT-ABS	5mC score	-0.652206	3.87943e-08
T cell CD4+ memory resting_CIBERSORT	5mC score	-0.164328	0.221901
T cell CD4+ memory resting_CIBERSORT-ABS	5mC score	-0.432446	0.000781052
T cell CD4+ memory_XCELL	5mC score	-0.466847	0.000251501
T cell CD4+ naive_CIBERSORT	5mC score	0.258701	0.0520041
T cell CD4+ naive_CIBERSORT-ABS	5mC score	0.293115	0.026912
T cell CD4+ naive_XCELL	5mC score	-0.00481521	0.971642
T cell CD4+ Th1_XCELL	5mC score	-0.0663829	0.623697
T cell CD4+ Th2_XCELL	5mC score	-0.67791	6.92763e-09
T cell CD4+_EPIC	5mC score	0.520958	3.25795e-05
T cell CD4+_TIMER	5mC score	-0.225102	0.0922762
T cell CD8+ central memory_XCELL	5mC score	-0.34633	0.00831439
T cell CD8+ effector memory_XCELL	5mC score	-0.29747	0.0246253
T cell CD8+ naive_XCELL	5mC score	0.140435	0.297435
T cell CD8+_CIBERSORT	5mC score	0.205828	0.12453
T cell CD8+_CIBERSORT-ABS	5mC score	-0.282575	0.0331926
T cell CD8+_EPIC	5mC score	-0.131956	0.327847
T cell CD8+_MCPCOUNTER	5mC score	-0.283765	0.0324277
T cell CD8+_QUANTISEQ	5mC score	-0.396291	0.00227587
T cell CD8+_TIMER	5mC score	-0.413351	0.00139433
T cell CD8+_XCELL	5mC score	-0.207338	0.121728
T cell follicular helper_CIBERSORT	5mC score	0.421189	0.00110365
T cell follicular helper_CIBERSORT-ABS	5mC score	-0.0562535	0.677685
T cell gamma delta_CIBERSORT	5mC score	-0.292423	0.0272911
T cell gamma delta_CIBERSORT-ABS	5mC score	-0.338981	0.0098968
T cell gamma delta_XCELL	5mC score	0.132409	0.326173
T cell NK_XCELL	5mC score	-0.0612436	0.650865
T cell regulatory (Tregs)_CIBERSORT	5mC score	0.483295	0.000140047
T cell regulatory (Tregs)_CIBERSORT-ABS	5mC score	0.220371	0.0995127
T cell regulatory (Tregs)_QUANTISEQ	5mC score	-0.621371	2.4985e-07
T cell regulatory (Tregs)_XCELL	5mC score	-0.0318038	0.814323
T cell_MCPCOUNTER	5mC score	0.0201271	0.881866
uncharacterized cell_EPIC	5mC score	0.189684	0.157591
uncharacterized cell_QUANTISEQ	5mC score	0.548053	1.02024e-05

## Sheet: C
Correlations between 5mC score and positive ICB response-related signatures
5mC score	ICB response related signatures	correlation	p.value	relation
5mC score	Alcoholism	-0.223369	ns	2.Negative Relation
5mC score	Base_excision_repair	-0.175358	ns	2.Negative Relation
5mC score	Cell_cycle	-0.249516	ns	2.Negative Relation
5mC score	Cytokine.cytokine_receptor_interaction	-0.450258	< 0.001	2.Negative Relation
5mC score	DNA_replication	-0.264578	< 0.05	2.Negative Relation
5mC score	Fanconi_anemia_pathway	-0.124856	ns	2.Negative Relation
5mC score	Homologous_recombination	-0.211333	ns	2.Negative Relation
5mC score	MicroRNAs_in_cancer	-0.225889	ns	2.Negative Relation
5mC score	Mismatch_repair	-0.267476	< 0.05	2.Negative Relation
5mC score	Nucleotide_excision_repair	-0.241494	ns	2.Negative Relation
5mC score	Oocyte_meiosis	-0.288711	< 0.05	2.Negative Relation
5mC score	p53_signaling_pathway	-0.240562	ns	2.Negative Relation
5mC score	Progesterone.mediated_oocyte_maturation	-0.28645	< 0.05	2.Negative Relation
5mC score	Proteasome	-0.502154	< 0.001	2.Negative Relation
5mC score	Pyrimidine_metabolism	-0.301501	< 0.05	2.Negative Relation
5mC score	RNA_degradation	-0.169474	ns	2.Negative Relation
5mC score	Spliceosome	-0.315225	< 0.05	2.Negative Relation
5mC score	Systemic_lupus_erythematosus	-0.285544	< 0.05	2.Negative Relation
5mC score	Viral_carcinogenesis	-0.206029	ns	2.Negative Relation
