# Supplementary material for: 5mC regulator-mediated molecular subtypes depict the hallmarks of the tumor microenvironment and guide precision medicine in bladder cancer
Source: BMC Med. 2021 Nov 26;19:289. doi: 10.1186/s12916-021-02163-6 (PMC8627095; doi:10.1186/s12916-021-02163-6)
Supplement: Supplementary file 1 — Additional file 1: Table S1. (A) Datasets included in this study for identifying distinct 5mC methylation modification patterns. (B) Abbreviations of cancers in TCGA. (C) Basic information of TCGA-BLCA cohort. (D) Basic information of Xiangya cohort. (E) Basic information of GSE32894 cohort. (F) Basic information of GSE48075. (G) Basic information of E-MTAB-4321. (H) The purity of TCGA-BLCA samples. (I) T cell inflamed score algorithm. (J) The list of BLCA associated regulons. Table S2. (A) A total of 401 differentially expressed genes (DEGs) between 5mC subtypes and their prognostic value. Table S3. (A) GO analysis of 5mC gene signature. (B) KEGG analysis of 5mC gene signature. (C) The purity adjusted 5mC clusters. (D) Differential analysis of methylation probes between 5mC clusters. (E) The 5mC clusters specific differential methylation probes and genes. (F) The correlations between 5mC score and the 5mC cluster differential methylation probes. (G) Correlations between the 5mC score and the probes of 5mC genes. (H) Correlations between the 5mC score and the probes of Oncogenes. (I) Correlations between the 5mC score and the probes of Tumor suppressor genes. (J) Correlations between the 5mC score and the probes of Driver genes. (K) Correlations between the 5mC score and the probes of Kinase genes. (L) GO and KEGG analysis of the 5mC cluster specific genes. (M) Cancer specific hypermethylation sites. (N) Cancer specific hypomethylation sites. Table S4. (A) Correlations between the 5mC score and anticancer immunity cycles. (B) Correlations between the 5mC score and effector genes of several anticancer TIICs. (C) Correlations between the 5mC score and TIICs in six algorithms. Table S5. (A) Correlations between the 5mC score and 22 immune checkpoints; (B) Correlations between the 5mC score and enrichment scores of positive ICB response-related signatures. Table S6. (A) Correlations between the 5mC score and anticancer immunity cycles in the Xiangya cohort. (B) Correlat [file 12916_2021_2163_MOESM1_ESM.zip › Table S7R2.xlsx]

## Sheet: A
The calculated 5mC score in pan-cancers
ID	Survival time	Survival status	5mC Score	5mC.Score.group	CancerType
TCGA-OR-A5J1-01A	1355	1	-1.97162	5mc.Score.Low	ACC
TCGA-OR-A5J2-01A	1677	1	0.43632	5mc.Score.High	ACC
TCGA-OR-A5J3-01A	2091	0	-3.63381	5mc.Score.Low	ACC
TCGA-OR-A5J5-01A	365	1	-4.87983	5mc.Score.Low	ACC
TCGA-OR-A5J6-01A	2703	0	4.33657	5mc.Score.High	ACC
TCGA-OR-A5J7-01A	490	1	-5.39985	5mc.Score.Low	ACC
TCGA-OR-A5J8-01A	579	1	30.7691	5mc.Score.High	ACC
TCGA-OR-A5J9-01A	1352	0	-5.03233	5mc.Score.Low	ACC
TCGA-OR-A5JA-01A	922	1	-1.91253	5mc.Score.Low	ACC
TCGA-OR-A5JB-01A	551	1	43.1277	5mc.Score.High	ACC
TCGA-OR-A5JC-01A	1750	1	-2.66999	5mc.Score.Low	ACC
TCGA-OR-A5JD-01A	3038	0	2.58257	5mc.Score.High	ACC
TCGA-OR-A5JE-01A	2105	1	-0.982027	5mc.Score.High	ACC
TCGA-OR-A5JF-01A	2015	0	-5.94173	5mc.Score.Low	ACC
TCGA-OR-A5JG-01A	541	1	-1.51803	5mc.Score.High	ACC
TCGA-OR-A5JI-01A	2331	0	0.593309	5mc.Score.High	ACC
TCGA-OR-A5JJ-01A	490	1	-3.11481	5mc.Score.Low	ACC
TCGA-OR-A5JK-01A	1497	0	5.65425	5mc.Score.High	ACC
TCGA-OR-A5JL-01A	2056	0	-1.74218	5mc.Score.High	ACC
TCGA-OR-A5JM-01A	562	1	-5.54724	5mc.Score.Low	ACC
TCGA-OR-A5JO-01A	1194	0	16.1927	5mc.Score.High	ACC
TCGA-OR-A5JP-01A	464	0	-0.997212	5mc.Score.High	ACC
TCGA-OR-A5JQ-01A	1103	0	4.41031	5mc.Score.High	ACC
TCGA-OR-A5JR-01A	3688	0	-0.669723	5mc.Score.High	ACC
TCGA-OR-A5JS-01A	383	0	-5.22654	5mc.Score.Low	ACC
TCGA-OR-A5JT-01A	907	0	-1.52536	5mc.Score.High	ACC
TCGA-OR-A5JV-01A	2023	0	6.70589	5mc.Score.High	ACC
TCGA-OR-A5JW-01A	2202	0	-4.41906	5mc.Score.Low	ACC
TCGA-OR-A5JX-01A	950	0	-3.38032	5mc.Score.Low	ACC
TCGA-OR-A5JY-01A	552	1	1.87719	5mc.Score.High	ACC
TCGA-OR-A5JZ-01A	822	0	-0.10077	5mc.Score.High	ACC
TCGA-OR-A5K0-01A	1029	0	-2.60089	5mc.Score.Low	ACC
TCGA-OR-A5K1-01A	3289	0	-1.52313	5mc.Score.High	ACC
TCGA-OR-A5K2-01A	994	1	-2.24998	5mc.Score.Low	ACC
TCGA-OR-A5K3-01A	3465	0	-1.71673	5mc.Score.High	ACC
TCGA-OR-A5K4-01A	1082	0	-4.47001	5mc.Score.Low	ACC
TCGA-OR-A5K5-01A	498	1	-2.85386	5mc.Score.Low	ACC
TCGA-OR-A5K6-01A	1493	0	-2.15028	5mc.Score.Low	ACC
TCGA-OR-A5K8-01A	749	0	-5.24799	5mc.Score.Low	ACC
TCGA-OR-A5K9-01A	344	1	-5.17021	5mc.Score.Low	ACC
TCGA-OR-A5KO-01A	1414	0	-6.19659	5mc.Score.Low	ACC
TCGA-OR-A5KT-01A	2895	0	9.37213	5mc.Score.High	ACC
TCGA-OR-A5KU-01A	4673	0	-4.55697	5mc.Score.Low	ACC
TCGA-OR-A5KV-01A	3878	0	-5.68175	5mc.Score.Low	ACC
TCGA-OR-A5KW-01A	2076	0	-3.9389	5mc.Score.Low	ACC
TCGA-OR-A5KX-01A	1364	0	-3.98566	5mc.Score.Low	ACC
TCGA-OR-A5KY-01A	391	1	-2.15781	5mc.Score.Low	ACC
TCGA-OR-A5KZ-01A	125	1	1.00835	5mc.Score.High	ACC
TCGA-OR-A5L3-01A	4628	0	-5.51712	5mc.Score.Low	ACC
TCGA-OR-A5L4-01A	967	0	-2.05603	5mc.Score.Low	ACC
TCGA-OR-A5L5-01A	1317	0	2.8251	5mc.Score.High	ACC
TCGA-OR-A5L6-01A	861	0	-2.52462	5mc.Score.Low	ACC
TCGA-OR-A5L8-01A	885	0	-5.56511	5mc.Score.Low	ACC
TCGA-OR-A5L9-01A	871	0	-2.59878	5mc.Score.Low	ACC
TCGA-OR-A5LA-01A	719	0	0.660695	5mc.Score.High	ACC
TCGA-OR-A5LB-01A	1204	1	-6.17708	5mc.Score.Low	ACC
TCGA-OR-A5LC-01A	159	1	-1.9291	5mc.Score.Low	ACC
TCGA-OR-A5LD-01A	1197	1	-6.09963	5mc.Score.Low	ACC
TCGA-OR-A5LE-01A	662	1	-6.9748	5mc.Score.Low	ACC
TCGA-OR-A5LG-01A	1589	0	0.683749	5mc.Score.High	ACC
TCGA-OR-A5LH-01A	2385	1	0.690221	5mc.Score.High	ACC
TCGA-OR-A5LJ-01A	1105	1	-3.54594	5mc.Score.Low	ACC
TCGA-OR-A5LK-01A	2740	0	5.86719	5mc.Score.High	ACC
TCGA-OR-A5LL-01A	1613	1	-4.0219	5mc.Score.Low	ACC
TCGA-OR-A5LM-01A	1858	0	-2.12125	5mc.Score.Low	ACC
TCGA-OR-A5LN-01A	2342	0	0.585299	5mc.Score.High	ACC
TCGA-OR-A5LO-01A	2405	1	-6.70595	5mc.Score.Low	ACC
TCGA-OR-A5LP-01A	1857	0	4.30423	5mc.Score.High	ACC
TCGA-OR-A5LR-01A	853	0	-1.46342	5mc.Score.High	ACC
TCGA-OR-A5LS-01A	1096	0	-5.39226	5mc.Score.Low	ACC
TCGA-OR-A5LT-01A	549	0	-3.49581	5mc.Score.Low	ACC
TCGA-OU-A5PI-01A	1171	0	-4.12687	5mc.Score.Low	ACC
TCGA-P6-A5OF-01A	207	1	-1.67084	5mc.Score.High	ACC
TCGA-P6-A5OG-01A	383	1	33.778	5mc.Score.High	ACC
TCGA-PA-A5YG-01A	756	0	4.3473	5mc.Score.High	ACC
TCGA-PK-A5H8-01A	3623	0	-1.18633	5mc.Score.High	ACC
TCGA-PK-A5H9-01A	616	0	5.00869	5mc.Score.High	ACC
TCGA-PK-A5HA-01A	1201	0	4.73213	5mc.Score.High	ACC
TCGA-PK-A5HB-01A	1293	0	-2.2104	5mc.Score.Low	ACC
TCGA-3C-AAAU-01A	4047	0	-9.51697	5mc.Score.Low	BRCA
TCGA-3C-AALI-01A	4005	0	0.715948	5mc.Score.High	BRCA
TCGA-3C-AALJ-01A	1474	0	-3.42086	5mc.Score.High	BRCA
TCGA-3C-AALK-01A	1448	0	-3.69814	5mc.Score.High	BRCA
TCGA-4H-AAAK-01A	348	0	-2.64447	5mc.Score.High	BRCA
TCGA-5L-AAT0-01A	1477	0	-2.19974	5mc.Score.High	BRCA
TCGA-5L-AAT1-01A	1471	0	4.09021	5mc.Score.High	BRCA
TCGA-5T-A9QA-01A	303	0	-9.00981	5mc.Score.Low	BRCA
TCGA-A1-A0SB-01A	259	0	-2.95713	5mc.Score.High	BRCA
TCGA-A1-A0SD-01A	437	0	-1.51789	5mc.Score.High	BRCA
TCGA-A1-A0SE-01A	1321	0	-5.7659	5mc.Score.High	BRCA
TCGA-A1-A0SF-01A	1463	0	-4.32661	5mc.Score.High	BRCA
TCGA-A1-A0SG-01A	434	0	-5.77082	5mc.Score.High	BRCA
TCGA-A1-A0SH-01A	1437	0	-1.47812	5mc.Score.High	BRCA
TCGA-A1-A0SI-01A	635	0	1.84006	5mc.Score.High	BRCA
TCGA-A1-A0SJ-01A	416	0	-4.28445	5mc.Score.High	BRCA
TCGA-A1-A0SK-01A	967	1	-3.77583	5mc.Score.High	BRCA
TCGA-A1-A0SM-01A	242	0	-3.3655	5mc.Score.High	BRCA
TCGA-A1-A0SN-01A	1196	0	-0.953843	5mc.Score.High	BRCA
TCGA-A1-A0SO-01A	852	0	-1.67934	5mc.Score.High	BRCA
TCGA-A1-A0SP-01A	584	0	13.1146	5mc.Score.High	BRCA
TCGA-A1-A0SQ-01A	554	0	-7.21021	5mc.Score.Low	BRCA
TCGA-A2-A04N-01A	4354	0	-5.69432	5mc.Score.High	BRCA
TCGA-A2-A04P-01A	548	1	4.71325	5mc.Score.High	BRCA
TCGA-A2-A04Q-01A	2385	0	15.46	5mc.Score.High	BRCA
TCGA-A2-A04R-01A	3709	0	-10.3939	5mc.Score.Low	BRCA
TCGA-A2-A04T-01A	2246	0	12.2791	5mc.Score.High	BRCA
TCGA-A2-A04U-01A	2654	0	1.13355	5mc.Score.High	BRCA
TCGA-A2-A04V-01A	1920	1	-6.98778	5mc.Score.Low	BRCA
TCGA-A2-A04W-01A	3102	0	-0.777394	5mc.Score.High	BRCA
TCGA-A2-A04X-01A	1686	0	0.967075	5mc.Score.High	BRCA
TCGA-A2-A04Y-01A	1099	0	-1.98616	5mc.Score.High	BRCA
TCGA-A2-A0CK-01A	4159	0	-4.91084	5mc.Score.High	BRCA
TCGA-A2-A0CL-01A	3015	0	8.68472	5mc.Score.High	BRCA
TCGA-A2-A0CM-01A	754	1	17.175	5mc.Score.High	BRCA
TCGA-A2-A0CO-01A	1468	1	3.05641	5mc.Score.High	BRCA
TCGA-A2-A0CP-01A	2813	0	-3.30197	5mc.Score.High	BRCA
TCGA-A2-A0CQ-01A	2695	0	-6.98464	5mc.Score.Low	BRCA
TCGA-A2-A0CR-01A	3283	0	4.92089	5mc.Score.High	BRCA
TCGA-A2-A0CS-01A	2348	1	-5.30412	5mc.Score.High	BRCA
TCGA-A2-A0CT-01A	2289	0	-3.75789	5mc.Score.High	BRCA
TCGA-A2-A0CU-01A	158	1	-8.49222	5mc.Score.Low	BRCA
TCGA-A2-A0CV-01A	3011	0	0.502034	5mc.Score.High	BRCA
TCGA-A2-A0CW-01A	3283	0	-3.69779	5mc.Score.High	BRCA
TCGA-A2-A0CX-01A	1728	0	2.19476	5mc.Score.High	BRCA
TCGA-A2-A0CY-01A	1673	0	-4.05676	5mc.Score.High	BRCA
TCGA-A2-A0CZ-01A	1616	0	0.810443	5mc.Score.High	BRCA
TCGA-A2-A0D0-01A	2048	0	11.2308	5mc.Score.High	BRCA
TCGA-A2-A0D1-01A	1051	0	-7.15512	5mc.Score.Low	BRCA
TCGA-A2-A0D2-01A	1027	0	9.55649	5mc.Score.High	BRCA
TCGA-A2-A0D3-01A	1873	0	-5.85913	5mc.Score.High	BRCA
TCGA-A2-A0D4-01A	767	0	-9.89749	5mc.Score.Low	BRCA
TCGA-A2-A0EM-01A	3094	0	-5.93048	5mc.Score.High	BRCA
TCGA-A2-A0EN-01A	4088	0	3.27083	5mc.Score.High	BRCA
TCGA-A2-A0EO-01A	2442	0	-0.709437	5mc.Score.High	BRCA
TCGA-A2-A0EP-01A	3603	0	12.4936	5mc.Score.High	BRCA
TCGA-A2-A0EQ-01A	2426	0	5.03766	5mc.Score.High	BRCA
TCGA-A2-A0ER-01A	2263	0	-8.47954	5mc.Score.Low	BRCA
TCGA-A2-A0ES-01A	2190	0	1.3134	5mc.Score.High	BRCA
TCGA-A2-A0ET-01A	1066	0	-7.28675	5mc.Score.Low	BRCA
TCGA-A2-A0EU-01A	1043	0	-3.19396	5mc.Score.High	BRCA
TCGA-A2-A0EV-01A	968	0	0.752662	5mc.Score.High	BRCA
TCGA-A2-A0EW-01A	1884	1	0.820915	5mc.Score.High	BRCA
TCGA-A2-A0EX-01A	752	0	-4.99796	5mc.Score.High	BRCA
TCGA-A2-A0EY-01A	1925	0	-0.617681	5mc.Score.High	BRCA
TCGA-A2-A0ST-01A	3017	0	18.426	5mc.Score.High	BRCA
TCGA-A2-A0SU-01A	1662	0	-4.44965	5mc.Score.High	BRCA
TCGA-A2-A0SV-01A	825	1	2.97289	5mc.Score.High	BRCA
TCGA-A2-A0SW-01A	1365	1	2.26441	5mc.Score.High	BRCA
TCGA-A2-A0SX-01A	1534	0	14.9646	5mc.Score.High	BRCA
TCGA-A2-A0SY-01A	1347	0	-0.659116	5mc.Score.High	BRCA
TCGA-A2-A0T0-01A	533	0	9.28467	5mc.Score.High	BRCA
TCGA-A2-A0T1-01A	521	0	7.4414	5mc.Score.High	BRCA
TCGA-A2-A0T2-01A	255	1	6.5954	5mc.Score.High	BRCA
TCGA-A2-A0T3-01A	1516	0	-6.04509	5mc.Score.High	BRCA
TCGA-A2-A0T4-01A	624	0	-0.212124	5mc.Score.High	BRCA
TCGA-A2-A0T5-01A	531	0	-3.73164	5mc.Score.High	BRCA
TCGA-A2-A0T6-01A	575	0	1.34122	5mc.Score.High	BRCA
TCGA-A2-A0T7-01A	631	0	1.54249	5mc.Score.High	BRCA
TCGA-A2-A0YC-01A	990	0	-3.86674	5mc.Score.High	BRCA
TCGA-A2-A0YD-01A	769	0	0.829705	5mc.Score.High	BRCA
TCGA-A2-A0YE-01A	554	0	4.16212	5mc.Score.High	BRCA
TCGA-A2-A0YF-01A	1535	0	-4.39937	5mc.Score.High	BRCA
TCGA-A2-A0YG-01A	666	0	-4.23679	5mc.Score.High	BRCA
TCGA-A2-A0YH-01A	659	0	4.80806	5mc.Score.High	BRCA
TCGA-A2-A0YI-01A	1505	0	-0.340209	5mc.Score.High	BRCA
TCGA-A2-A0YJ-01A	566	0	5.88056	5mc.Score.High	BRCA
TCGA-A2-A0YK-01A	588	0	5.38532	5mc.Score.High	BRCA
TCGA-A2-A0YL-01A	1474	0	-0.218107	5mc.Score.High	BRCA
TCGA-A2-A0YM-01A	965	0	16.5606	5mc.Score.High	BRCA
TCGA-A2-A0YT-01A	723	1	-3.37935	5mc.Score.High	BRCA
TCGA-A2-A1FV-01A	714	0	-9.96116	5mc.Score.Low	BRCA
TCGA-A2-A1FW-01A	528	0	-5.7732	5mc.Score.High	BRCA
TCGA-A2-A1FX-01A	1847	0	-5.37566	5mc.Score.High	BRCA
TCGA-A2-A1FZ-01A	683	0	-0.342515	5mc.Score.High	BRCA
TCGA-A2-A1G0-01A	616	0	-3.96318	5mc.Score.High	BRCA
TCGA-A2-A1G1-01A	584	0	17.5815	5mc.Score.High	BRCA
TCGA-A2-A1G4-01A	595	0	-7.28186	5mc.Score.Low	BRCA
TCGA-A2-A1G6-01A	501	0	1.09944	5mc.Score.High	BRCA
TCGA-A2-A259-01A	1596	0	0.035874	5mc.Score.High	BRCA
TCGA-A2-A25A-01A	3276	0	1.57286	5mc.Score.High	BRCA
TCGA-A2-A25B-01A	1291	0	-0.707512	5mc.Score.High	BRCA
TCGA-A2-A25C-01A	523	0	-4.54862	5mc.Score.High	BRCA
TCGA-A2-A25E-01A	3204	0	-6.00734	5mc.Score.High	BRCA
TCGA-A2-A25F-01A	322	0	20.4913	5mc.Score.High	BRCA
TCGA-A2-A3KC-01A	1102	0	-2.23345	5mc.Score.High	BRCA
TCGA-A2-A3KD-01A	1206	0	-4.0931	5mc.Score.High	BRCA
TCGA-A2-A3XS-01A	1032	1	6.31078	5mc.Score.High	BRCA
TCGA-A2-A3XT-01A	2770	0	11.8339	5mc.Score.High	BRCA
TCGA-A2-A3XU-01A	912	1	0.208791	5mc.Score.High	BRCA
TCGA-A2-A3XV-01A	996	0	-5.05214	5mc.Score.High	BRCA
TCGA-A2-A3XW-01A	1712	0	7.17989	5mc.Score.High	BRCA
TCGA-A2-A3XX-01A	1439	1	7.14346	5mc.Score.High	BRCA
TCGA-A2-A3XY-01A	1093	1	12.4891	5mc.Score.High	BRCA
TCGA-A2-A3XZ-01A	1532	0	3.94042	5mc.Score.High	BRCA
TCGA-A2-A3Y0-01A	1546	0	21.1728	5mc.Score.High	BRCA
TCGA-A2-A4RW-01A	222	0	-3.99112	5mc.Score.High	BRCA
TCGA-A2-A4RX-01A	742	0	13.7254	5mc.Score.High	BRCA
TCGA-A2-A4RY-01A	648	0	0.420324	5mc.Score.High	BRCA
TCGA-A2-A4S0-01A	706	0	-9.93014	5mc.Score.Low	BRCA
TCGA-A2-A4S1-01A	820	0	7.26518	5mc.Score.High	BRCA
TCGA-A2-A4S2-01A	643	0	-0.19844	5mc.Score.High	BRCA
TCGA-A2-A4S3-01A	666	0	-2.17496	5mc.Score.High	BRCA
TCGA-A7-A0CD-01A	1165	0	-9.90225	5mc.Score.Low	BRCA
TCGA-A7-A0CE-01A	1074	0	7.30773	5mc.Score.High	BRCA
TCGA-A7-A0CG-01A	1043	0	2.24167	5mc.Score.High	BRCA
TCGA-A7-A0CH-01A	1079	0	-5.23454	5mc.Score.High	BRCA
TCGA-A7-A0CJ-01A	931	0	-3.1093	5mc.Score.High	BRCA
TCGA-A7-A0D9-01A	1139	0	-6.11731	5mc.Score.Low	BRCA
TCGA-A7-A0DA-01A	1085	0	5.39587	5mc.Score.High	BRCA
TCGA-A7-A0DB-01A	1007	0	-1.03222	5mc.Score.High	BRCA
TCGA-A7-A0DB-01C	1007	0	-4.44131	5mc.Score.High	BRCA
TCGA-A7-A0DC-01A	906	0	-12.633	5mc.Score.Low	BRCA
TCGA-A7-A0DC-01B	906	0	-8.74694	5mc.Score.Low	BRCA
TCGA-A7-A13D-01A	965	0	5.64906	5mc.Score.High	BRCA
TCGA-A7-A13D-01B	965	0	10.4125	5mc.Score.High	BRCA
TCGA-A7-A13E-01A	614	1	6.05997	5mc.Score.High	BRCA
TCGA-A7-A13E-01B	614	1	12.7344	5mc.Score.High	BRCA
TCGA-A7-A13F-01A	765	0	-7.31577	5mc.Score.Low	BRCA
TCGA-A7-A13G-01B	718	0	-5.37523	5mc.Score.High	BRCA
TCGA-A7-A13H-01A	899	0	3.54348	5mc.Score.High	BRCA
TCGA-A7-A26E-01A	954	0	-3.64557	5mc.Score.High	BRCA
TCGA-A7-A26E-01B	954	0	-4.10283	5mc.Score.High	BRCA
TCGA-A7-A26F-01B	738	0	21.0884	5mc.Score.High	BRCA
TCGA-A7-A26G-01A	722	0	8.02763	5mc.Score.High	BRCA
TCGA-A7-A26H-01A	724	0	-1.3619	5mc.Score.High	BRCA
TCGA-A7-A26I-01B	661	0	12.1232	5mc.Score.High	BRCA
TCGA-A7-A26J-01A	627	0	-2.03825	5mc.Score.High	BRCA
TCGA-A7-A26J-01B	627	0	-0.356759	5mc.Score.High	BRCA
TCGA-A7-A2KD-01A	679	0	0.150026	5mc.Score.High	BRCA
TCGA-A7-A3IY-01A	345	0	5.92309	5mc.Score.High	BRCA
TCGA-A7-A3IZ-01A	322	0	-9.89831	5mc.Score.Low	BRCA
TCGA-A7-A3J0-01A	313	0	-2.39096	5mc.Score.High	BRCA
TCGA-A7-A3J1-01A	343	0	-0.892212	5mc.Score.High	BRCA
TCGA-A7-A3RF-01A	408	0	-10.8064	5mc.Score.Low	BRCA
TCGA-A7-A425-01A	447	0	0.242509	5mc.Score.High	BRCA
TCGA-A7-A426-01A	364	0	-3.61653	5mc.Score.High	BRCA
TCGA-A7-A4SA-01A	454	0	-0.221588	5mc.Score.High	BRCA
TCGA-A7-A4SB-01A	418	0	-9.76134	5mc.Score.Low	BRCA
TCGA-A7-A4SC-01A	446	0	-3.12292	5mc.Score.High	BRCA
TCGA-A7-A4SD-01A	441	0	15.1597	5mc.Score.High	BRCA
TCGA-A7-A4SE-01A	644	0	11.684	5mc.Score.High	BRCA
TCGA-A7-A4SF-01A	545	0	-6.69901	5mc.Score.Low	BRCA
TCGA-A7-A56D-01A	448	0	-0.163799	5mc.Score.High	BRCA
TCGA-A7-A5ZV-01A	368	0	8.21646	5mc.Score.High	BRCA
TCGA-A7-A5ZW-01A	326	0	-0.909741	5mc.Score.High	BRCA
TCGA-A7-A5ZX-01A	336	0	-4.18539	5mc.Score.High	BRCA
TCGA-A7-A6VV-01A	313	0	12.0454	5mc.Score.High	BRCA
TCGA-A7-A6VW-01A	285	0	14.6513	5mc.Score.High	BRCA
TCGA-A7-A6VX-01A	317	0	-3.88605	5mc.Score.High	BRCA
TCGA-A7-A6VY-01A	266	0	19.5976	5mc.Score.High	BRCA
TCGA-A8-A06O-01A	396	0	-4.09785	5mc.Score.High	BRCA
TCGA-A8-A06P-01A	396	0	-3.73271	5mc.Score.High	BRCA
TCGA-A8-A06Q-01A	31	0	-9.47369	5mc.Score.Low	BRCA
TCGA-A8-A06R-01A	547	0	2.8995	5mc.Score.High	BRCA
TCGA-A8-A06T-01A	1614	0	-4.79695	5mc.Score.High	BRCA
TCGA-A8-A06U-01A	883	1	-0.127316	5mc.Score.High	BRCA
TCGA-A8-A06X-01A	943	1	-1.67931	5mc.Score.High	BRCA
TCGA-A8-A06Y-01A	791	0	-11.0016	5mc.Score.Low	BRCA
TCGA-A8-A06Z-01A	31	0	-9.33555	5mc.Score.Low	BRCA
TCGA-A8-A075-01A	518	0	2.13659	5mc.Score.High	BRCA
TCGA-A8-A076-01A	1642	0	-1.82703	5mc.Score.High	BRCA
TCGA-A8-A079-01A	274	0	-6.96506	5mc.Score.Low	BRCA
TCGA-A8-A07B-01A	1308	0	-3.92964	5mc.Score.High	BRCA
TCGA-A8-A07C-01A	1034	0	6.45986	5mc.Score.High	BRCA
TCGA-A8-A07E-01A	608	0	1.4639	5mc.Score.High	BRCA
TCGA-A8-A07F-01A	577	0	-2.75513	5mc.Score.High	BRCA
TCGA-A8-A07G-01A	577	0	-1.84521	5mc.Score.High	BRCA
TCGA-A8-A07I-01A	426	0	0.764523	5mc.Score.High	BRCA
TCGA-A8-A07J-01A	365	0	1.24185	5mc.Score.High	BRCA
TCGA-A8-A07L-01A	975	0	-7.7539	5mc.Score.Low	BRCA
TCGA-A8-A07O-01A	304	0	10.8277	5mc.Score.High	BRCA
TCGA-A8-A07P-01A	334	0	-5.48451	5mc.Score.High	BRCA
TCGA-A8-A07R-01A	273	0	4.3799	5mc.Score.High	BRCA
TCGA-A8-A07S-01A	243	0	-5.99616	5mc.Score.High	BRCA
TCGA-A8-A07U-01A	760	0	18.9334	5mc.Score.High	BRCA
TCGA-A8-A07W-01A	304	0	-1.15648	5mc.Score.High	BRCA
TCGA-A8-A07Z-01A	1371	0	-6.01105	5mc.Score.High	BRCA
TCGA-A8-A082-01A	549	0	-6.04164	5mc.Score.High	BRCA
TCGA-A8-A084-01A	458	0	-4.15489	5mc.Score.High	BRCA
TCGA-A8-A085-01A	1124	0	-12.2453	5mc.Score.Low	BRCA
TCGA-A8-A086-01A	396	0	-4.92162	5mc.Score.High	BRCA
TCGA-A8-A08A-01A	30	0	-4.85953	5mc.Score.High	BRCA
TCGA-A8-A08B-01A	1156	0	-0.640277	5mc.Score.High	BRCA
TCGA-A8-A08C-01A	881	0	-7.34046	5mc.Score.Low	BRCA
TCGA-A8-A08F-01A	1004	0	3.83434	5mc.Score.High	BRCA
TCGA-A8-A08G-01A	607	0	-3.09524	5mc.Score.High	BRCA
TCGA-A8-A08I-01A	365	0	8.78666	5mc.Score.High	BRCA
TCGA-A8-A08J-01A	1127	1	-1.1947	5mc.Score.High	BRCA
TCGA-A8-A08L-01A	30	1	-0.156213	5mc.Score.High	BRCA
TCGA-A8-A08O-01A	943	0	-6.75463	5mc.Score.Low	BRCA
TCGA-A8-A08P-01A	943	0	7.34338	5mc.Score.High	BRCA
TCGA-A8-A08R-01A	30	0	14.2849	5mc.Score.High	BRCA
TCGA-A8-A08S-01A	1004	0	-5.41112	5mc.Score.High	BRCA
TCGA-A8-A08T-01A	3409	1	-6.50436	5mc.Score.Low	BRCA
TCGA-A8-A08X-01A	1308	0	8.9545	5mc.Score.High	BRCA
TCGA-A8-A08Z-01A	1217	0	2.60323	5mc.Score.High	BRCA
TCGA-A8-A091-01A	1004	0	-9.71432	5mc.Score.Low	BRCA
TCGA-A8-A092-01A	942	0	-3.5815	5mc.Score.High	BRCA
TCGA-A8-A093-01A	546	0	-9.3843	5mc.Score.Low	BRCA
TCGA-A8-A095-01A	1277	0	-3.70555	5mc.Score.High	BRCA
TCGA-A8-A097-01A	365	0	-0.185882	5mc.Score.High	BRCA
TCGA-A8-A099-01A	304	0	-7.57244	5mc.Score.Low	BRCA
TCGA-A8-A09A-01A	304	0	-1.41026	5mc.Score.High	BRCA
TCGA-A8-A09B-01A	365	0	-6.98824	5mc.Score.Low	BRCA
TCGA-A8-A09D-01A	1522	0	0.222264	5mc.Score.High	BRCA
TCGA-A8-A09E-01A	1492	0	-7.68839	5mc.Score.Low	BRCA
TCGA-A8-A09I-01A	1371	0	3.89655	5mc.Score.High	BRCA
TCGA-A8-A09K-01A	912	0	-6.09861	5mc.Score.Low	BRCA
TCGA-A8-A09M-01A	1006	0	-2.0131	5mc.Score.High	BRCA
TCGA-A8-A09N-01A	31	0	-5.825	5mc.Score.High	BRCA
TCGA-A8-A09Q-01A	761	0	1.20568	5mc.Score.High	BRCA
TCGA-A8-A09R-01A	273	0	1.76278	5mc.Score.High	BRCA
TCGA-A8-A09T-01A	579	0	-3.67721	5mc.Score.High	BRCA
TCGA-A8-A09V-01A	457	0	-9.871	5mc.Score.Low	BRCA
TCGA-A8-A09W-01A	30	0	-3.57191	5mc.Score.High	BRCA
TCGA-A8-A09X-01A	426	1	4.12842	5mc.Score.High	BRCA
TCGA-A8-A0A1-01A	365	0	4.05487	5mc.Score.High	BRCA
TCGA-A8-A0A2-01A	579	0	-5.63297	5mc.Score.High	BRCA
TCGA-A8-A0A4-01A	396	0	-4.1736	5mc.Score.High	BRCA
TCGA-A8-A0A6-01A	640	0	3.45834	5mc.Score.High	BRCA
TCGA-A8-A0A7-01A	30	0	10.8763	5mc.Score.High	BRCA
TCGA-A8-A0A9-01A	822	0	-4.00724	5mc.Score.High	BRCA
TCGA-A8-A0AB-01A	518	0	-9.99724	5mc.Score.Low	BRCA
TCGA-A8-A0AD-01A	1157	0	-3.96575	5mc.Score.High	BRCA
TCGA-AC-A23C-01A	585	0	-0.947644	5mc.Score.High	BRCA
TCGA-AC-A23E-01A	698	0	0.711709	5mc.Score.High	BRCA
TCGA-AC-A23G-01A	2248	0	4.46873	5mc.Score.High	BRCA
TCGA-AC-A2B8-01A	677	0	0.337301	5mc.Score.High	BRCA
TCGA-AC-A2BK-01A	2222	0	0.136133	5mc.Score.High	BRCA
TCGA-AC-A2BM-01A	3022	0	-4.95902	5mc.Score.High	BRCA
TCGA-AC-A2FB-01A	1234	0	3.07951	5mc.Score.High	BRCA
TCGA-AC-A2FE-01A	2636	1	2.71783	5mc.Score.High	BRCA
TCGA-AC-A2FF-01A	2759	0	1.25903	5mc.Score.High	BRCA
TCGA-AC-A2FG-01A	1853	0	-3.48859	5mc.Score.High	BRCA
TCGA-AC-A2FK-01A	2650	0	2.26433	5mc.Score.High	BRCA
TCGA-AC-A2FM-01A	792	1	-8.28883	5mc.Score.Low	BRCA
TCGA-AC-A2FO-01A	2255	0	0.0838988	5mc.Score.High	BRCA
TCGA-AC-A2QH-01B	1005	0	-0.290251	5mc.Score.High	BRCA
TCGA-AC-A2QI-01A	588	0	-1.03566	5mc.Score.High	BRCA
TCGA-AC-A2QJ-01A	446	1	14.8759	5mc.Score.High	BRCA
TCGA-AC-A3BB-01A	987	0	0.425268	5mc.Score.High	BRCA
TCGA-AC-A3EH-01A	197	1	-4.63908	5mc.Score.High	BRCA
TCGA-AC-A3HN-01A	496	0	1.39021	5mc.Score.High	BRCA
TCGA-AC-A3OD-01B	451	0	2.55191	5mc.Score.High	BRCA
TCGA-AC-A3QP-01A	675	0	0.152746	5mc.Score.High	BRCA
TCGA-AC-A3QQ-01B	734	0	-5.34687	5mc.Score.High	BRCA
TCGA-AC-A3TM-01A	762	0	-4.63957	5mc.Score.High	BRCA
TCGA-AC-A3TN-01A	456	0	-8.64002	5mc.Score.Low	BRCA
TCGA-AC-A3W5-01A	504	0	5.54531	5mc.Score.High	BRCA
TCGA-AC-A3W7-01A	471	0	-4.22788	5mc.Score.High	BRCA
TCGA-AC-A3YI-01A	707	0	4.1026	5mc.Score.High	BRCA
TCGA-AC-A3YJ-01A	754	0	-7.10012	5mc.Score.Low	BRCA
TCGA-AC-A4ZE-01A	890	0	-8.58273	5mc.Score.Low	BRCA
TCGA-AC-A5EH-01A	511	0	3.32292	5mc.Score.High	BRCA
TCGA-AC-A5XS-01A	588	0	1.49139	5mc.Score.High	BRCA
TCGA-AC-A5XU-01A	455	0	-6.48618	5mc.Score.Low	BRCA
TCGA-AC-A62V-01A	348	1	-6.86618	5mc.Score.Low	BRCA
TCGA-AC-A62X-01A	417	0	4.94663	5mc.Score.High	BRCA
TCGA-AC-A62Y-01A	530	0	-0.536825	5mc.Score.High	BRCA
TCGA-AC-A6IV-01A	568	0	4.07358	5mc.Score.High	BRCA
TCGA-AC-A6IW-01A	413	0	17.2781	5mc.Score.High	BRCA
TCGA-AC-A6IX-01A	373	0	-1.95048	5mc.Score.High	BRCA
TCGA-AC-A6IX-06A	373	0	-2.14662	5mc.Score.High	BRCA
TCGA-AC-A6NO-01A	51	0	-7.1923	5mc.Score.Low	BRCA
TCGA-AC-A7VB-01A	250	0	-11.5746	5mc.Score.Low	BRCA
TCGA-AC-A7VC-01A	1	0	1.97286	5mc.Score.High	BRCA
TCGA-AC-A8OP-01A	614	0	-5.18882	5mc.Score.High	BRCA
TCGA-AC-A8OQ-01A	34	0	11.9061	5mc.Score.High	BRCA
TCGA-AC-A8OR-01A	40	0	-5.38375	5mc.Score.High	BRCA
TCGA-AC-A8OS-01A	70	0	-1.48528	5mc.Score.High	BRCA
TCGA-AN-A03X-01A	10	0	-3.36452	5mc.Score.High	BRCA
TCGA-AN-A03Y-01A	10	0	-5.85708	5mc.Score.High	BRCA
TCGA-AN-A041-01A	7	0	-5.90931	5mc.Score.High	BRCA
TCGA-AN-A046-01A	10	0	0.71162	5mc.Score.High	BRCA
TCGA-AN-A049-01A	19	0	-2.20172	5mc.Score.High	BRCA
TCGA-AN-A04A-01A	90	0	-1.85453	5mc.Score.High	BRCA
TCGA-AN-A04C-01A	54	0	-0.891053	5mc.Score.High	BRCA
TCGA-AN-A04D-01A	52	0	-3.49523	5mc.Score.High	BRCA
TCGA-AN-A0AJ-01A	303	0	4.13262	5mc.Score.High	BRCA
TCGA-AN-A0AK-01A	224	0	-4.05976	5mc.Score.High	BRCA
TCGA-AN-A0AL-01A	227	0	7.14779	5mc.Score.High	BRCA
TCGA-AN-A0AM-01A	5	0	5.15964	5mc.Score.High	BRCA
TCGA-AN-A0AR-01A	10	0	-0.420722	5mc.Score.High	BRCA
TCGA-AN-A0AS-01A	10	0	0.640628	5mc.Score.High	BRCA
TCGA-AN-A0AT-01A	10	0	10.1525	5mc.Score.High	BRCA
TCGA-AN-A0FD-01A	196	0	-3.07138	5mc.Score.High	BRCA
TCGA-AN-A0FF-01A	172	0	-4.08537	5mc.Score.High	BRCA
TCGA-AN-A0FJ-01A	242	0	3.97033	5mc.Score.High	BRCA
TCGA-AN-A0FK-01A	213	0	-7.97762	5mc.Score.Low	BRCA
TCGA-AN-A0FL-01A	231	0	-2.84409	5mc.Score.High	BRCA
TCGA-AN-A0FN-01A	218	0	3.07591	5mc.Score.High	BRCA
TCGA-AN-A0FS-01A	210	0	-6.09343	5mc.Score.Low	BRCA
TCGA-AN-A0FT-01A	214	0	-4.78508	5mc.Score.High	BRCA
TCGA-AN-A0FV-01A	10	0	-3.71833	5mc.Score.High	BRCA
TCGA-AN-A0FW-01A	11	0	-6.21298	5mc.Score.Low	BRCA
TCGA-AN-A0FX-01A	10	0	5.3302	5mc.Score.High	BRCA
TCGA-AN-A0FY-01A	10	0	-4.6329	5mc.Score.High	BRCA
TCGA-AN-A0FZ-01A	10	0	-7.21417	5mc.Score.Low	BRCA
TCGA-AN-A0G0-01A	16	0	3.87221	5mc.Score.High	BRCA
TCGA-AN-A0XL-01A	163	0	-3.7167	5mc.Score.High	BRCA
TCGA-AN-A0XN-01A	10	0	4.7358	5mc.Score.High	BRCA
TCGA-AN-A0XO-01A	375	0	-6.22565	5mc.Score.Low	BRCA
TCGA-AN-A0XP-01A	9	0	-5.80349	5mc.Score.High	BRCA
TCGA-AN-A0XR-01A	10	0	-8.90379	5mc.Score.Low	BRCA
TCGA-AN-A0XS-01A	10	0	-2.04245	5mc.Score.High	BRCA
TCGA-AN-A0XT-01A	10	0	-10.771	5mc.Score.Low	BRCA
TCGA-AN-A0XU-01A	10	0	11.887	5mc.Score.High	BRCA
TCGA-AN-A0XV-01A	162	0	-3.37284	5mc.Score.High	BRCA
TCGA-AN-A0XW-01A	170	0	5.73149	5mc.Score.High	BRCA
TCGA-AO-A03L-01A	2442	0	-2.59567	5mc.Score.High	BRCA
TCGA-AO-A03M-01B	1866	0	3.83837	5mc.Score.High	BRCA
TCGA-AO-A03N-01B	2031	0	-6.48564	5mc.Score.Low	BRCA
TCGA-AO-A03O-01A	2483	1	-0.206822	5mc.Score.High	BRCA
TCGA-AO-A03P-01A	2911	1	-6.43599	5mc.Score.Low	BRCA
TCGA-AO-A03R-01A	2091	0	-2.49063	5mc.Score.High	BRCA
TCGA-AO-A03T-01A	2124	0	-5.41041	5mc.Score.High	BRCA
TCGA-AO-A03U-01B	1793	1	14.1705	5mc.Score.High	BRCA
TCGA-AO-A03V-01A	1351	0	-7.58449	5mc.Score.Low	BRCA
TCGA-AO-A0J2-01A	997	0	4.72265	5mc.Score.High	BRCA
TCGA-AO-A0J3-01A	651	0	-10.8132	5mc.Score.Low	BRCA
TCGA-AO-A0J4-01A	1587	0	13.3223	5mc.Score.High	BRCA
TCGA-AO-A0J5-01A	792	1	-4.77838	5mc.Score.High	BRCA
TCGA-AO-A0J6-01A	1140	0	15.5173	5mc.Score.High	BRCA
TCGA-AO-A0J7-01A	618	0	-9.59759	5mc.Score.Low	BRCA
TCGA-AO-A0J8-01A	680	0	-2.35488	5mc.Score.High	BRCA
TCGA-AO-A0J9-01A	1613	0	-0.248802	5mc.Score.High	BRCA
TCGA-AO-A0JA-01A	655	0	-1.04401	5mc.Score.High	BRCA
TCGA-AO-A0JB-01A	1542	0	-4.28282	5mc.Score.High	BRCA
TCGA-AO-A0JC-01A	1547	0	12.0875	5mc.Score.High	BRCA
TCGA-AO-A0JD-01A	2190	0	1.22379	5mc.Score.High	BRCA
TCGA-AO-A0JE-01A	2335	0	10.0507	5mc.Score.High	BRCA
TCGA-AO-A0JF-01A	1980	0	2.15398	5mc.Score.High	BRCA
TCGA-AO-A0JG-01A	798	0	-2.35217	5mc.Score.High	BRCA
TCGA-AO-A0JI-01A	1528	0	-11.6009	5mc.Score.Low	BRCA
TCGA-AO-A0JJ-01A	1887	0	0.115851	5mc.Score.High	BRCA
TCGA-AO-A0JL-01A	1683	0	-0.344926	5mc.Score.High	BRCA
TCGA-AO-A0JM-01A	2184	0	-1.67148	5mc.Score.High	BRCA
TCGA-AO-A124-01A	3506	0	7.8233	5mc.Score.High	BRCA
TCGA-AO-A125-01A	3456	0	-13.1579	5mc.Score.Low	BRCA
TCGA-AO-A126-01A	3307	0	-7.68291	5mc.Score.Low	BRCA
TCGA-AO-A128-01A	3248	0	22.6485	5mc.Score.High	BRCA
TCGA-AO-A129-01A	3286	0	12.6863	5mc.Score.High	BRCA
TCGA-AO-A12A-01A	3112	0	-1.96984	5mc.Score.High	BRCA
TCGA-AO-A12B-01A	2989	0	-9.12492	5mc.Score.Low	BRCA
TCGA-AO-A12C-01A	2372	0	-5.57168	5mc.Score.High	BRCA
TCGA-AO-A12D-01A	2515	0	8.73592	5mc.Score.High	BRCA
TCGA-AO-A12E-01A	2142	0	-1.58178	5mc.Score.High	BRCA
TCGA-AO-A12F-01A	1842	0	2.55738	5mc.Score.High	BRCA
TCGA-AO-A12G-01A	1639	0	-5.77779	5mc.Score.High	BRCA
TCGA-AO-A12H-01A	1234	0	-9.06742	5mc.Score.Low	BRCA
TCGA-AO-A1KO-01A	622	0	1.10067	5mc.Score.High	BRCA
TCGA-AO-A1KP-01A	2953	0	-12.147	5mc.Score.Low	BRCA
TCGA-AO-A1KQ-01A	1882	0	-2.44949	5mc.Score.High	BRCA
TCGA-AO-A1KR-01A	2513	0	3.01274	5mc.Score.High	BRCA
TCGA-AO-A1KS-01A	350	0	-4.68968	5mc.Score.High	BRCA
TCGA-AO-A1KT-01A	541	0	-1.9554	5mc.Score.High	BRCA
TCGA-AQ-A04H-01B	754	0	-7.43674	5mc.Score.Low	BRCA
TCGA-AQ-A04J-01A	819	0	10.7887	5mc.Score.High	BRCA
TCGA-AQ-A04L-01B	3957	0	-0.996492	5mc.Score.High	BRCA
TCGA-AQ-A0Y5-01A	172	1	-0.444541	5mc.Score.High	BRCA
TCGA-AQ-A1H2-01A	475	0	-6.59295	5mc.Score.Low	BRCA
TCGA-AQ-A1H3-01A	989	0	-2.36059	5mc.Score.High	BRCA
TCGA-AQ-A54N-01A	78	0	0.625582	5mc.Score.High	BRCA
TCGA-AQ-A54O-01A	1001	0	-7.21039	5mc.Score.Low	BRCA
TCGA-AQ-A7U7-01A	584	1	4.82863	5mc.Score.High	BRCA
TCGA-AR-A0TP-01A	4275	0	1.86672	5mc.Score.High	BRCA
TCGA-AR-A0TQ-01A	2991	0	-0.231544	5mc.Score.High	BRCA
TCGA-AR-A0TR-01A	160	1	-10.7467	5mc.Score.Low	BRCA
TCGA-AR-A0TS-01A	2558	0	13.0894	5mc.Score.High	BRCA
TCGA-AR-A0TT-01A	3316	0	7.29177	5mc.Score.High	BRCA
TCGA-AR-A0TU-01A	709	0	13.1461	5mc.Score.High	BRCA
TCGA-AR-A0TV-01A	2288	0	-1.56981	5mc.Score.High	BRCA
TCGA-AR-A0TW-01A	3009	0	0.72623	5mc.Score.High	BRCA
TCGA-AR-A0TX-01A	1972	0	3.87319	5mc.Score.High	BRCA
TCGA-AR-A0TY-01A	1699	1	-7.55429	5mc.Score.Low	BRCA
TCGA-AR-A0TZ-01A	3262	1	-7.75233	5mc.Score.Low	BRCA
TCGA-AR-A0U0-01A	1988	0	19.6901	5mc.Score.High	BRCA
TCGA-AR-A0U2-01A	2551	1	-2.75038	5mc.Score.High	BRCA
TCGA-AR-A0U3-01A	4080	0	-5.25827	5mc.Score.High	BRCA
TCGA-AR-A0U4-01A	3261	0	18.4165	5mc.Score.High	BRCA
TCGA-AR-A1AH-01A	3807	0	1.77036	5mc.Score.High	BRCA
TCGA-AR-A1AI-01A	3296	0	14.4691	5mc.Score.High	BRCA
TCGA-AR-A1AJ-01A	2383	0	23.576	5mc.Score.High	BRCA
TCGA-AR-A1AK-01A	3159	0	3.05869	5mc.Score.High	BRCA
TCGA-AR-A1AL-01A	2971	0	-1.39702	5mc.Score.High	BRCA
TCGA-AR-A1AM-01A	2991	0	-2.60142	5mc.Score.High	BRCA
TCGA-AR-A1AN-01A	2920	0	-2.56155	5mc.Score.High	BRCA
TCGA-AR-A1AO-01A	2618	0	17.8389	5mc.Score.High	BRCA
TCGA-AR-A1AP-01A	2856	0	0.600107	5mc.Score.High	BRCA
TCGA-AR-A1AQ-01A	3021	0	16.7229	5mc.Score.High	BRCA
TCGA-AR-A1AR-01A	524	1	13.8667	5mc.Score.High	BRCA
TCGA-AR-A1AS-01A	1150	0	-3.26066	5mc.Score.High	BRCA
TCGA-AR-A1AT-01A	1272	1	1.80002	5mc.Score.High	BRCA
TCGA-AR-A1AU-01A	2868	0	-2.88192	5mc.Score.High	BRCA
TCGA-AR-A1AV-01A	1864	0	-6.91745	5mc.Score.Low	BRCA
TCGA-AR-A1AW-01A	2632	0	10.4387	5mc.Score.High	BRCA
TCGA-AR-A1AX-01A	2629	0	2.64881	5mc.Score.High	BRCA
TCGA-AR-A1AY-01A	1026	0	6.28109	5mc.Score.High	BRCA
TCGA-AR-A24H-01A	4894	0	-2.2453	5mc.Score.High	BRCA
TCGA-AR-A24K-01A	1548	0	-8.63396	5mc.Score.Low	BRCA
TCGA-AR-A24L-01A	2866	1	-6.17652	5mc.Score.Low	BRCA
TCGA-AR-A24M-01A	3660	0	-3.84022	5mc.Score.High	BRCA
TCGA-AR-A24N-01A	3035	0	-5.301	5mc.Score.High	BRCA
TCGA-AR-A24O-01A	3607	0	0.996777	5mc.Score.High	BRCA
TCGA-AR-A24P-01A	84	0	-2.30659	5mc.Score.High	BRCA
TCGA-AR-A24Q-01A	3172	0	7.11561	5mc.Score.High	BRCA
TCGA-AR-A24R-01A	3430	0	-3.21107	5mc.Score.High	BRCA
TCGA-AR-A24S-01A	2976	0	4.59855	5mc.Score.High	BRCA
TCGA-AR-A24T-01A	3202	0	-2.35188	5mc.Score.High	BRCA
TCGA-AR-A24U-01A	3128	0	10.7907	5mc.Score.High	BRCA
TCGA-AR-A24V-01A	3203	0	0.634053	5mc.Score.High	BRCA
TCGA-AR-A24W-01A	1550	0	-2.55751	5mc.Score.High	BRCA
TCGA-AR-A24X-01A	3004	0	-4.00109	5mc.Score.High	BRCA
TCGA-AR-A24Z-01A	3001	0	-4.90273	5mc.Score.High	BRCA
TCGA-AR-A250-01A	2707	0	0.433398	5mc.Score.High	BRCA
TCGA-AR-A251-01A	3030	0	10.6138	5mc.Score.High	BRCA
TCGA-AR-A252-01A	2838	0	6.4711	5mc.Score.High	BRCA
TCGA-AR-A254-01A	2605	0	8.50087	5mc.Score.High	BRCA
TCGA-AR-A255-01A	2161	0	0.163363	5mc.Score.High	BRCA
TCGA-AR-A256-01A	2854	1	9.4093	5mc.Score.High	BRCA
TCGA-AR-A2LE-01A	5062	0	-9.00979	5mc.Score.Low	BRCA
TCGA-AR-A2LH-01A	616	1	10.1476	5mc.Score.High	BRCA
TCGA-AR-A2LJ-01A	2632	0	2.46041	5mc.Score.High	BRCA
TCGA-AR-A2LK-01A	1649	1	-4.48269	5mc.Score.High	BRCA
TCGA-AR-A2LL-01A	2012	0	-3.93276	5mc.Score.High	BRCA
TCGA-AR-A2LM-01A	1935	0	-3.04256	5mc.Score.High	BRCA
TCGA-AR-A2LN-01A	1161	0	0.633481	5mc.Score.High	BRCA
TCGA-AR-A2LO-01A	1198	0	0.49847	5mc.Score.High	BRCA
TCGA-AR-A2LQ-01A	1233	0	2.92026	5mc.Score.High	BRCA
TCGA-AR-A2LR-01A	1742	0	7.82755	5mc.Score.High	BRCA
TCGA-AR-A5QM-01A	2231	0	-1.34379	5mc.Score.High	BRCA
TCGA-AR-A5QN-01A	1013	0	-2.03833	5mc.Score.High	BRCA
TCGA-AR-A5QP-01A	1185	0	-1.41819	5mc.Score.High	BRCA
TCGA-AR-A5QQ-01A	322	1	33.0361	5mc.Score.High	BRCA
TCGA-B6-A0I1-01A	2361	1	1.98241	5mc.Score.High	BRCA
TCGA-B6-A0I2-01A	4361	0	14.5926	5mc.Score.High	BRCA
TCGA-B6-A0I5-01A	8556	0	-3.70903	5mc.Score.High	BRCA
TCGA-B6-A0I6-01A	991	1	2.88905	5mc.Score.High	BRCA
TCGA-B6-A0I8-01A	749	1	-8.58686	5mc.Score.Low	BRCA
TCGA-B6-A0I9-01A	362	1	-2.57366	5mc.Score.High	BRCA
TCGA-B6-A0IA-01A	8391	0	-9.82428	5mc.Score.Low	BRCA
TCGA-B6-A0IB-01A	3941	1	-11.3515	5mc.Score.Low	BRCA
TCGA-B6-A0IE-01A	1993	1	-8.37475	5mc.Score.Low	BRCA
TCGA-B6-A0IG-01A	4456	1	-7.29951	5mc.Score.Low	BRCA
TCGA-B6-A0IH-01A	2965	1	-2.00682	5mc.Score.High	BRCA
TCGA-B6-A0IJ-01A	7106	0	14.7814	5mc.Score.High	BRCA
TCGA-B6-A0IK-01A	571	1	0.785159	5mc.Score.High	BRCA
TCGA-B6-A0IM-01A	3873	1	-7.42676	5mc.Score.Low	BRCA
TCGA-B6-A0IN-01A	2573	1	-2.11557	5mc.Score.High	BRCA
TCGA-B6-A0IO-01A	5042	0	-6.92641	5mc.Score.Low	BRCA
TCGA-B6-A0IP-01A	3926	1	-5.82321	5mc.Score.High	BRCA
TCGA-B6-A0IQ-01A	4285	0	4.56023	5mc.Score.High	BRCA
TCGA-B6-A0RE-01A	7777	0	9.42751	5mc.Score.High	BRCA
TCGA-B6-A0RG-01A	2082	0	-5.06843	5mc.Score.High	BRCA
TCGA-B6-A0RH-01A	6456	1	-0.785527	5mc.Score.High	BRCA
TCGA-B6-A0RI-01A	7126	0	-2.10348	5mc.Score.High	BRCA
TCGA-B6-A0RL-01A	2469	1	-13.8475	5mc.Score.Low	BRCA
TCGA-B6-A0RM-01A	2373	1	-10.2233	5mc.Score.Low	BRCA
TCGA-B6-A0RN-01A	8008	0	-8.85057	5mc.Score.Low	BRCA
TCGA-B6-A0RO-01A	4929	0	-7.06611	5mc.Score.Low	BRCA
TCGA-B6-A0RP-01A	3126	1	-4.77714	5mc.Score.High	BRCA
TCGA-B6-A0RQ-01A	4267	1	-3.36743	5mc.Score.High	BRCA
TCGA-B6-A0RS-01A	3063	1	5.85735	5mc.Score.High	BRCA
TCGA-B6-A0RT-01A	2721	0	17.4012	5mc.Score.High	BRCA
TCGA-B6-A0RU-01A	8605	0	3.07745	5mc.Score.High	BRCA
TCGA-B6-A0RV-01A	5156	0	-4.60255	5mc.Score.High	BRCA
TCGA-B6-A0WS-01A	2965	1	-0.0754031	5mc.Score.High	BRCA
TCGA-B6-A0WT-01A	5739	0	-5.70054	5mc.Score.High	BRCA
TCGA-B6-A0WV-01A	2417	1	-10.0039	5mc.Score.Low	BRCA
TCGA-B6-A0WW-01A	558	1	-5.41366	5mc.Score.High	BRCA
TCGA-B6-A0WX-01A	639	1	4.36451	5mc.Score.High	BRCA
TCGA-B6-A0WY-01A	3461	1	-0.254459	5mc.Score.High	BRCA
TCGA-B6-A0WZ-01A	6292	0	-9.48721	5mc.Score.Low	BRCA
TCGA-B6-A0X0-01A	3945	1	-8.2555	5mc.Score.Low	BRCA
TCGA-B6-A0X1-01A	7455	1	15.0467	5mc.Score.High	BRCA
TCGA-B6-A0X4-01A	860	1	-11.5646	5mc.Score.Low	BRCA
TCGA-B6-A0X5-01A	2097	1	-9.21675	5mc.Score.Low	BRCA
TCGA-B6-A0X7-01A	1781	1	-8.0508	5mc.Score.Low	BRCA
TCGA-B6-A1KC-01B	1326	0	-10.1615	5mc.Score.Low	BRCA
TCGA-B6-A1KF-01A	3088	0	-0.932027	5mc.Score.High	BRCA
TCGA-B6-A1KI-01A	2236	0	-8.45229	5mc.Score.Low	BRCA
TCGA-B6-A1KN-01A	4233	0	-2.15435	5mc.Score.High	BRCA
TCGA-B6-A2IU-01A	5176	0	-10.1669	5mc.Score.Low	BRCA
TCGA-B6-A3ZX-01A	1152	1	10.2016	5mc.Score.High	BRCA
TCGA-B6-A400-01A	215	0	14.006	5mc.Score.High	BRCA
TCGA-B6-A401-01A	2596	0	-0.248479	5mc.Score.High	BRCA
TCGA-B6-A402-01A	2281	0	3.86424	5mc.Score.High	BRCA
TCGA-B6-A408-01A	2072	0	-0.142161	5mc.Score.High	BRCA
TCGA-B6-A409-01A	573	1	6.59619	5mc.Score.High	BRCA
TCGA-B6-A40B-01A	3152	0	-3.73723	5mc.Score.High	BRCA
TCGA-B6-A40C-01A	2164	0	-4.19344	5mc.Score.High	BRCA
TCGA-BH-A0AU-01A	1914	0	-4.09617	5mc.Score.High	BRCA
TCGA-BH-A0AV-01A	1820	0	8.46292	5mc.Score.High	BRCA
TCGA-BH-A0AW-01A	622	0	8.29908	5mc.Score.High	BRCA
TCGA-BH-A0AY-01A	777	0	0.376232	5mc.Score.High	BRCA
TCGA-BH-A0AZ-01A	1919	0	-1.29627	5mc.Score.High	BRCA
TCGA-BH-A0B0-01A	2477	0	0.600764	5mc.Score.High	BRCA
TCGA-BH-A0B1-01A	1148	0	-2.2299	5mc.Score.High	BRCA
TCGA-BH-A0B3-01A	1203	0	16.9069	5mc.Score.High	BRCA
TCGA-BH-A0B4-01A	1191	0	-2.58314	5mc.Score.High	BRCA
TCGA-BH-A0B5-01A	2136	0	-1.59249	5mc.Score.High	BRCA
TCGA-BH-A0B6-01A	2483	0	4.33066	5mc.Score.High	BRCA
TCGA-BH-A0B7-01A	2559	0	5.20202	5mc.Score.High	BRCA
TCGA-BH-A0B8-01A	1569	0	-4.73996	5mc.Score.High	BRCA
TCGA-BH-A0B9-01A	1572	0	9.54221	5mc.Score.High	BRCA
TCGA-BH-A0BA-01A	1132	0	-3.35451	5mc.Score.High	BRCA
TCGA-BH-A0BC-01A	974	0	0.60918	5mc.Score.High	BRCA
TCGA-BH-A0BD-01A	554	0	1.51498	5mc.Score.High	BRCA
TCGA-BH-A0BF-01A	1324	1	8.55464	5mc.Score.High	BRCA
TCGA-BH-A0BG-01A	1871	0	10.4513	5mc.Score.High	BRCA
TCGA-BH-A0BJ-01A	660	0	-3.20612	5mc.Score.High	BRCA
TCGA-BH-A0BL-01A	2278	0	16.1256	5mc.Score.High	BRCA
TCGA-BH-A0BM-01A	1876	0	-4.56616	5mc.Score.High	BRCA
TCGA-BH-A0BO-01A	2197	0	5.74349	5mc.Score.High	BRCA
TCGA-BH-A0BP-01A	2296	1	-0.745805	5mc.Score.High	BRCA
TCGA-BH-A0BQ-01A	2255	0	0.612375	5mc.Score.High	BRCA
TCGA-BH-A0BR-01A	2330	0	4.09251	5mc.Score.High	BRCA
TCGA-BH-A0BT-01A	2365	0	-3.45332	5mc.Score.High	BRCA
TCGA-BH-A0BV-01A	1519	0	-2.8104	5mc.Score.High	BRCA
TCGA-BH-A0BW-01A	2371	0	18.1019	5mc.Score.High	BRCA
TCGA-BH-A0BZ-01A	2255	0	4.71213	5mc.Score.High	BRCA
TCGA-BH-A0C0-01A	1270	0	10.7824	5mc.Score.High	BRCA
TCGA-BH-A0C1-01B	1411	1	-2.22393	5mc.Score.High	BRCA
TCGA-BH-A0C3-01A	2709	0	-0.112304	5mc.Score.High	BRCA
TCGA-BH-A0C7-01B	2767	0	-5.87997	5mc.Score.High	BRCA
TCGA-BH-A0DD-01A	2486	0	-5.20511	5mc.Score.High	BRCA
TCGA-BH-A0DE-01A	2372	0	0.784103	5mc.Score.High	BRCA
TCGA-BH-A0DG-01A	2041	0	0.40223	5mc.Score.High	BRCA
TCGA-BH-A0DH-01A	1156	0	-6.17118	5mc.Score.Low	BRCA
TCGA-BH-A0DI-01A	912	0	1.89287	5mc.Score.High	BRCA
TCGA-BH-A0DK-01A	423	0	5.15696	5mc.Score.High	BRCA
TCGA-BH-A0DL-01A	2381	0	29.7499	5mc.Score.High	BRCA
TCGA-BH-A0DO-01B	1644	0	-6.23021	5mc.Score.Low	BRCA
TCGA-BH-A0DP-01A	476	0	-1.245	5mc.Score.High	BRCA
TCGA-BH-A0DQ-01A	98	0	-2.53283	5mc.Score.High	BRCA
TCGA-BH-A0DS-01A	78	0	-1.42095	5mc.Score.High	BRCA
TCGA-BH-A0DT-01A	2403	0	-2.15838	5mc.Score.High	BRCA
TCGA-BH-A0DV-01A	2064	0	-0.407318	5mc.Score.High	BRCA
TCGA-BH-A0DX-01A	2156	0	2.28209	5mc.Score.High	BRCA
TCGA-BH-A0DZ-01A	495	0	3.4451	5mc.Score.High	BRCA
TCGA-BH-A0E0-01A	134	0	1.60369	5mc.Score.High	BRCA
TCGA-BH-A0E1-01A	477	0	-7.4691	5mc.Score.Low	BRCA
TCGA-BH-A0E2-01A	435	0	-0.663761	5mc.Score.High	BRCA
TCGA-BH-A0E6-01A	293	0	5.81774	5mc.Score.High	BRCA
TCGA-BH-A0E7-01A	1363	0	-10.6592	5mc.Score.Low	BRCA
TCGA-BH-A0E9-01B	2489	0	-2.86648	5mc.Score.High	BRCA
TCGA-BH-A0EA-01A	991	1	-2.02034	5mc.Score.High	BRCA
TCGA-BH-A0EB-01A	745	0	-0.313111	5mc.Score.High	BRCA
TCGA-BH-A0EE-01A	943	0	3.78579	5mc.Score.High	BRCA
TCGA-BH-A0EI-01A	1926	0	-6.85957	5mc.Score.Low	BRCA
TCGA-BH-A0GY-01A	923	0	6.56235	5mc.Score.High	BRCA
TCGA-BH-A0GZ-01A	328	0	-5.13482	5mc.Score.High	BRCA
TCGA-BH-A0H0-01A	461	0	-10.2596	5mc.Score.Low	BRCA
TCGA-BH-A0H3-01A	1928	0	-2.12115	5mc.Score.High	BRCA
TCGA-BH-A0H5-01A	1620	0	7.69816	5mc.Score.High	BRCA
TCGA-BH-A0H6-01A	747	0	-6.98258	5mc.Score.Low	BRCA
TCGA-BH-A0H7-01A	702	0	-3.05782	5mc.Score.High	BRCA
TCGA-BH-A0H9-01A	1247	0	-6.04101	5mc.Score.High	BRCA
TCGA-BH-A0HA-01A	1611	0	-1.73693	5mc.Score.High	BRCA
TCGA-BH-A0HB-01A	806	0	4.20806	5mc.Score.High	BRCA
TCGA-BH-A0HF-01A	727	0	8.72836	5mc.Score.High	BRCA
TCGA-BH-A0HI-01A	620	0	-5.42757	5mc.Score.High	BRCA
TCGA-BH-A0HK-01A	178	0	-0.375816	5mc.Score.High	BRCA
TCGA-BH-A0HL-01A	72	0	-12.8066	5mc.Score.Low	BRCA
TCGA-BH-A0HN-01A	516	0	-11.4818	5mc.Score.Low	BRCA
TCGA-BH-A0HO-01A	76	0	-4.56211	5mc.Score.High	BRCA
TCGA-BH-A0HP-01A	414	0	-2.80099	5mc.Score.High	BRCA
TCGA-BH-A0HQ-01A	1121	0	-4.73256	5mc.Score.High	BRCA
TCGA-BH-A0HU-01A	392	0	-7.15553	5mc.Score.Low	BRCA
TCGA-BH-A0HW-01A	1561	0	-13.496	5mc.Score.Low	BRCA
TCGA-BH-A0HX-01A	829	0	-0.55357	5mc.Score.High	BRCA
TCGA-BH-A0HY-01A	1545	0	-7.31255	5mc.Score.Low	BRCA
TCGA-BH-A0RX-01A	170	0	16.8249	5mc.Score.High	BRCA
TCGA-BH-A0W3-01A	728	0	-8.99313	5mc.Score.Low	BRCA
TCGA-BH-A0W4-01A	759	0	-6.08784	5mc.Score.Low	BRCA
TCGA-BH-A0W5-01A	1288	0	0.833379	5mc.Score.High	BRCA
TCGA-BH-A0W7-01A	1363	0	2.85829	5mc.Score.High	BRCA
TCGA-BH-A0WA-01A	701	0	9.61583	5mc.Score.High	BRCA
TCGA-BH-A18F-01A	1001	0	-1.22252	5mc.Score.High	BRCA
TCGA-BH-A18G-01A	149	0	4.70792	5mc.Score.High	BRCA
TCGA-BH-A18H-01A	652	0	2.64848	5mc.Score.High	BRCA
TCGA-BH-A18I-01A	1093	0	2.07565	5mc.Score.High	BRCA
TCGA-BH-A18J-01A	612	1	-1.42643	5mc.Score.High	BRCA
TCGA-BH-A18K-01A	2763	1	-3.26864	5mc.Score.High	BRCA
TCGA-BH-A18L-01A	811	1	-8.16467	5mc.Score.Low	BRCA
TCGA-BH-A18M-01A	2207	1	-2.97316	5mc.Score.High	BRCA
TCGA-BH-A18N-01A	468	1	-9.9092	5mc.Score.Low	BRCA
TCGA-BH-A18P-01A	921	1	-2.77009	5mc.Score.High	BRCA
TCGA-BH-A18Q-01A	1692	1	7.70957	5mc.Score.High	BRCA
TCGA-BH-A18R-01A	1142	1	-4.19512	5mc.Score.High	BRCA
TCGA-BH-A18S-01A	2009	1	-7.59648	5mc.Score.Low	BRCA
TCGA-BH-A18T-01A	224	1	6.07344	5mc.Score.High	BRCA
TCGA-BH-A18U-01A	1563	1	0.570337	5mc.Score.High	BRCA
TCGA-BH-A18V-01A	1556	1	17.3689	5mc.Score.High	BRCA
TCGA-BH-A18V-06A	1556	1	16.6536	5mc.Score.High	BRCA
TCGA-BH-A1EN-01A	2127	1	-6.05133	5mc.Score.Low	BRCA
TCGA-BH-A1EO-01A	2798	1	1.30103	5mc.Score.High	BRCA
TCGA-BH-A1ES-01A	3462	1	-6.86911	5mc.Score.Low	BRCA
TCGA-BH-A1ES-06A	3462	1	-2.36097	5mc.Score.High	BRCA
TCGA-BH-A1ET-01A	2520	1	-5.15535	5mc.Score.High	BRCA
TCGA-BH-A1EU-01A	1286	1	3.63128	5mc.Score.High	BRCA
TCGA-BH-A1EV-01A	365	1	-5.27954	5mc.Score.High	BRCA
TCGA-BH-A1EW-01A	1694	1	0.532208	5mc.Score.High	BRCA
TCGA-BH-A1EX-01A	1508	1	3.65078	5mc.Score.High	BRCA
TCGA-BH-A1EY-01A	538	1	1.01102	5mc.Score.High	BRCA
TCGA-BH-A1F0-01A	785	1	21.4757	5mc.Score.High	BRCA
TCGA-BH-A1F2-01A	959	1	-0.223344	5mc.Score.High	BRCA
TCGA-BH-A1F5-01A	2712	1	-9.05416	5mc.Score.Low	BRCA
TCGA-BH-A1F6-01A	2965	1	16.0103	5mc.Score.High	BRCA
TCGA-BH-A1F8-01A	1	1	-5.4716	5mc.Score.High	BRCA
TCGA-BH-A1FB-01A	3669	1	5.16678	5mc.Score.High	BRCA
TCGA-BH-A1FC-01A	3472	1	12.4374	5mc.Score.High	BRCA
TCGA-BH-A1FD-01A	1009	1	-2.05373	5mc.Score.High	BRCA
TCGA-BH-A1FE-01A	2273	1	2.56029	5mc.Score.High	BRCA
TCGA-BH-A1FE-06A	2273	1	3.94677	5mc.Score.High	BRCA
TCGA-BH-A1FG-01A	577	1	-7.00713	5mc.Score.Low	BRCA
TCGA-BH-A1FH-01A	1034	1	0.263551	5mc.Score.High	BRCA
TCGA-BH-A1FJ-01A	1927	1	-9.47413	5mc.Score.Low	BRCA
TCGA-BH-A1FL-01A	1673	1	-8.13447	5mc.Score.Low	BRCA
TCGA-BH-A1FM-01A	1388	1	-4.96745	5mc.Score.High	BRCA
TCGA-BH-A1FN-01A	2192	1	1.46945	5mc.Score.High	BRCA
TCGA-BH-A1FR-01A	1642	1	-4.96237	5mc.Score.High	BRCA
TCGA-BH-A1FU-01A	1688	1	3.84493	5mc.Score.High	BRCA
TCGA-BH-A201-01A	856	0	0.118998	5mc.Score.High	BRCA
TCGA-BH-A202-01A	795	0	2.47462	5mc.Score.High	BRCA
TCGA-BH-A203-01A	1174	1	2.13771	5mc.Score.High	BRCA
TCGA-BH-A204-01A	2534	1	-9.5051	5mc.Score.Low	BRCA
TCGA-BH-A208-01A	1759	1	3.87863	5mc.Score.High	BRCA
TCGA-BH-A209-01A	3959	1	7.6118	5mc.Score.High	BRCA
TCGA-BH-A28O-01A	1120	0	-0.172759	5mc.Score.High	BRCA
TCGA-BH-A28Q-01A	1119	0	-5.75599	5mc.Score.High	BRCA
TCGA-BH-A2L8-01A	612	0	3.56657	5mc.Score.High	BRCA
TCGA-BH-A42T-01A	320	1	-4.19776	5mc.Score.High	BRCA
TCGA-BH-A42U-01A	3364	0	2.96685	5mc.Score.High	BRCA
TCGA-BH-A42V-01A	635	0	-2.18756	5mc.Score.High	BRCA
TCGA-BH-A5IZ-01A	567	0	12.5862	5mc.Score.High	BRCA
TCGA-BH-A5J0-01A	715	0	3.14275	5mc.Score.High	BRCA
TCGA-BH-A6R8-01A	293	0	-3.39597	5mc.Score.High	BRCA
TCGA-BH-A6R9-01A	160	0	15.2722	5mc.Score.High	BRCA
TCGA-BH-A8FY-01A	295	1	-9.08863	5mc.Score.Low	BRCA
TCGA-BH-A8FZ-01A	574	0	8.77195	5mc.Score.High	BRCA
TCGA-BH-A8G0-01A	662	0	3.88205	5mc.Score.High	BRCA
TCGA-BH-AB28-01A	287	0	-3.52783	5mc.Score.High	BRCA
TCGA-C8-A12L-01A	363	0	9.19662	5mc.Score.High	BRCA
TCGA-C8-A12M-01A	358	0	-9.94244	5mc.Score.Low	BRCA
TCGA-C8-A12N-01A	358	0	-2.51031	5mc.Score.High	BRCA
TCGA-C8-A12O-01A	385	0	0.432821	5mc.Score.High	BRCA
TCGA-C8-A12P-01A	358	0	2.97843	5mc.Score.High	BRCA
TCGA-C8-A12Q-01A	385	1	1.82031	5mc.Score.High	BRCA
TCGA-C8-A12U-01A	385	0	-2.40772	5mc.Score.High	BRCA
TCGA-C8-A12V-01A	385	0	17.0862	5mc.Score.High	BRCA
TCGA-C8-A12W-01A	385	0	-1.41052	5mc.Score.High	BRCA
TCGA-C8-A12X-01A	385	0	-5.97918	5mc.Score.High	BRCA
TCGA-C8-A12Y-01A	1476	0	-5.18511	5mc.Score.High	BRCA
TCGA-C8-A12Z-01A	382	0	-3.73287	5mc.Score.High	BRCA
TCGA-C8-A130-01A	370	0	-5.61459	5mc.Score.High	BRCA
TCGA-C8-A131-01A	411	0	9.09884	5mc.Score.High	BRCA
TCGA-C8-A132-01A	383	0	3.05477	5mc.Score.High	BRCA
TCGA-C8-A134-01A	383	0	9.86075	5mc.Score.High	BRCA
TCGA-C8-A135-01A	393	0	0.573242	5mc.Score.High	BRCA
TCGA-C8-A137-01A	379	0	-6.50932	5mc.Score.Low	BRCA
TCGA-C8-A138-01A	380	0	3.10896	5mc.Score.High	BRCA
TCGA-C8-A1HE-01A	375	0	-7.20936	5mc.Score.Low	BRCA
TCGA-C8-A1HF-01A	332	0	4.07071	5mc.Score.High	BRCA
TCGA-C8-A1HG-01A	345	0	2.90481	5mc.Score.High	BRCA
TCGA-C8-A1HI-01A	343	0	-4.16448	5mc.Score.High	BRCA
TCGA-C8-A1HJ-01A	5	0	6.5751	5mc.Score.High	BRCA
TCGA-C8-A1HK-01A	366	0	-4.1421	5mc.Score.High	BRCA
TCGA-C8-A1HL-01A	317	0	-5.2158	5mc.Score.High	BRCA
TCGA-C8-A1HM-01A	375	0	7.55002	5mc.Score.High	BRCA
TCGA-C8-A1HN-01A	394	0	-5.37853	5mc.Score.High	BRCA
TCGA-C8-A1HO-01A	375	0	-8.35411	5mc.Score.Low	BRCA
TCGA-C8-A26V-01A	616	0	-2.54678	5mc.Score.High	BRCA
TCGA-C8-A26W-01A	381	0	-2.15334	5mc.Score.High	BRCA
TCGA-C8-A26X-01A	376	0	11.4168	5mc.Score.High	BRCA
TCGA-C8-A26Z-01A	470	0	-9.47219	5mc.Score.Low	BRCA
TCGA-C8-A273-01A	513	0	-4.14839	5mc.Score.High	BRCA
TCGA-C8-A274-01A	508	0	-7.0905	5mc.Score.Low	BRCA
TCGA-C8-A275-01A	1	0	6.70251	5mc.Score.High	BRCA
TCGA-C8-A278-01A	297	0	7.88086	5mc.Score.High	BRCA
TCGA-C8-A27A-01A	747	0	-7.02636	5mc.Score.Low	BRCA
TCGA-C8-A27B-01A	439	0	17.778	5mc.Score.High	BRCA
TCGA-C8-A3M7-01A	1034	1	-2.1833	5mc.Score.High	BRCA
TCGA-C8-A3M8-01A	394	0	-8.43888	5mc.Score.Low	BRCA
TCGA-C8-A8HP-01A	396	0	7.313	5mc.Score.High	BRCA
TCGA-C8-A8HQ-01A	380	0	0.953423	5mc.Score.High	BRCA
TCGA-C8-A8HR-01A	408	0	4.34574	5mc.Score.High	BRCA
TCGA-D8-A13Y-01A	1728	0	-5.93727	5mc.Score.High	BRCA
TCGA-D8-A13Z-01A	635	0	10.7878	5mc.Score.High	BRCA
TCGA-D8-A140-01A	403	0	-4.85791	5mc.Score.High	BRCA
TCGA-D8-A141-01A	626	0	4.47614	5mc.Score.High	BRCA
TCGA-D8-A142-01A	425	0	6.45029	5mc.Score.High	BRCA
TCGA-D8-A143-01A	431	0	5.2128	5mc.Score.High	BRCA
TCGA-D8-A145-01A	410	0	-3.26735	5mc.Score.High	BRCA
TCGA-D8-A146-01A	643	0	-1.24609	5mc.Score.High	BRCA
TCGA-D8-A147-01A	584	0	11.3744	5mc.Score.High	BRCA
TCGA-D8-A1J8-01A	431	0	8.72704	5mc.Score.High	BRCA
TCGA-D8-A1J9-01A	532	0	-0.655108	5mc.Score.High	BRCA
TCGA-D8-A1JA-01A	502	0	3.83741	5mc.Score.High	BRCA
TCGA-D8-A1JB-01A	1688	0	2.2705	5mc.Score.High	BRCA
TCGA-D8-A1JC-01A	480	0	-0.0135901	5mc.Score.High	BRCA
TCGA-D8-A1JD-01A	552	0	-0.0517938	5mc.Score.High	BRCA
TCGA-D8-A1JE-01A	575	0	-2.91908	5mc.Score.High	BRCA
TCGA-D8-A1JF-01A	366	0	-0.659983	5mc.Score.High	BRCA
TCGA-D8-A1JG-01B	1612	0	9.40172	5mc.Score.High	BRCA
TCGA-D8-A1JH-01A	426	0	-0.281427	5mc.Score.High	BRCA
TCGA-D8-A1JI-01A	577	0	-8.76981	5mc.Score.Low	BRCA
TCGA-D8-A1JJ-01A	611	0	-0.100119	5mc.Score.High	BRCA
TCGA-D8-A1JL-01A	611	0	15.3569	5mc.Score.High	BRCA
TCGA-D8-A1JM-01A	590	0	6.157	5mc.Score.High	BRCA
TCGA-D8-A1JN-01A	620	0	-7.60629	5mc.Score.Low	BRCA
TCGA-D8-A1JP-01A	639	0	-0.285429	5mc.Score.High	BRCA
TCGA-D8-A1JS-01A	371	0	-10.1007	5mc.Score.Low	BRCA
TCGA-D8-A1JT-01A	405	0	-4.18757	5mc.Score.High	BRCA
TCGA-D8-A1JU-01A	447	0	1.63214	5mc.Score.High	BRCA
TCGA-D8-A1X5-01A	565	0	-2.50352	5mc.Score.High	BRCA
TCGA-D8-A1X6-01A	541	0	-4.468	5mc.Score.High	BRCA
TCGA-D8-A1X7-01A	509	0	-5.87461	5mc.Score.High	BRCA
TCGA-D8-A1X8-01A	783	0	-3.27915	5mc.Score.High	BRCA
TCGA-D8-A1X9-01A	727	0	-0.0851517	5mc.Score.High	BRCA
TCGA-D8-A1XA-01A	839	0	-4.25458	5mc.Score.High	BRCA
TCGA-D8-A1XB-01A	552	0	-4.42724	5mc.Score.High	BRCA
TCGA-D8-A1XC-01A	377	1	-9.61849	5mc.Score.Low	BRCA
TCGA-D8-A1XD-01A	522	0	-7.70597	5mc.Score.Low	BRCA
TCGA-D8-A1XF-01A	463	0	-9.47999	5mc.Score.Low	BRCA
TCGA-D8-A1XG-01A	448	0	-4.78295	5mc.Score.High	BRCA
TCGA-D8-A1XJ-01A	664	0	-2.96873	5mc.Score.High	BRCA
TCGA-D8-A1XK-01A	441	0	16.0625	5mc.Score.High	BRCA
TCGA-D8-A1XL-01A	606	0	3.41026	5mc.Score.High	BRCA
TCGA-D8-A1XM-01A	538	0	1.60003	5mc.Score.High	BRCA
TCGA-D8-A1XO-01A	1682	0	-3.94737	5mc.Score.High	BRCA
TCGA-D8-A1XQ-01A	499	0	14.3702	5mc.Score.High	BRCA
TCGA-D8-A1XR-01A	482	0	-7.56893	5mc.Score.Low	BRCA
TCGA-D8-A1XS-01A	496	0	-3.77366	5mc.Score.High	BRCA
TCGA-D8-A1XT-01A	506	0	5.10831	5mc.Score.High	BRCA
TCGA-D8-A1XU-01A	395	0	-4.68735	5mc.Score.High	BRCA
TCGA-D8-A1XV-01A	461	0	-9.34699	5mc.Score.Low	BRCA
TCGA-D8-A1XW-01A	1309	0	8.61236	5mc.Score.High	BRCA
TCGA-D8-A1XY-01A	503	0	-1.83781	5mc.Score.High	BRCA
TCGA-D8-A1XZ-01A	466	0	-1.78362	5mc.Score.High	BRCA
TCGA-D8-A1Y0-01A	472	0	-0.290827	5mc.Score.High	BRCA
TCGA-D8-A1Y1-01A	302	1	-1.43784	5mc.Score.High	BRCA
TCGA-D8-A1Y2-01A	433	0	8.89714	5mc.Score.High	BRCA
TCGA-D8-A1Y3-01A	430	0	0.377413	5mc.Score.High	BRCA
TCGA-D8-A27E-01A	530	0	-6.48447	5mc.Score.Low	BRCA
TCGA-D8-A27F-01A	488	0	10.5983	5mc.Score.High	BRCA
TCGA-D8-A27G-01A	409	0	-1.63148	5mc.Score.High	BRCA
TCGA-D8-A27H-01A	397	0	8.8625	5mc.Score.High	BRCA
TCGA-D8-A27I-01A	439	0	0.768078	5mc.Score.High	BRCA
TCGA-D8-A27K-01A	1461	0	-1.84086	5mc.Score.High	BRCA
TCGA-D8-A27L-01A	499	0	0.852668	5mc.Score.High	BRCA
TCGA-D8-A27M-01A	410	0	19.4882	5mc.Score.High	BRCA
TCGA-D8-A27N-01A	519	0	2.00956	5mc.Score.High	BRCA
TCGA-D8-A27P-01A	49	0	-6.62993	5mc.Score.Low	BRCA
TCGA-D8-A27R-01A	307	0	-1.29475	5mc.Score.High	BRCA
TCGA-D8-A27T-01A	398	0	-0.0180849	5mc.Score.High	BRCA
TCGA-D8-A27V-01A	381	0	-2.2454	5mc.Score.High	BRCA
TCGA-D8-A27W-01A	373	0	-3.5539	5mc.Score.High	BRCA
TCGA-D8-A3Z5-01A	1015	0	-6.96042	5mc.Score.Low	BRCA
TCGA-D8-A3Z6-01A	563	0	-6.63354	5mc.Score.Low	BRCA
TCGA-D8-A4Z1-01A	659	0	-2.43332	5mc.Score.High	BRCA
TCGA-D8-A73U-01A	492	0	8.75096	5mc.Score.High	BRCA
TCGA-D8-A73W-01A	385	1	0.251969	5mc.Score.High	BRCA
TCGA-D8-A73X-01A	767	0	-4.86566	5mc.Score.High	BRCA
TCGA-E2-A105-01A	1308	0	-8.07704	5mc.Score.Low	BRCA
TCGA-E2-A106-01A	2541	0	-10.3676	5mc.Score.Low	BRCA
TCGA-E2-A107-01A	1047	0	-8.42973	5mc.Score.Low	BRCA
TCGA-E2-A108-01A	837	0	11.9855	5mc.Score.High	BRCA
TCGA-E2-A109-01A	1417	0	-6.4733	5mc.Score.Low	BRCA
TCGA-E2-A10A-01A	1229	0	-5.99372	5mc.Score.High	BRCA
TCGA-E2-A10B-01A	1141	0	-4.55757	5mc.Score.High	BRCA
TCGA-E2-A10C-01A	1220	0	-2.83881	5mc.Score.High	BRCA
TCGA-E2-A10E-01A	865	0	-4.93979	5mc.Score.High	BRCA
TCGA-E2-A10F-01A	878	0	0.989648	5mc.Score.High	BRCA
TCGA-E2-A14N-01A	1434	0	8.46799	5mc.Score.High	BRCA
TCGA-E2-A14O-01A	1359	0	-8.10975	5mc.Score.Low	BRCA
TCGA-E2-A14P-01A	1246	0	0.1105	5mc.Score.High	BRCA
TCGA-E2-A14Q-01A	1163	0	-5.63158	5mc.Score.High	BRCA
TCGA-E2-A14R-01A	1174	0	9.19282	5mc.Score.High	BRCA
TCGA-E2-A14T-01A	2311	0	-5.41619	5mc.Score.High	BRCA
TCGA-E2-A14U-01A	1318	0	-4.95787	5mc.Score.High	BRCA
TCGA-E2-A14V-01A	1042	0	-6.21352	5mc.Score.Low	BRCA
TCGA-E2-A14W-01A	974	0	-9.74317	5mc.Score.Low	BRCA
TCGA-E2-A14X-01A	972	0	8.36496	5mc.Score.High	BRCA
TCGA-E2-A14Y-01A	2109	0	13.6497	5mc.Score.High	BRCA
TCGA-E2-A14Z-01A	563	1	2.68538	5mc.Score.High	BRCA
TCGA-E2-A150-01A	1935	0	9.96659	5mc.Score.High	BRCA
TCGA-E2-A152-01A	2128	0	0.331216	5mc.Score.High	BRCA
TCGA-E2-A153-01A	707	0	-0.336962	5mc.Score.High	BRCA
TCGA-E2-A154-01A	591	0	-6.80222	5mc.Score.Low	BRCA
TCGA-E2-A155-01A	640	0	-10.4391	5mc.Score.Low	BRCA
TCGA-E2-A156-01A	726	0	-10.1747	5mc.Score.Low	BRCA
TCGA-E2-A158-01A	450	0	-0.283338	5mc.Score.High	BRCA
TCGA-E2-A159-01A	762	0	23.3289	5mc.Score.High	BRCA
TCGA-E2-A15A-01A	710	0	-1.45701	5mc.Score.High	BRCA
TCGA-E2-A15A-06A	710	0	-0.9348	5mc.Score.High	BRCA
TCGA-E2-A15C-01A	694	0	-5.47496	5mc.Score.High	BRCA
TCGA-E2-A15D-01A	526	0	-5.51509	5mc.Score.High	BRCA
TCGA-E2-A15E-01A	630	0	-3.9245	5mc.Score.High	BRCA
TCGA-E2-A15E-06A	630	0	-7.70337	5mc.Score.Low	BRCA
TCGA-E2-A15F-01A	658	0	-5.33731	5mc.Score.High	BRCA
TCGA-E2-A15G-01A	554	0	-10.5975	5mc.Score.Low	BRCA
TCGA-E2-A15H-01A	393	0	-5.94738	5mc.Score.High	BRCA
TCGA-E2-A15I-01A	1692	0	-4.44868	5mc.Score.High	BRCA
TCGA-E2-A15J-01A	1640	0	-7.96967	5mc.Score.Low	BRCA
TCGA-E2-A15K-01A	275	0	-2.56529	5mc.Score.High	BRCA
TCGA-E2-A15K-06A	275	0	-11.4574	5mc.Score.Low	BRCA
TCGA-E2-A15L-01A	626	0	-6.05858	5mc.Score.Low	BRCA
TCGA-E2-A15M-01A	336	1	6.19754	5mc.Score.High	BRCA
TCGA-E2-A15O-01A	289	0	-6.78833	5mc.Score.Low	BRCA
TCGA-E2-A15P-01A	595	0	-6.52731	5mc.Score.Low	BRCA
TCGA-E2-A15R-01A	1732	0	-12.4356	5mc.Score.Low	BRCA
TCGA-E2-A15S-01A	428	0	-12.0372	5mc.Score.Low	BRCA
TCGA-E2-A15T-01A	1563	0	-10.0448	5mc.Score.Low	BRCA
TCGA-E2-A1AZ-01A	2329	0	11.1601	5mc.Score.High	BRCA
TCGA-E2-A1B0-01A	1631	0	4.75833	5mc.Score.High	BRCA
TCGA-E2-A1B1-01A	2653	0	6.72074	5mc.Score.High	BRCA
TCGA-E2-A1B4-01A	1004	1	-9.73044	5mc.Score.Low	BRCA
TCGA-E2-A1B5-01A	984	0	3.08941	5mc.Score.High	BRCA
TCGA-E2-A1B6-01A	867	0	12.4402	5mc.Score.High	BRCA
TCGA-E2-A1BC-01A	501	0	-4.86667	5mc.Score.High	BRCA
TCGA-E2-A1BD-01A	1133	0	-7.82118	5mc.Score.Low	BRCA
TCGA-E2-A1IE-01A	2362	0	-11.6681	5mc.Score.Low	BRCA
TCGA-E2-A1IF-01A	1138	0	-2.12006	5mc.Score.High	BRCA
TCGA-E2-A1IG-01A	2140	0	-3.06489	5mc.Score.High	BRCA
TCGA-E2-A1IH-01A	1026	0	3.72573	5mc.Score.High	BRCA
TCGA-E2-A1II-01A	1025	0	13.5392	5mc.Score.High	BRCA
TCGA-E2-A1IJ-01A	865	0	1.0144	5mc.Score.High	BRCA
TCGA-E2-A1IK-01A	1800	0	-2.85166	5mc.Score.High	BRCA
TCGA-E2-A1IL-01A	118	0	-5.93162	5mc.Score.High	BRCA
TCGA-E2-A1IN-01A	675	0	-4.66892	5mc.Score.High	BRCA
TCGA-E2-A1IO-01A	1855	0	-2.2914	5mc.Score.High	BRCA
TCGA-E2-A1IU-01A	337	0	-4.5232	5mc.Score.High	BRCA
TCGA-E2-A1L6-01A	1648	0	-4.15966	5mc.Score.High	BRCA
TCGA-E2-A1L7-01A	1836	0	2.60132	5mc.Score.High	BRCA
TCGA-E2-A1L8-01A	2240	0	-6.18142	5mc.Score.Low	BRCA
TCGA-E2-A1L9-01A	598	0	0.842239	5mc.Score.High	BRCA
TCGA-E2-A1LA-01A	748	0	2.22016	5mc.Score.High	BRCA
TCGA-E2-A1LB-01A	2306	0	-5.54465	5mc.Score.High	BRCA
TCGA-E2-A1LE-01A	879	1	2.42667	5mc.Score.High	BRCA
TCGA-E2-A1LG-01A	1523	0	9.06008	5mc.Score.High	BRCA
TCGA-E2-A1LH-01A	3247	0	18.7935	5mc.Score.High	BRCA
TCGA-E2-A1LI-01A	3121	0	8.66857	5mc.Score.High	BRCA
TCGA-E2-A1LK-01A	266	1	14.254	5mc.Score.High	BRCA
TCGA-E2-A1LL-01A	1309	0	11.3744	5mc.Score.High	BRCA
TCGA-E2-A1LS-01A	1604	0	-0.0665486	5mc.Score.High	BRCA
TCGA-E2-A2P5-01A	821	1	-6.37294	5mc.Score.Low	BRCA
TCGA-E2-A2P6-01A	1051	0	-7.81946	5mc.Score.Low	BRCA
TCGA-E2-A3DX-01A	1325	0	2.80397	5mc.Score.High	BRCA
TCGA-E2-A56Z-01A	252	0	-8.23555	5mc.Score.Low	BRCA
TCGA-E2-A570-01A	931	0	-5.07519	5mc.Score.High	BRCA
TCGA-E2-A572-01A	1208	0	-10.3029	5mc.Score.Low	BRCA
TCGA-E2-A573-01A	1062	0	16.0348	5mc.Score.High	BRCA
TCGA-E2-A574-01A	1179	0	2.39354	5mc.Score.High	BRCA
TCGA-E2-A576-01A	1043	0	-9.58533	5mc.Score.Low	BRCA
TCGA-E9-A1N3-01A	1059	0	-9.81178	5mc.Score.Low	BRCA
TCGA-E9-A1N4-01A	1000	0	2.06229	5mc.Score.High	BRCA
TCGA-E9-A1N5-01A	1120	0	-3.31158	5mc.Score.High	BRCA
TCGA-E9-A1N6-01A	678	1	-0.37283	5mc.Score.High	BRCA
TCGA-E9-A1N8-01A	1039	0	2.43283	5mc.Score.High	BRCA
TCGA-E9-A1N9-01A	1101	0	-3.7754	5mc.Score.High	BRCA
TCGA-E9-A1NA-01A	1112	0	1.70367	5mc.Score.High	BRCA
TCGA-E9-A1NC-01A	1203	0	17.7066	5mc.Score.High	BRCA
TCGA-E9-A1ND-01A	1266	0	26.71	5mc.Score.High	BRCA
TCGA-E9-A1NE-01A	1088	0	5.91225	5mc.Score.High	BRCA
TCGA-E9-A1NF-01A	1072	1	0.0970433	5mc.Score.High	BRCA
TCGA-E9-A1NG-01A	786	1	8.66772	5mc.Score.High	BRCA
TCGA-E9-A1NH-01A	576	0	-2.9317	5mc.Score.High	BRCA
TCGA-E9-A1NI-01A	300	0	-4.97337	5mc.Score.High	BRCA
TCGA-E9-A1QZ-01A	755	0	2.06342	5mc.Score.High	BRCA
TCGA-E9-A1R0-01A	860	0	-5.75055	5mc.Score.High	BRCA
TCGA-E9-A1R2-01A	1063	0	-3.94187	5mc.Score.High	BRCA
TCGA-E9-A1R3-01A	78	0	2.56882	5mc.Score.High	BRCA
TCGA-E9-A1R4-01A	186	0	2.09869	5mc.Score.High	BRCA
TCGA-E9-A1R5-01A	92	0	-6.80059	5mc.Score.Low	BRCA
TCGA-E9-A1R6-01A	339	0	-8.44423	5mc.Score.Low	BRCA
TCGA-E9-A1R7-01A	1467	0	-10.6581	5mc.Score.Low	BRCA
TCGA-E9-A1RA-01A	1369	0	-5.04841	5mc.Score.High	BRCA
TCGA-E9-A1RB-01A	976	1	-0.305615	5mc.Score.High	BRCA
TCGA-E9-A1RC-01A	1224	0	-7.25535	5mc.Score.Low	BRCA
TCGA-E9-A1RD-01A	34	0	-7.20988	5mc.Score.Low	BRCA
TCGA-E9-A1RE-01A	1419	0	-9.50788	5mc.Score.Low	BRCA
TCGA-E9-A1RF-01A	200	0	2.63021	5mc.Score.High	BRCA
TCGA-E9-A1RG-01A	647	0	-3.46944	5mc.Score.High	BRCA
TCGA-E9-A1RH-01A	1417	0	4.48085	5mc.Score.High	BRCA
TCGA-E9-A1RI-01A	1449	0	-3.57668	5mc.Score.High	BRCA
TCGA-E9-A226-01A	1048	1	-3.77822	5mc.Score.High	BRCA
TCGA-E9-A227-01A	975	0	-1.29007	5mc.Score.High	BRCA
TCGA-E9-A228-01A	1285	0	-6.77325	5mc.Score.Low	BRCA
TCGA-E9-A229-01A	1148	0	0.737151	5mc.Score.High	BRCA
TCGA-E9-A22A-01A	1189	0	3.92108	5mc.Score.High	BRCA
TCGA-E9-A22B-01A	1167	0	-2.99858	5mc.Score.High	BRCA
TCGA-E9-A22D-01A	1248	0	5.51211	5mc.Score.High	BRCA
TCGA-E9-A22E-01A	1269	0	0.637771	5mc.Score.High	BRCA
TCGA-E9-A22G-01A	1239	0	7.38276	5mc.Score.High	BRCA
TCGA-E9-A22H-01A	1232	0	-6.23825	5mc.Score.Low	BRCA
TCGA-E9-A243-01A	612	0	19.9751	5mc.Score.High	BRCA
TCGA-E9-A244-01A	21	0	5.17924	5mc.Score.High	BRCA
TCGA-E9-A245-01A	26	1	-6.7519	5mc.Score.Low	BRCA
TCGA-E9-A247-01A	1186	0	-7.11967	5mc.Score.Low	BRCA
TCGA-E9-A248-01A	59	0	10.2245	5mc.Score.High	BRCA
TCGA-E9-A249-01A	217	0	-6.24656	5mc.Score.Low	BRCA
TCGA-E9-A24A-01A	747	0	-1.18453	5mc.Score.High	BRCA
TCGA-E9-A295-01A	375	0	-1.28686	5mc.Score.High	BRCA
TCGA-E9-A2JS-01A	904	1	-5.54229	5mc.Score.High	BRCA
TCGA-E9-A2JT-01A	288	0	6.03499	5mc.Score.High	BRCA
TCGA-E9-A3HO-01A	1158	0	-5.64806	5mc.Score.High	BRCA
TCGA-E9-A3Q9-01A	1001	0	-4.49816	5mc.Score.High	BRCA
TCGA-E9-A3QA-01A	918	0	19.9993	5mc.Score.High	BRCA
TCGA-E9-A3X8-01A	926	0	-2.31546	5mc.Score.High	BRCA
TCGA-E9-A54X-01A	727	0	-11.6872	5mc.Score.Low	BRCA
TCGA-E9-A54Y-01A	725	0	-11.3789	5mc.Score.Low	BRCA
TCGA-E9-A5FK-01A	812	0	1.41947	5mc.Score.High	BRCA
TCGA-E9-A5FL-01A	24	0	12.7916	5mc.Score.High	BRCA
TCGA-E9-A5UO-01A	785	0	-13.0904	5mc.Score.Low	BRCA
TCGA-E9-A5UP-01A	803	0	-6.34557	5mc.Score.Low	BRCA
TCGA-E9-A6HE-01A	847	0	-2.45741	5mc.Score.High	BRCA
TCGA-EW-A1IW-01A	371	0	-0.979394	5mc.Score.High	BRCA
TCGA-EW-A1IX-01A	1208	0	-3.60302	5mc.Score.High	BRCA
TCGA-EW-A1IY-01A	258	0	2.97962	5mc.Score.High	BRCA
TCGA-EW-A1IZ-01A	554	0	3.58052	5mc.Score.High	BRCA
TCGA-EW-A1J1-01A	575	0	-5.5601	5mc.Score.High	BRCA
TCGA-EW-A1J2-01A	403	0	0.986691	5mc.Score.High	BRCA
TCGA-EW-A1J3-01A	504	0	-5.04417	5mc.Score.High	BRCA
TCGA-EW-A1J5-01A	477	0	0.0572415	5mc.Score.High	BRCA
TCGA-EW-A1J6-01A	875	0	-3.13695	5mc.Score.High	BRCA
TCGA-EW-A1OV-01A	789	0	9.21006	5mc.Score.High	BRCA
TCGA-EW-A1OW-01A	694	0	10.5698	5mc.Score.High	BRCA
TCGA-EW-A1OX-01A	911	0	-14.2487	5mc.Score.Low	BRCA
TCGA-EW-A1OY-01A	908	0	-5.06398	5mc.Score.High	BRCA
TCGA-EW-A1OZ-01A	1229	0	-2.99552	5mc.Score.High	BRCA
TCGA-EW-A1P0-01A	1251	0	-6.22032	5mc.Score.Low	BRCA
TCGA-EW-A1P1-01A	1210	0	9.57209	5mc.Score.High	BRCA
TCGA-EW-A1P3-01A	1611	0	-6.44913	5mc.Score.Low	BRCA
TCGA-EW-A1P4-01A	907	0	21.0362	5mc.Score.High	BRCA
TCGA-EW-A1P5-01A	703	0	-0.193707	5mc.Score.High	BRCA
TCGA-EW-A1P6-01A	562	0	-6.7943	5mc.Score.Low	BRCA
TCGA-EW-A1P7-01A	915	0	15.1387	5mc.Score.High	BRCA
TCGA-EW-A1P8-01A	239	1	11.6058	5mc.Score.High	BRCA
TCGA-EW-A1PA-01A	575	0	-4.79546	5mc.Score.High	BRCA
TCGA-EW-A1PB-01A	608	0	26.2569	5mc.Score.High	BRCA
TCGA-EW-A1PC-01B	187	0	-4.39737	5mc.Score.High	BRCA
TCGA-EW-A1PD-01A	424	0	-4.99562	5mc.Score.High	BRCA
TCGA-EW-A1PE-01A	320	0	2.92511	5mc.Score.High	BRCA
TCGA-EW-A1PF-01A	439	0	-1.99782	5mc.Score.High	BRCA
TCGA-EW-A1PG-01A	1051	0	2.66969	5mc.Score.High	BRCA
TCGA-EW-A1PH-01A	607	0	10.923	5mc.Score.High	BRCA
TCGA-EW-A2FR-01A	1673	0	1.87014	5mc.Score.High	BRCA
TCGA-EW-A2FS-01A	1604	0	-3.93152	5mc.Score.High	BRCA
TCGA-EW-A2FV-01A	788	0	1.82191	5mc.Score.High	BRCA
TCGA-EW-A2FW-01A	672	0	-8.37716	5mc.Score.Low	BRCA
TCGA-EW-A3E8-01B	1035	0	-0.523054	5mc.Score.High	BRCA
TCGA-EW-A3U0-01A	532	0	16.3821	5mc.Score.High	BRCA
TCGA-EW-A423-01A	533	0	-6.71955	5mc.Score.Low	BRCA
TCGA-EW-A424-01A	715	0	-8.53647	5mc.Score.Low	BRCA
TCGA-EW-A6S9-01A	463	0	-2.86533	5mc.Score.High	BRCA
TCGA-EW-A6SA-01A	510	0	-13.7326	5mc.Score.Low	BRCA
TCGA-EW-A6SB-01A	760	0	16.7383	5mc.Score.High	BRCA
TCGA-EW-A6SC-01A	952	0	-2.02928	5mc.Score.High	BRCA
TCGA-EW-A6SD-01A	1010	0	4.85764	5mc.Score.High	BRCA
TCGA-GI-A2C8-01A	225	0	-0.997217	5mc.Score.High	BRCA
TCGA-GI-A2C9-01A	3342	0	12.5555	5mc.Score.High	BRCA
TCGA-GM-A2D9-01A	1812	1	-6.17261	5mc.Score.Low	BRCA
TCGA-GM-A2DA-01A	6593	1	-1.54324	5mc.Score.High	BRCA
TCGA-GM-A2DB-01A	2406	0	2.3268	5mc.Score.High	BRCA
TCGA-GM-A2DC-01A	2535	0	-11.0168	5mc.Score.Low	BRCA
TCGA-GM-A2DD-01A	2282	0	8.41195	5mc.Score.High	BRCA
TCGA-GM-A2DF-01A	2155	0	11.8925	5mc.Score.High	BRCA
TCGA-GM-A2DH-01A	2193	0	3.03534	5mc.Score.High	BRCA
TCGA-GM-A2DI-01A	2590	0	6.59017	5mc.Score.High	BRCA
TCGA-GM-A2DK-01A	2645	0	-1.19496	5mc.Score.High	BRCA
TCGA-GM-A2DL-01A	3519	0	0.160446	5mc.Score.High	BRCA
TCGA-GM-A2DM-01A	3226	0	-2.95557	5mc.Score.High	BRCA
TCGA-GM-A2DN-01A	3091	0	3.95496	5mc.Score.High	BRCA
TCGA-GM-A2DO-01A	2596	0	2.73635	5mc.Score.High	BRCA
TCGA-GM-A3NW-01A	3361	0	-7.19257	5mc.Score.Low	BRCA
TCGA-GM-A3NY-01A	1162	0	-7.59239	5mc.Score.Low	BRCA
TCGA-GM-A3XG-01A	1330	0	-3.62416	5mc.Score.High	BRCA
TCGA-GM-A3XL-01A	2108	0	13.3264	5mc.Score.High	BRCA
TCGA-GM-A3XN-01A	2019	0	-1.00605	5mc.Score.High	BRCA
TCGA-GM-A4E0-01A	2191	0	2.2807	5mc.Score.High	BRCA
TCGA-GM-A5PV-01A	412	0	-5.0242	5mc.Score.High	BRCA
TCGA-GM-A5PX-01A	551	0	-5.20646	5mc.Score.High	BRCA
TCGA-HN-A2NL-01A	79	0	3.75085	5mc.Score.High	BRCA
TCGA-HN-A2OB-01A	1900	1	-3.34138	5mc.Score.High	BRCA
TCGA-JL-A3YW-01A	360	0	14.027	5mc.Score.High	BRCA
TCGA-JL-A3YX-01A	352	0	-7.42239	5mc.Score.Low	BRCA
TCGA-LD-A66U-01A	646	0	-3.73235	5mc.Score.High	BRCA
TCGA-LD-A74U-01A	402	0	1.43341	5mc.Score.High	BRCA
TCGA-LD-A7W6-01A	404	0	-6.01695	5mc.Score.High	BRCA
TCGA-LD-A9QF-01A	323	0	13.1943	5mc.Score.High	BRCA
TCGA-LL-A440-01A	759	0	5.62072	5mc.Score.High	BRCA
TCGA-LL-A441-01A	996	0	6.91268	5mc.Score.High	BRCA
TCGA-LL-A442-01A	889	0	-6.8236	5mc.Score.Low	BRCA
TCGA-LL-A50Y-01A	762	0	-4.99692	5mc.Score.High	BRCA
TCGA-LL-A5YL-01A	519	0	-0.969244	5mc.Score.High	BRCA
TCGA-LL-A5YM-01A	394	0	-6.45746	5mc.Score.Low	BRCA
TCGA-LL-A5YN-01A	447	0	1.12133	5mc.Score.High	BRCA
TCGA-LL-A5YO-01A	440	0	12.819	5mc.Score.High	BRCA
TCGA-LL-A5YP-01A	450	0	11.5106	5mc.Score.High	BRCA
TCGA-LL-A6FQ-01A	80	0	-5.47295	5mc.Score.High	BRCA
TCGA-LL-A6FR-01A	489	0	6.06327	5mc.Score.High	BRCA
TCGA-LL-A73Y-01A	477	0	7.93814	5mc.Score.High	BRCA
TCGA-LL-A73Z-01A	227	1	6.69654	5mc.Score.High	BRCA
TCGA-LL-A740-01A	441	0	2.59324	5mc.Score.High	BRCA
TCGA-LL-A7SZ-01A	594	0	2.2224	5mc.Score.High	BRCA
TCGA-LL-A7T0-01A	376	0	-3.10683	5mc.Score.High	BRCA
TCGA-LL-A8F5-01A	596	0	10.2209	5mc.Score.High	BRCA
TCGA-LL-A9Q3-01A	532	0	-3.80652	5mc.Score.High	BRCA
TCGA-LQ-A4E4-01A	849	0	-7.7231	5mc.Score.Low	BRCA
TCGA-MS-A51U-01A	681	0	-3.426	5mc.Score.High	BRCA
TCGA-OK-A5Q2-01A	64	0	0.691721	5mc.Score.High	BRCA
TCGA-OL-A5D6-01A	1104	1	1.10203	5mc.Score.High	BRCA
TCGA-OL-A5D7-01A	1780	0	10.7107	5mc.Score.High	BRCA
TCGA-OL-A5D8-01A	973	0	-7.29031	5mc.Score.Low	BRCA
TCGA-OL-A5DA-01A	1783	0	-7.26314	5mc.Score.Low	BRCA
TCGA-OL-A5RU-01A	1219	0	-0.590295	5mc.Score.High	BRCA
TCGA-OL-A5RV-01A	1062	0	-3.82879	5mc.Score.High	BRCA
TCGA-OL-A5RW-01A	1106	0	12.605	5mc.Score.High	BRCA
TCGA-OL-A5RX-01A	878	0	-1.166	5mc.Score.High	BRCA
TCGA-OL-A5RY-01A	752	0	15.2009	5mc.Score.High	BRCA
TCGA-OL-A5RZ-01A	679	0	-6.60716	5mc.Score.Low	BRCA
TCGA-OL-A5S0-01A	620	0	13.3233	5mc.Score.High	BRCA
TCGA-OL-A66H-01A	812	0	0.599002	5mc.Score.High	BRCA
TCGA-OL-A66I-01A	714	0	17.6636	5mc.Score.High	BRCA
TCGA-OL-A66J-01A	1996	0	-3.97284	5mc.Score.High	BRCA
TCGA-OL-A66K-01A	1275	1	-7.06271	5mc.Score.Low	BRCA
TCGA-OL-A66L-01A	1301	0	-0.731131	5mc.Score.High	BRCA
TCGA-OL-A66N-01A	792	0	-4.46472	5mc.Score.High	BRCA
TCGA-OL-A66O-01A	528	0	-11.6963	5mc.Score.Low	BRCA
TCGA-OL-A66P-01A	428	0	8.64355	5mc.Score.High	BRCA
TCGA-OL-A6VO-01A	858	0	7.24783	5mc.Score.High	BRCA
TCGA-OL-A6VQ-01A	600	0	-2.6669	5mc.Score.High	BRCA
TCGA-OL-A6VR-01A	1220	0	-10.0102	5mc.Score.Low	BRCA
TCGA-OL-A97C-01A	271	0	0.993934	5mc.Score.High	BRCA
TCGA-PE-A5DC-01A	1430	1	-7.34058	5mc.Score.Low	BRCA
TCGA-PE-A5DD-01A	1953	0	-6.02429	5mc.Score.High	BRCA
TCGA-PE-A5DE-01A	2645	0	3.58561	5mc.Score.High	BRCA
TCGA-PL-A8LX-01A	5	0	-8.93874	5mc.Score.Low	BRCA
TCGA-PL-A8LY-01A	8	0	-0.602451	5mc.Score.High	BRCA
TCGA-PL-A8LZ-01A	302	0	13.9447	5mc.Score.High	BRCA
TCGA-S3-A6ZF-01A	572	0	-2.84781	5mc.Score.High	BRCA
TCGA-S3-A6ZG-01A	562	0	-5.68511	5mc.Score.High	BRCA
TCGA-S3-A6ZH-01A	641	0	-6.48145	5mc.Score.Low	BRCA
TCGA-S3-AA0Z-01A	629	0	10.7795	5mc.Score.High	BRCA
TCGA-S3-AA10-01A	586	0	20.7411	5mc.Score.High	BRCA
TCGA-S3-AA11-01A	421	0	-8.35872	5mc.Score.Low	BRCA
TCGA-S3-AA12-01A	574	0	-10.5658	5mc.Score.Low	BRCA
TCGA-S3-AA14-01A	529	0	-6.84965	5mc.Score.Low	BRCA
TCGA-S3-AA15-01A	525	0	14.5013	5mc.Score.High	BRCA
TCGA-S3-AA17-01A	424	0	3.23155	5mc.Score.High	BRCA
TCGA-UL-AAZ6-01A	518	0	-3.33117	5mc.Score.High	BRCA
TCGA-UU-A93S-01A	116	1	-0.222726	5mc.Score.High	BRCA
TCGA-V7-A7HQ-01A	2033	0	-6.66108	5mc.Score.Low	BRCA
TCGA-W8-A86G-01A	347	0	-6.55079	5mc.Score.Low	BRCA
TCGA-WT-AB41-01A	1611	0	-0.831216	5mc.Score.High	BRCA
TCGA-WT-AB44-01A	883	0	-4.34066	5mc.Score.High	BRCA
TCGA-XX-A899-01A	467	0	3.59829	5mc.Score.High	BRCA
TCGA-XX-A89A-01A	488	0	5.50233	5mc.Score.High	BRCA
TCGA-Z7-A8R5-01A	3287	0	5.4732	5mc.Score.High	BRCA
TCGA-Z7-A8R6-01A	3256	0	-5.82966	5mc.Score.High	BRCA
TCGA-2W-A8YY-01A	533	0	-7.71698	5mc.Score.Low	CESC
TCGA-4J-AA1J-01A	542	0	0.461597	5mc.Score.Low	CESC
TCGA-BI-A0VR-01A	1505	0	6.81849	5mc.Score.High	CESC
TCGA-BI-A0VS-01A	1735	0	4.44495	5mc.Score.High	CESC
TCGA-BI-A20A-01A	720	0	0.0166442	5mc.Score.Low	CESC
TCGA-C5-A0TN-01A	348	1	4.06946	5mc.Score.High	CESC
TCGA-C5-A1BE-01B	2094	1	4.12081	5mc.Score.High	CESC
TCGA-C5-A1BF-01B	570	1	3.203	5mc.Score.High	CESC
TCGA-C5-A1BI-01B	1112	0	9.05523	5mc.Score.High	CESC
TCGA-C5-A1BJ-01A	4385	0	5.30963	5mc.Score.High	CESC
TCGA-C5-A1BK-01B	5385	0	7.37869	5mc.Score.High	CESC
TCGA-C5-A1BL-01A	5271	0	8.22066	5mc.Score.High	CESC
TCGA-C5-A1BM-01A	2520	1	9.35706	5mc.Score.High	CESC
TCGA-C5-A1BN-01B	166	1	1.86972	5mc.Score.High	CESC
TCGA-C5-A1BQ-01C	604	1	6.09102	5mc.Score.High	CESC
TCGA-C5-A1M5-01A	2052	1	3.06047	5mc.Score.High	CESC
TCGA-C5-A1M6-01A	955	1	-12.4048	5mc.Score.Low	CESC
TCGA-C5-A1M7-01A	1409	0	7.26438	5mc.Score.High	CESC
TCGA-C5-A1M8-01A	919	0	1.22988	5mc.Score.High	CESC
TCGA-C5-A1M9-01A	1065	1	-3.92969	5mc.Score.Low	CESC
TCGA-C5-A1ME-01A	1756	0	-12.3767	5mc.Score.Low	CESC
TCGA-C5-A1MF-01A	1617	0	-3.7026	5mc.Score.Low	CESC
TCGA-C5-A1MH-01A	1186	1	9.88461	5mc.Score.High	CESC
TCGA-C5-A1MI-01A	1083	1	-9.75111	5mc.Score.Low	CESC
TCGA-C5-A1MJ-01A	14	1	-9.69917	5mc.Score.Low	CESC
TCGA-C5-A1MK-01A	74	1	4.0699	5mc.Score.High	CESC
TCGA-C5-A1ML-01A	636	1	0.671166	5mc.Score.High	CESC
TCGA-C5-A1MN-01A	1245	1	6.317	5mc.Score.High	CESC
TCGA-C5-A1MP-01A	109	0	6.55294	5mc.Score.High	CESC
TCGA-C5-A1MQ-01A	1031	0	1.53728	5mc.Score.High	CESC
TCGA-C5-A2LS-01A	1345	0	-16.5507	5mc.Score.Low	CESC
TCGA-C5-A2LT-01A	2226	0	4.55842	5mc.Score.High	CESC
TCGA-C5-A2LV-01A	2234	0	5.73805	5mc.Score.High	CESC
TCGA-C5-A2LX-01A	2526	0	1.53493	5mc.Score.High	CESC
TCGA-C5-A2LY-01A	2383	0	7.29108	5mc.Score.High	CESC
TCGA-C5-A2LZ-01A	3046	1	4.1455	5mc.Score.High	CESC
TCGA-C5-A2M1-01A	1169	0	-3.58555	5mc.Score.Low	CESC
TCGA-C5-A2M2-01A	1011	1	-16.1944	5mc.Score.Low	CESC
TCGA-C5-A3HD-01B	1582	0	-0.108886	5mc.Score.Low	CESC
TCGA-C5-A3HE-01A	548	0	-5.10561	5mc.Score.Low	CESC
TCGA-C5-A3HF-01A	543	1	-8.23212	5mc.Score.Low	CESC
TCGA-C5-A3HL-01A	621	0	2.88507	5mc.Score.High	CESC
TCGA-C5-A7CG-01A	6408	0	5.24048	5mc.Score.High	CESC
TCGA-C5-A7CH-01A	4694	0	6.37899	5mc.Score.High	CESC
TCGA-C5-A7CJ-01A	3097	1	6.87745	5mc.Score.High	CESC
TCGA-C5-A7CK-01A	4086	1	0.773123	5mc.Score.High	CESC
TCGA-C5-A7CL-01A	471	1	4.77747	5mc.Score.High	CESC
TCGA-C5-A7CM-01A	619	0	-11.2027	5mc.Score.Low	CESC
TCGA-C5-A7CO-01A	4482	0	-0.744597	5mc.Score.Low	CESC
TCGA-C5-A7UC-01A	523	1	2.05347	5mc.Score.High	CESC
TCGA-C5-A7UE-01A	4738	0	3.22834	5mc.Score.High	CESC
TCGA-C5-A7UH-01A	3988	0	5.66989	5mc.Score.High	CESC
TCGA-C5-A7UI-01A	2888	1	6.37185	5mc.Score.High	CESC
TCGA-C5-A7X3-01A	284	1	2.64676	5mc.Score.High	CESC
TCGA-C5-A7X5-01A	414	1	2.10774	5mc.Score.High	CESC
TCGA-C5-A7X8-01A	83	0	-12.5095	5mc.Score.Low	CESC
TCGA-C5-A7XC-01A	1551	0	2.52839	5mc.Score.High	CESC
TCGA-C5-A8XH-01A	1394	1	6.93328	5mc.Score.High	CESC
TCGA-C5-A8XI-01A	254	0	1.68085	5mc.Score.High	CESC
TCGA-C5-A8XJ-01A	4467	0	-2.74703	5mc.Score.Low	CESC
TCGA-C5-A8XK-01A	3039	0	3.76313	5mc.Score.High	CESC
TCGA-C5-A8YQ-01A	715	1	-1.20618	5mc.Score.Low	CESC
TCGA-C5-A8YR-01A	837	1	4.15652	5mc.Score.High	CESC
TCGA-C5-A8YT-01A	633	1	-15.0855	5mc.Score.Low	CESC
TCGA-C5-A8ZZ-01A	636	0	-0.218718	5mc.Score.Low	CESC
TCGA-C5-A901-01A	518	0	6.50705	5mc.Score.High	CESC
TCGA-C5-A902-01A	149	0	-1.73382	5mc.Score.Low	CESC
TCGA-C5-A905-01A	4879	0	-2.42	5mc.Score.Low	CESC
TCGA-C5-A907-01A	448	0	-0.237929	5mc.Score.Low	CESC
TCGA-DG-A2KH-01A	34	0	-15.9268	5mc.Score.Low	CESC
TCGA-DG-A2KJ-01A	2893	0	-12.5756	5mc.Score.Low	CESC
TCGA-DG-A2KK-01A	2496	0	-3.5081	5mc.Score.Low	CESC
TCGA-DG-A2KL-01A	1367	0	7.18089	5mc.Score.High	CESC
TCGA-DG-A2KM-01A	1946	0	12.3035	5mc.Score.High	CESC
TCGA-DR-A0ZL-01A	2669	0	-0.843916	5mc.Score.Low	CESC
TCGA-DR-A0ZM-01A	1791	0	4.9851	5mc.Score.High	CESC
TCGA-DS-A0VK-01A	1118	1	-1.98322	5mc.Score.Low	CESC
TCGA-DS-A0VL-01A	1692	1	2.98212	5mc.Score.High	CESC
TCGA-DS-A0VM-01A	3589	0	4.05562	5mc.Score.High	CESC
TCGA-DS-A0VN-01A	3609	0	12.3248	5mc.Score.High	CESC
TCGA-DS-A1O9-01A	266	1	9.53706	5mc.Score.High	CESC
TCGA-DS-A1OA-01A	879	1	4.45243	5mc.Score.High	CESC
TCGA-DS-A1OB-01A	861	1	4.57562	5mc.Score.High	CESC
TCGA-DS-A1OC-01A	376	0	6.53953	5mc.Score.High	CESC
TCGA-DS-A1OD-01A	3874	0	-0.0502183	5mc.Score.Low	CESC
TCGA-DS-A3LQ-01A	699	0	2.64978	5mc.Score.High	CESC
TCGA-DS-A5RQ-01A	512	0	5.26767	5mc.Score.High	CESC
TCGA-DS-A7WF-01A	492	1	-9.01675	5mc.Score.Low	CESC
TCGA-DS-A7WH-01A	533	0	-9.7546	5mc.Score.Low	CESC
TCGA-DS-A7WI-01A	252	1	1.42535	5mc.Score.High	CESC
TCGA-EA-A1QS-01A	1203	0	2.45072	5mc.Score.High	CESC
TCGA-EA-A1QT-01A	1243	0	3.25498	5mc.Score.High	CESC
TCGA-EA-A3HQ-01A	1136	0	6.59917	5mc.Score.High	CESC
TCGA-EA-A3HR-01A	940	0	1.9162	5mc.Score.High	CESC
TCGA-EA-A3HS-01A	959	0	5.23577	5mc.Score.High	CESC
TCGA-EA-A3HT-01A	954	0	6.81545	5mc.Score.High	CESC
TCGA-EA-A3HU-01A	1013	0	8.09253	5mc.Score.High	CESC
TCGA-EA-A3QD-01A	397	0	4.72567	5mc.Score.High	CESC
TCGA-EA-A3QE-01A	761	0	9.55452	5mc.Score.High	CESC
TCGA-EA-A3Y4-01A	1122	0	4.37908	5mc.Score.High	CESC
TCGA-EA-A410-01A	803	0	-10.2985	5mc.Score.Low	CESC
TCGA-EA-A411-01A	747	0	-0.854357	5mc.Score.Low	CESC
TCGA-EA-A439-01A	965	0	-8.49215	5mc.Score.Low	CESC
TCGA-EA-A43B-01A	791	0	5.06437	5mc.Score.High	CESC
TCGA-EA-A44S-01A	369	0	5.80496	5mc.Score.High	CESC
TCGA-EA-A4BA-01A	755	0	-17.5614	5mc.Score.Low	CESC
TCGA-EA-A50E-01A	227	1	7.0013	5mc.Score.High	CESC
TCGA-EA-A556-01A	453	0	-13.9192	5mc.Score.Low	CESC
TCGA-EA-A5FO-01A	815	0	-7.84824	5mc.Score.Low	CESC
TCGA-EA-A5O9-01A	788	0	3.44366	5mc.Score.High	CESC
TCGA-EA-A5ZD-01A	830	0	7.10126	5mc.Score.High	CESC
TCGA-EA-A5ZE-01A	829	0	0.279333	5mc.Score.Low	CESC
TCGA-EA-A5ZF-01A	828	0	-12.0584	5mc.Score.Low	CESC
TCGA-EA-A6QX-01A	730	0	1.83105	5mc.Score.High	CESC
TCGA-EA-A78R-01A	410	0	5.42481	5mc.Score.High	CESC
TCGA-EA-A97N-01A	11	0	2.87661	5mc.Score.High	CESC
TCGA-EK-A2GZ-01A	383	0	3.69325	5mc.Score.High	CESC
TCGA-EK-A2H0-01A	1847	0	4.54803	5mc.Score.High	CESC
TCGA-EK-A2H1-01A	799	0	8.03583	5mc.Score.High	CESC
TCGA-EK-A2IP-01A	202	0	1.92223	5mc.Score.High	CESC
TCGA-EK-A2IR-01A	3442	0	-5.0593	5mc.Score.Low	CESC
TCGA-EK-A2PG-01A	46	0	1.12529	5mc.Score.High	CESC
TCGA-EK-A2PI-01A	586	0	-0.774033	5mc.Score.Low	CESC
TCGA-EK-A2PK-01A	12	0	0.121575	5mc.Score.Low	CESC
TCGA-EK-A2PL-01A	13	0	2.81371	5mc.Score.High	CESC
TCGA-EK-A2PM-01A	18	0	-2.66038	5mc.Score.Low	CESC
TCGA-EK-A2R7-01A	27	0	-7.05319	5mc.Score.Low	CESC
TCGA-EK-A2R8-01A	44	0	-0.817406	5mc.Score.Low	CESC
TCGA-EK-A2R9-01A	4	0	-2.68768	5mc.Score.Low	CESC
TCGA-EK-A2RA-01A	1246	0	4.21171	5mc.Score.High	CESC
TCGA-EK-A2RB-01A	9	0	2.45282	5mc.Score.High	CESC
TCGA-EK-A2RC-01A	129	0	2.56651	5mc.Score.High	CESC
TCGA-EK-A2RE-01A	57	0	6.48603	5mc.Score.High	CESC
TCGA-EK-A2RJ-01A	53	0	6.42649	5mc.Score.High	CESC
TCGA-EK-A2RK-01A	13	0	2.61063	5mc.Score.High	CESC
TCGA-EK-A2RL-01A	1453	1	-13.661	5mc.Score.Low	CESC
TCGA-EK-A2RM-01A	50	0	-6.3607	5mc.Score.Low	CESC
TCGA-EK-A2RN-01A	71	0	3.83736	5mc.Score.High	CESC
TCGA-EK-A2RO-01A	2	0	3.13936	5mc.Score.High	CESC
TCGA-EK-A3GJ-01A	3	0	9.04056	5mc.Score.High	CESC
TCGA-EK-A3GK-01A	15	0	-4.91449	5mc.Score.Low	CESC
TCGA-EK-A3GN-01A	27	0	-4.06691	5mc.Score.Low	CESC
TCGA-EX-A1H5-01A	619	0	-3.2754	5mc.Score.Low	CESC
TCGA-EX-A1H6-01B	241	0	-14.2142	5mc.Score.Low	CESC
TCGA-EX-A3L1-01A	463	0	4.51446	5mc.Score.High	CESC
TCGA-EX-A449-01A	447	0	-15.9736	5mc.Score.Low	CESC
TCGA-EX-A69L-01A	602	0	6.1371	5mc.Score.High	CESC
TCGA-EX-A69M-01A	253	1	1.02072	5mc.Score.High	CESC
TCGA-EX-A8YF-01A	473	0	-5.04649	5mc.Score.Low	CESC
TCGA-FU-A23K-01A	372	0	-5.36076	5mc.Score.Low	CESC
TCGA-FU-A23L-01A	725	0	2.23191	5mc.Score.High	CESC
TCGA-FU-A2QG-01A	579	0	2.91132	5mc.Score.High	CESC
TCGA-FU-A3EO-01A	490	0	-10.8954	5mc.Score.Low	CESC
TCGA-FU-A3HY-01A	954	0	2.6792	5mc.Score.High	CESC
TCGA-FU-A3HZ-01A	1103	0	-10.3929	5mc.Score.Low	CESC
TCGA-FU-A3NI-01A	638	1	1.07547	5mc.Score.High	CESC
TCGA-FU-A3TQ-01A	795	0	4.35628	5mc.Score.High	CESC
TCGA-FU-A3TX-01A	45	0	-2.77976	5mc.Score.Low	CESC
TCGA-FU-A3WB-01A	491	0	-2.34702	5mc.Score.Low	CESC
TCGA-FU-A3YQ-01A	861	0	9.00543	5mc.Score.High	CESC
TCGA-FU-A40J-01A	426	0	-10.3965	5mc.Score.Low	CESC
TCGA-FU-A57G-01A	1078	0	-13.481	5mc.Score.Low	CESC
TCGA-FU-A5XV-01A	321	0	5.64461	5mc.Score.High	CESC
TCGA-FU-A770-01A	34	0	-9.45917	5mc.Score.Low	CESC
TCGA-GH-A9DA-01A	540	0	5.14176	5mc.Score.High	CESC
TCGA-HG-A2PA-01A	773	1	2.3444	5mc.Score.High	CESC
TCGA-HM-A3JJ-01A	659	1	4.36681	5mc.Score.High	CESC
TCGA-HM-A3JK-01A	632	0	1.74809	5mc.Score.High	CESC
TCGA-HM-A4S6-01A	454	0	7.46463	5mc.Score.High	CESC
TCGA-HM-A6W2-01A	287	0	-10.6626	5mc.Score.Low	CESC
TCGA-HM-A6W2-06A	287	0	-16.5022	5mc.Score.Low	CESC
TCGA-IR-A3L7-01A	4483	0	-7.30085	5mc.Score.Low	CESC
TCGA-IR-A3LA-01A	4172	0	-9.84058	5mc.Score.Low	CESC
TCGA-IR-A3LB-01A	2032	1	-10.9156	5mc.Score.Low	CESC
TCGA-IR-A3LC-01A	3935	0	1.13215	5mc.Score.High	CESC
TCGA-IR-A3LF-01A	2949	0	-17.9085	5mc.Score.Low	CESC
TCGA-IR-A3LH-01A	2394	0	8.95073	5mc.Score.High	CESC
TCGA-IR-A3LI-01A	2493	0	-16.4143	5mc.Score.Low	CESC
TCGA-IR-A3LK-01A	908	1	5.21408	5mc.Score.High	CESC
TCGA-IR-A3LL-01A	1106	0	9.2765	5mc.Score.High	CESC
TCGA-JW-A5VG-01A	834	0	5.17047	5mc.Score.High	CESC
TCGA-JW-A5VH-01A	100	1	-12.8335	5mc.Score.Low	CESC
TCGA-JW-A5VI-01A	747	0	3.58335	5mc.Score.High	CESC
TCGA-JW-A5VJ-01A	652	0	3.14739	5mc.Score.High	CESC
TCGA-JW-A5VK-01A	623	0	-0.146327	5mc.Score.Low	CESC
TCGA-JW-A5VL-01A	474	0	7.62171	5mc.Score.High	CESC
TCGA-JW-A69B-01A	863	0	-18.032	5mc.Score.Low	CESC
TCGA-JW-A852-01A	252	1	2.2628	5mc.Score.High	CESC
TCGA-JW-AAVH-01A	552	0	-2.72975	5mc.Score.Low	CESC
TCGA-JX-A3PZ-01A	642	1	5.43042	5mc.Score.High	CESC
TCGA-JX-A3Q0-01A	6375	0	5.39607	5mc.Score.High	CESC
TCGA-JX-A3Q8-01A	1357	0	-8.06444	5mc.Score.Low	CESC
TCGA-JX-A5QV-01A	636	0	4.15329	5mc.Score.High	CESC
TCGA-LP-A4AU-01A	343	0	2.80666	5mc.Score.High	CESC
TCGA-LP-A4AW-01A	27	0	0.527493	5mc.Score.High	CESC
TCGA-LP-A4AX-01A	380	0	6.28287	5mc.Score.High	CESC
TCGA-LP-A5U2-01A	9	0	-3.34196	5mc.Score.Low	CESC
TCGA-LP-A5U3-01A	25	0	6.06261	5mc.Score.High	CESC
TCGA-LP-A7HU-01A	406	0	-4.6679	5mc.Score.Low	CESC
TCGA-MA-AA3W-01A	685	0	6.85524	5mc.Score.High	CESC
TCGA-MA-AA3X-01A	617	0	7.11769	5mc.Score.High	CESC
TCGA-MA-AA3Y-01A	542	0	13.4527	5mc.Score.High	CESC
TCGA-MA-AA3Z-01A	595	0	1.5513	5mc.Score.High	CESC
TCGA-MA-AA41-01A	279	0	4.52339	5mc.Score.High	CESC
TCGA-MA-AA42-01A	259	0	10.1467	5mc.Score.High	CESC
TCGA-MA-AA43-01A	346	0	2.21899	5mc.Score.High	CESC
TCGA-MU-A51Y-01A	854	0	4.87781	5mc.Score.High	CESC
TCGA-MU-A5YI-01A	1053	0	-0.901786	5mc.Score.Low	CESC
TCGA-MU-A8JM-01A	607	0	7.91403	5mc.Score.High	CESC
TCGA-MY-A5BD-01A	1667	0	-13.1163	5mc.Score.Low	CESC
TCGA-MY-A5BE-01A	1066	0	6.76076	5mc.Score.High	CESC
TCGA-MY-A5BF-01A	634	0	6.20058	5mc.Score.High	CESC
TCGA-MY-A913-01A	524	0	7.41856	5mc.Score.High	CESC
TCGA-PN-A8MA-01A	90	0	-10.939	5mc.Score.Low	CESC
TCGA-Q1-A5R1-01A	474	0	-15.3991	5mc.Score.Low	CESC
TCGA-Q1-A5R2-01A	499	0	6.22388	5mc.Score.High	CESC
TCGA-Q1-A5R3-01A	485	0	-1.73153	5mc.Score.Low	CESC
TCGA-Q1-A6DT-01A	275	1	5.59238	5mc.Score.High	CESC
TCGA-Q1-A6DV-01A	491	0	-10.6772	5mc.Score.Low	CESC
TCGA-Q1-A6DW-01A	534	0	3.40646	5mc.Score.High	CESC
TCGA-Q1-A73O-01A	428	0	6.49784	5mc.Score.High	CESC
TCGA-Q1-A73P-01A	483	0	-10.9673	5mc.Score.Low	CESC
TCGA-Q1-A73Q-01A	284	0	-1.17486	5mc.Score.Low	CESC
TCGA-Q1-A73R-01A	567	0	-11.8376	5mc.Score.Low	CESC
TCGA-Q1-A73S-01A	688	0	-7.02925	5mc.Score.Low	CESC
TCGA-R2-A69V-01A	596	0	14.3119	5mc.Score.High	CESC
TCGA-RA-A741-01A	444	0	0.0874816	5mc.Score.Low	CESC
TCGA-UC-A7PD-01A	355	1	4.6334	5mc.Score.High	CESC
TCGA-UC-A7PF-01A	2859	1	7.18882	5mc.Score.High	CESC
TCGA-UC-A7PG-01A	370	1	5.63974	5mc.Score.High	CESC
TCGA-UC-A7PG-06A	370	1	5.05215	5mc.Score.High	CESC
TCGA-UC-A7PI-01A	2114	0	-15.3962	5mc.Score.Low	CESC
TCGA-VS-A8EB-01A	305	1	2.51574	5mc.Score.High	CESC
TCGA-VS-A8EC-01A	1415	0	-6.57493	5mc.Score.Low	CESC
TCGA-VS-A8EG-01A	1386	0	0.339077	5mc.Score.Low	CESC
TCGA-VS-A8EH-01A	986	0	1.551	5mc.Score.High	CESC
TCGA-VS-A8EI-01A	729	0	5.63186	5mc.Score.High	CESC
TCGA-VS-A8EJ-01A	607	1	-9.92002	5mc.Score.Low	CESC
TCGA-VS-A8EK-01A	829	1	3.30476	5mc.Score.High	CESC
TCGA-VS-A8EL-01A	1992	0	11.049	5mc.Score.High	CESC
TCGA-VS-A8Q8-01A	978	1	7.93494	5mc.Score.High	CESC
TCGA-VS-A8Q9-01A	1630	0	-1.94064	5mc.Score.Low	CESC
TCGA-VS-A8QA-01A	1099	0	-10.3139	5mc.Score.Low	CESC
TCGA-VS-A8QC-01A	350	1	3.76527	5mc.Score.High	CESC
TCGA-VS-A8QF-01A	1800	0	7.63107	5mc.Score.High	CESC
TCGA-VS-A8QH-01A	1210	1	-16.8359	5mc.Score.Low	CESC
TCGA-VS-A8QM-01A	951	1	4.03364	5mc.Score.High	CESC
TCGA-VS-A94W-01A	1243	0	4.08812	5mc.Score.High	CESC
TCGA-VS-A94X-01A	506	1	2.7255	5mc.Score.High	CESC
TCGA-VS-A94Y-01A	144	1	3.89075	5mc.Score.High	CESC
TCGA-VS-A94Z-01A	1015	0	6.60364	5mc.Score.High	CESC
TCGA-VS-A950-01A	1221	0	5.0398	5mc.Score.High	CESC
TCGA-VS-A952-01A	1778	0	-17.3927	5mc.Score.Low	CESC
TCGA-VS-A953-01A	477	1	4.84165	5mc.Score.High	CESC
TCGA-VS-A954-01A	1714	0	2.60499	5mc.Score.High	CESC
TCGA-VS-A957-01A	1688	0	-2.76444	5mc.Score.Low	CESC
TCGA-VS-A958-01A	1525	0	8.92903	5mc.Score.High	CESC
TCGA-VS-A959-01A	1561	0	-3.65889	5mc.Score.Low	CESC
TCGA-VS-A9U5-01A	1535	0	-2.16536	5mc.Score.Low	CESC
TCGA-VS-A9U6-01A	1320	0	-0.378161	5mc.Score.Low	CESC
TCGA-VS-A9U7-01A	1472	0	6.0779	5mc.Score.High	CESC
TCGA-VS-A9UB-01A	911	0	7.45364	5mc.Score.High	CESC
TCGA-VS-A9UC-01A	825	0	2.92765	5mc.Score.High	CESC
TCGA-VS-A9UD-01A	739	0	5.0721	5mc.Score.High	CESC
TCGA-VS-A9UH-01A	1427	0	13.1766	5mc.Score.High	CESC
TCGA-VS-A9UI-01A	1372	1	4.72597	5mc.Score.High	CESC
TCGA-VS-A9UJ-01A	52	1	-12.0136	5mc.Score.Low	CESC
TCGA-VS-A9UL-01A	442	1	-14.6105	5mc.Score.Low	CESC
TCGA-VS-A9UM-01A	829	1	4.99145	5mc.Score.High	CESC
TCGA-VS-A9UO-01A	1456	0	-15.9914	5mc.Score.Low	CESC
TCGA-VS-A9UP-01A	1444	0	-18.6406	5mc.Score.Low	CESC
TCGA-VS-A9UQ-01A	1263	0	-13.3978	5mc.Score.Low	CESC
TCGA-VS-A9UR-01A	793	0	-9.89653	5mc.Score.Low	CESC
TCGA-VS-A9UT-01A	482	0	-2.59973	5mc.Score.Low	CESC
TCGA-VS-A9UU-01A	442	0	2.6686	5mc.Score.High	CESC
TCGA-VS-A9UV-01A	104	1	2.81963	5mc.Score.High	CESC
TCGA-VS-A9UY-01A	555	1	8.15814	5mc.Score.High	CESC
TCGA-VS-A9UZ-01A	2044	0	-14.2673	5mc.Score.Low	CESC
TCGA-VS-A9V0-01A	573	0	-17.3522	5mc.Score.Low	CESC
TCGA-VS-A9V1-01A	157	1	-11.7364	5mc.Score.Low	CESC
TCGA-VS-A9V2-01A	555	0	5.53333	5mc.Score.High	CESC
TCGA-VS-A9V3-01A	540	0	4.4193	5mc.Score.High	CESC
TCGA-VS-A9V4-01A	132	1	-19.3331	5mc.Score.Low	CESC
TCGA-VS-A9V5-01A	494	1	-14.9841	5mc.Score.Low	CESC
TCGA-VS-AA62-01A	469	1	8.85701	5mc.Score.High	CESC
TCGA-WL-A834-01A	791	0	1.10842	5mc.Score.High	CESC
TCGA-XS-A8TJ-01A	890	0	2.25282	5mc.Score.High	CESC
TCGA-ZJ-A8QQ-01A	2056	0	4.58057	5mc.Score.High	CESC
TCGA-ZJ-A8QR-01A	582	1	4.60688	5mc.Score.High	CESC
TCGA-ZJ-AAX4-01A	21	0	5.4638	5mc.Score.High	CESC
TCGA-ZJ-AAXA-01A	43	0	0.277695	5mc.Score.Low	CESC
TCGA-ZJ-AAXU-01A	5	0	3.86659	5mc.Score.High	CESC
TCGA-ZX-AA5X-01A	119	0	6.26682	5mc.Score.High	CESC
TCGA-3X-AAV9-01A	339	1	25.3905	5mc.Score.High	CHOL
TCGA-3X-AAVA-01A	445	1	-3.00801	5mc.Score.Low	CHOL
TCGA-3X-AAVB-01A	402	0	15.9353	5mc.Score.High	CHOL
TCGA-3X-AAVC-01A	709	0	6.73836	5mc.Score.High	CHOL
TCGA-3X-AAVE-01A	650	0	5.86447	5mc.Score.High	CHOL
TCGA-4G-AAZO-01A	1177	0	-4.93539	5mc.Score.Low	CHOL
TCGA-4G-AAZT-01A	420	0	-4.51219	5mc.Score.Low	CHOL
TCGA-W5-AA2G-01A	1976	0	-0.3812	5mc.Score.Low	CHOL
TCGA-W5-AA2H-01A	1077	0	12.4268	5mc.Score.High	CHOL
TCGA-W5-AA2I-01A	1939	1	-10.6847	5mc.Score.Low	CHOL
TCGA-W5-AA2O-01A	640	1	-5.23049	5mc.Score.Low	CHOL
TCGA-W5-AA2Q-01A	50	0	-7.21688	5mc.Score.Low	CHOL
TCGA-W5-AA2R-01A	1542	0	4.86606	5mc.Score.High	CHOL
TCGA-W5-AA2T-01A	1220	1	-10.0285	5mc.Score.Low	CHOL
TCGA-W5-AA2U-01A	627	1	-2.08284	5mc.Score.Low	CHOL
TCGA-W5-AA2W-01A	924	1	-3.45496	5mc.Score.Low	CHOL
TCGA-W5-AA2X-01A	271	1	-0.0957392	5mc.Score.Low	CHOL
TCGA-W5-AA2Z-01A	1614	0	0.603531	5mc.Score.High	CHOL
TCGA-W5-AA30-01A	1153	0	0.36384	5mc.Score.Low	CHOL
TCGA-W5-AA31-01A	10	0	0.819666	5mc.Score.High	CHOL
TCGA-W5-AA33-01A	1449	0	2.1195	5mc.Score.High	CHOL
TCGA-W5-AA34-01A	555	1	-3.80798	5mc.Score.Low	CHOL
TCGA-W5-AA36-01A	1402	1	-4.71955	5mc.Score.Low	CHOL
TCGA-W5-AA38-01A	1471	0	-6.6111	5mc.Score.Low	CHOL
TCGA-W5-AA39-01A	170	1	-7.99447	5mc.Score.Low	CHOL
TCGA-W6-AA0S-01A	808	0	5.49801	5mc.Score.High	CHOL
TCGA-WD-A7RX-01A	21	1	0.391308	5mc.Score.Low	CHOL
TCGA-YR-A95A-01A	26	1	-5.83049	5mc.Score.Low	CHOL
TCGA-ZD-A8I3-01A	169	1	-5.43964	5mc.Score.Low	CHOL
TCGA-ZH-A8Y1-01A	385	1	0.0392148	5mc.Score.Low	CHOL
TCGA-ZH-A8Y2-01A	701	1	-2.19764	5mc.Score.Low	CHOL
TCGA-ZH-A8Y4-01A	741	1	-3.15265	5mc.Score.Low	CHOL
TCGA-ZH-A8Y5-01A	1229	0	-8.27072	5mc.Score.Low	CHOL
TCGA-ZH-A8Y6-01A	519	0	-5.77649	5mc.Score.Low	CHOL
TCGA-ZH-A8Y8-01A	602	0	5.7785	5mc.Score.High	CHOL
TCGA-ZU-A8S4-01A	98	1	18.5965	5mc.Score.High	CHOL
TCGA-3L-AA1B-01A	475	0	-3.85536	5mc.Score.High	COAD
TCGA-4N-A93T-01A	146	0	-12.8173	5mc.Score.Low	COAD
TCGA-4T-AA8H-01A	385	0	-12.5471	5mc.Score.Low	COAD
TCGA-5M-AAT4-01A	49	1	-7.72449	5mc.Score.Low	COAD
TCGA-5M-AAT6-01A	290	1	19.294	5mc.Score.High	COAD
TCGA-5M-AATE-01A	1200	0	-8.29692	5mc.Score.Low	COAD
TCGA-A6-2671-01A	1331	1	3.39529	5mc.Score.High	COAD
TCGA-A6-2672-01A	1419	0	12.0154	5mc.Score.High	COAD
TCGA-A6-2672-01B	1419	0	14.6376	5mc.Score.High	COAD
TCGA-A6-2674-01A	1331	0	20.8357	5mc.Score.High	COAD
TCGA-A6-2674-01B	1331	0	28.3922	5mc.Score.High	COAD
TCGA-A6-2675-01A	1321	0	6.35279	5mc.Score.High	COAD
TCGA-A6-2676-01A	1305	1	12.5591	5mc.Score.High	COAD
TCGA-A6-2677-01A	740	1	-9.14459	5mc.Score.Low	COAD
TCGA-A6-2677-01B	740	1	5.59007	5mc.Score.High	COAD
TCGA-A6-2678-01A	1286	0	0.785077	5mc.Score.High	COAD
TCGA-A6-2679-01A	1366	0	-3.8078	5mc.Score.High	COAD
TCGA-A6-2680-01A	1068	0	-3.79729	5mc.Score.High	COAD
TCGA-A6-2681-01A	1387	0	1.91504	5mc.Score.High	COAD
TCGA-A6-2682-01A	424	1	2.45318	5mc.Score.High	COAD
TCGA-A6-2683-01A	504	1	-10.9304	5mc.Score.Low	COAD
TCGA-A6-2684-01A	1127	0	7.16139	5mc.Score.High	COAD
TCGA-A6-2684-01C	1127	0	14.5397	5mc.Score.High	COAD
TCGA-A6-2685-01A	1133	0	8.602	5mc.Score.High	COAD
TCGA-A6-2686-01A	1126	1	11.0528	5mc.Score.High	COAD
TCGA-A6-3807-01A	1054	0	2.91792	5mc.Score.High	COAD
TCGA-A6-3808-01A	1014	0	10.3039	5mc.Score.High	COAD
TCGA-A6-3809-01A	996	0	13.6212	5mc.Score.High	COAD
TCGA-A6-3809-01B	996	0	13.3828	5mc.Score.High	COAD
TCGA-A6-3810-01A	1111	0	9.36089	5mc.Score.High	COAD
TCGA-A6-3810-01B	1111	0	13.2885	5mc.Score.High	COAD
TCGA-A6-4105-01A	442	1	7.8526	5mc.Score.High	COAD
TCGA-A6-4107-01A	987	0	-3.043	5mc.Score.High	COAD
TCGA-A6-5656-01A	1001	0	-6.58116	5mc.Score.High	COAD
TCGA-A6-5656-01B	1001	0	20.1157	5mc.Score.High	COAD
TCGA-A6-5657-01A	962	0	3.50679	5mc.Score.High	COAD
TCGA-A6-5659-01A	926	0	-2.33958	5mc.Score.High	COAD
TCGA-A6-5659-01B	926	0	-3.79726	5mc.Score.High	COAD
TCGA-A6-5660-01A	888	0	-3.43979	5mc.Score.High	COAD
TCGA-A6-5661-01A	1020	0	-0.473716	5mc.Score.High	COAD
TCGA-A6-5661-01B	1020	0	5.64662	5mc.Score.High	COAD
TCGA-A6-5662-01A	718	0	-4.9388	5mc.Score.High	COAD
TCGA-A6-5664-01A	672	0	7.2365	5mc.Score.High	COAD
TCGA-A6-5665-01A	671	0	-1.84395	5mc.Score.High	COAD
TCGA-A6-5665-01B	671	0	10.711	5mc.Score.High	COAD
TCGA-A6-5666-01A	995	0	-7.40839	5mc.Score.Low	COAD
TCGA-A6-5667-01A	887	0	-3.08593	5mc.Score.High	COAD
TCGA-A6-6137-01A	824	0	-3.99965	5mc.Score.High	COAD
TCGA-A6-6138-01A	685	0	8.25421	5mc.Score.High	COAD
TCGA-A6-6140-01A	734	0	-8.20454	5mc.Score.Low	COAD
TCGA-A6-6141-01A	255	0	-3.78313	5mc.Score.High	COAD
TCGA-A6-6142-01A	763	0	4.73133	5mc.Score.High	COAD
TCGA-A6-6648-01A	766	0	-6.50277	5mc.Score.High	COAD
TCGA-A6-6649-01A	735	0	2.95302	5mc.Score.High	COAD
TCGA-A6-6650-01A	627	0	-8.86788	5mc.Score.Low	COAD
TCGA-A6-6650-01B	627	0	-0.308067	5mc.Score.High	COAD
TCGA-A6-6651-01A	662	0	14.3768	5mc.Score.High	COAD
TCGA-A6-6652-01A	751	0	-9.33171	5mc.Score.Low	COAD
TCGA-A6-6653-01A	742	0	-1.04215	5mc.Score.High	COAD
TCGA-A6-6654-01A	726	0	17.8213	5mc.Score.High	COAD
TCGA-A6-6780-01A	612	0	9.82485	5mc.Score.High	COAD
TCGA-A6-6780-01B	612	0	15.3833	5mc.Score.High	COAD
TCGA-A6-6781-01A	598	0	18.3837	5mc.Score.High	COAD
TCGA-A6-6781-01B	598	0	25.4159	5mc.Score.High	COAD
TCGA-A6-6782-01A	617	0	3.92148	5mc.Score.High	COAD
TCGA-A6-A565-01A	494	1	5.98675	5mc.Score.High	COAD
TCGA-A6-A566-01A	758	1	15.7894	5mc.Score.High	COAD
TCGA-A6-A567-01A	1881	1	-5.25171	5mc.Score.High	COAD
TCGA-A6-A56B-01A	1711	1	-3.40208	5mc.Score.High	COAD
TCGA-A6-A5ZU-01A	293	0	1.69136	5mc.Score.High	COAD
TCGA-AA-3488-01A	153	1	-6.06637	5mc.Score.High	COAD
TCGA-AA-3489-01A	214	1	15.2512	5mc.Score.High	COAD
TCGA-AA-3492-01A	1	1	-0.934512	5mc.Score.High	COAD
TCGA-AA-3494-01A	31	0	-5.13145	5mc.Score.High	COAD
TCGA-AA-3495-01A	1127	0	-2.74147	5mc.Score.High	COAD
TCGA-AA-3496-01A	31	0	4.48785	5mc.Score.High	COAD
TCGA-AA-3502-01A	1065	0	-4.91365	5mc.Score.High	COAD
TCGA-AA-3506-01A	1765	0	-1.54825	5mc.Score.High	COAD
TCGA-AA-3509-01A	1915	0	-2.21576	5mc.Score.High	COAD
TCGA-AA-3510-01A	1946	0	0.779959	5mc.Score.High	COAD
TCGA-AA-3511-01A	212	0	-3.20061	5mc.Score.High	COAD
TCGA-AA-3514-01A	31	0	-4.57865	5mc.Score.High	COAD
TCGA-AA-3516-01A	396	1	8.65526	5mc.Score.High	COAD
TCGA-AA-3517-01A	1186	0	-2.14152	5mc.Score.High	COAD
TCGA-AA-3518-01A	31	0	4.04951	5mc.Score.High	COAD
TCGA-AA-3519-01A	276	0	-3.76603	5mc.Score.High	COAD
TCGA-AA-3520-01A	731	0	2.73456	5mc.Score.High	COAD
TCGA-AA-3522-01A	1127	0	-4.49841	5mc.Score.High	COAD
TCGA-AA-3524-01A	1096	0	-3.2143	5mc.Score.High	COAD
TCGA-AA-3525-01A	1	0	0.156724	5mc.Score.High	COAD
TCGA-AA-3526-01A	580	0	2.54516	5mc.Score.High	COAD
TCGA-AA-3530-01A	580	0	-4.68474	5mc.Score.High	COAD
TCGA-AA-3531-01A	1035	0	-9.17187	5mc.Score.Low	COAD
TCGA-AA-3532-01A	882	0	6.48862	5mc.Score.High	COAD
TCGA-AA-3534-01A	882	0	-3.76025	5mc.Score.High	COAD
TCGA-AA-3538-01A	791	0	-1.82103	5mc.Score.High	COAD
TCGA-AA-3542-01A	395	0	-8.32694	5mc.Score.Low	COAD
TCGA-AA-3543-01A	30	0	5.62563	5mc.Score.High	COAD
TCGA-AA-3544-01A	426	0	5.41511	5mc.Score.High	COAD
TCGA-AA-3548-01A	1034	0	-4.00106	5mc.Score.High	COAD
TCGA-AA-3549-01A	639	0	-0.587209	5mc.Score.High	COAD
TCGA-AA-3552-01A	396	1	-1.36666	5mc.Score.High	COAD
TCGA-AA-3553-01A	730	0	3.01712	5mc.Score.High	COAD
TCGA-AA-3554-01A	546	0	15.1419	5mc.Score.High	COAD
TCGA-AA-3555-01A	911	0	5.23947	5mc.Score.High	COAD
TCGA-AA-3556-01A	700	0	0.928819	5mc.Score.High	COAD
TCGA-AA-3560-01A	608	0	-3.23456	5mc.Score.High	COAD
TCGA-AA-3561-01A	424	0	-6.51034	5mc.Score.High	COAD
TCGA-AA-3562-01A	608	0	-2.74606	5mc.Score.High	COAD
TCGA-AA-3655-01A	1856	0	-1.49454	5mc.Score.High	COAD
TCGA-AA-3660-01A	2375	0	-3.79967	5mc.Score.High	COAD
TCGA-AA-3662-01A	184	0	1.94068	5mc.Score.High	COAD
TCGA-AA-3663-01A	212	0	-1.0526	5mc.Score.High	COAD
TCGA-AA-3664-01A	1643	0	-1.38772	5mc.Score.High	COAD
TCGA-AA-3666-01A	61	1	0.265683	5mc.Score.High	COAD
TCGA-AA-3667-01A	426	0	-4.6777	5mc.Score.High	COAD
TCGA-AA-3673-01A	1522	0	-4.06102	5mc.Score.High	COAD
TCGA-AA-3675-01A	1431	0	-3.41683	5mc.Score.High	COAD
TCGA-AA-3678-01A	1430	0	-2.88642	5mc.Score.High	COAD
TCGA-AA-3679-01A	457	0	-4.4864	5mc.Score.High	COAD
TCGA-AA-3680-01A	335	1	-4.73873	5mc.Score.High	COAD
TCGA-AA-3681-01A	182	0	2.27481	5mc.Score.High	COAD
TCGA-AA-3685-01A	1127	0	3.35578	5mc.Score.High	COAD
TCGA-AA-3688-01A	578	0	-4.86084	5mc.Score.High	COAD
TCGA-AA-3692-01A	1095	1	0.367624	5mc.Score.High	COAD
TCGA-AA-3696-01A	153	1	-7.4576	5mc.Score.Low	COAD
TCGA-AA-3697-01A	2587	0	-2.59681	5mc.Score.High	COAD
TCGA-AA-3710-01A	821	0	14.5686	5mc.Score.High	COAD
TCGA-AA-3713-01A	579	0	4.78519	5mc.Score.High	COAD
TCGA-AA-3715-01A	579	1	20.1494	5mc.Score.High	COAD
TCGA-AA-3811-01A	306	1	3.83124	5mc.Score.High	COAD
TCGA-AA-3812-01A	1066	0	2.99406	5mc.Score.High	COAD
TCGA-AA-3815-01A	1005	0	7.37741	5mc.Score.High	COAD
TCGA-AA-3818-01A	30	1	-4.98292	5mc.Score.High	COAD
TCGA-AA-3819-01A	761	0	-5.97184	5mc.Score.High	COAD
TCGA-AA-3821-01A	31	0	3.3267	5mc.Score.High	COAD
TCGA-AA-3831-01A	547	0	-4.75958	5mc.Score.High	COAD
TCGA-AA-3833-01A	485	0	8.77174	5mc.Score.High	COAD
TCGA-AA-3837-01A	1186	0	-4.37111	5mc.Score.High	COAD
TCGA-AA-3841-01A	1124	0	-0.910472	5mc.Score.High	COAD
TCGA-AA-3842-01A	1126	0	1.27916	5mc.Score.High	COAD
TCGA-AA-3844-01A	454	0	-4.18639	5mc.Score.High	COAD
TCGA-AA-3846-01A	518	0	-0.867598	5mc.Score.High	COAD
TCGA-AA-3848-01A	306	1	-7.51384	5mc.Score.Low	COAD
TCGA-AA-3851-01A	1006	0	-1.22117	5mc.Score.High	COAD
TCGA-AA-3854-01A	1096	0	-4.03908	5mc.Score.High	COAD
TCGA-AA-3855-01A	975	0	-3.82656	5mc.Score.High	COAD
TCGA-AA-3856-01A	30	0	0.615264	5mc.Score.High	COAD
TCGA-AA-3858-01A	945	0	-3.14887	5mc.Score.High	COAD
TCGA-AA-3860-01A	945	0	1.87975	5mc.Score.High	COAD
TCGA-AA-3861-01A	914	0	-5.30374	5mc.Score.High	COAD
TCGA-AA-3862-01A	914	0	1.03377	5mc.Score.High	COAD
TCGA-AA-3864-01A	1612	0	1.16146	5mc.Score.High	COAD
TCGA-AA-3866-01A	518	0	10.9996	5mc.Score.High	COAD
TCGA-AA-3867-01A	731	0	0.553694	5mc.Score.High	COAD
TCGA-AA-3869-01A	822	1	1.47227	5mc.Score.High	COAD
TCGA-AA-3870-01A	912	0	8.73287	5mc.Score.High	COAD
TCGA-AA-3875-01A	549	0	1.11503	5mc.Score.High	COAD
TCGA-AA-3877-01A	943	0	8.41565	5mc.Score.High	COAD
TCGA-AA-3930-01A	61	1	5.40576	5mc.Score.High	COAD
TCGA-AA-3939-01A	395	0	-1.22324	5mc.Score.High	COAD
TCGA-AA-3941-01A	730	0	-5.53192	5mc.Score.High	COAD
TCGA-AA-3947-01A	1004	0	8.36851	5mc.Score.High	COAD
TCGA-AA-3949-01A	791	0	15.6085	5mc.Score.High	COAD
TCGA-AA-3950-01A	730	0	16.2881	5mc.Score.High	COAD
TCGA-AA-3952-01A	61	1	-0.445216	5mc.Score.High	COAD
TCGA-AA-3955-01A	638	0	-5.46295	5mc.Score.High	COAD
TCGA-AA-3956-01A	1035	0	-2.83276	5mc.Score.High	COAD
TCGA-AA-3966-01A	61	0	16.8065	5mc.Score.High	COAD
TCGA-AA-3968-01A	669	0	0.593746	5mc.Score.High	COAD
TCGA-AA-3970-01A	1096	0	-1.57953	5mc.Score.High	COAD
TCGA-AA-3971-01A	489	0	-0.486098	5mc.Score.High	COAD
TCGA-AA-3972-01A	1551	0	-3.7269	5mc.Score.High	COAD
TCGA-AA-3973-01A	397	0	-5.60349	5mc.Score.High	COAD
TCGA-AA-3975-01A	1036	0	-4.30275	5mc.Score.High	COAD
TCGA-AA-3976-01A	791	0	-5.19164	5mc.Score.High	COAD
TCGA-AA-3977-01A	761	0	5.72074	5mc.Score.High	COAD
TCGA-AA-3979-01A	730	0	-5.73795	5mc.Score.High	COAD
TCGA-AA-3980-01A	242	0	2.01087	5mc.Score.High	COAD
TCGA-AA-3982-01A	822	0	1.18322	5mc.Score.High	COAD
TCGA-AA-3986-01A	580	0	4.71292	5mc.Score.High	COAD
TCGA-AA-3989-01A	242	1	-1.2678	5mc.Score.High	COAD
TCGA-AA-3994-01A	822	0	0.0430204	5mc.Score.High	COAD
TCGA-AA-A004-01A	424	0	-4.0383	5mc.Score.High	COAD
TCGA-AA-A00A-01A	1157	0	2.1115	5mc.Score.High	COAD
TCGA-AA-A00D-01A	578	0	8.71183	5mc.Score.High	COAD
TCGA-AA-A00E-01A	913	0	6.4642	5mc.Score.High	COAD
TCGA-AA-A00F-01A	1035	0	-0.288557	5mc.Score.High	COAD
TCGA-AA-A00J-01A	549	0	3.56367	5mc.Score.High	COAD
TCGA-AA-A00K-01A	549	0	-5.70803	5mc.Score.High	COAD
TCGA-AA-A00L-01A	1157	0	-9.41276	5mc.Score.Low	COAD
TCGA-AA-A00N-01A	122	1	6.09875	5mc.Score.High	COAD
TCGA-AA-A00O-01A	822	0	-2.1799	5mc.Score.High	COAD
TCGA-AA-A00Q-01A	1278	0	-5.81538	5mc.Score.High	COAD
TCGA-AA-A00R-01A	30	0	12.0043	5mc.Score.High	COAD
TCGA-AA-A00U-01A	518	0	-7.12067	5mc.Score.Low	COAD
TCGA-AA-A00W-01A	456	0	-10.6479	5mc.Score.Low	COAD
TCGA-AA-A00Z-01A	669	0	-5.46394	5mc.Score.High	COAD
TCGA-AA-A010-01A	1064	0	-1.0337	5mc.Score.High	COAD
TCGA-AA-A017-01A	457	0	-5.13728	5mc.Score.High	COAD
TCGA-AA-A01C-01A	457	0	-3.50687	5mc.Score.High	COAD
TCGA-AA-A01D-01A	334	1	3.49545	5mc.Score.High	COAD
TCGA-AA-A01F-01A	974	0	-11.1939	5mc.Score.Low	COAD
TCGA-AA-A01G-01A	365	0	-8.09799	5mc.Score.Low	COAD
TCGA-AA-A01I-01A	943	0	-6.75259	5mc.Score.Low	COAD
TCGA-AA-A01K-01A	943	0	3.3906	5mc.Score.High	COAD
TCGA-AA-A01P-01A	1158	1	15.3479	5mc.Score.High	COAD
TCGA-AA-A01Q-01A	31	0	-3.8245	5mc.Score.High	COAD
TCGA-AA-A01R-01A	1065	0	7.86822	5mc.Score.High	COAD
TCGA-AA-A01S-01A	31	0	-13.2494	5mc.Score.Low	COAD
TCGA-AA-A01T-01A	1005	0	-12.249	5mc.Score.Low	COAD
TCGA-AA-A01V-01A	31	0	-6.92417	5mc.Score.Low	COAD
TCGA-AA-A01X-01A	791	0	-6.43617	5mc.Score.High	COAD
TCGA-AA-A01Z-01A	1126	0	-8.12464	5mc.Score.Low	COAD
TCGA-AA-A024-01A	1188	1	-10.2257	5mc.Score.Low	COAD
TCGA-AA-A029-01A	1581	0	-9.378	5mc.Score.Low	COAD
TCGA-AA-A02E-01A	90	1	-7.50655	5mc.Score.Low	COAD
TCGA-AA-A02F-01A	1216	0	-8.78715	5mc.Score.Low	COAD
TCGA-AA-A02H-01A	61	1	-6.68251	5mc.Score.Low	COAD
TCGA-AA-A02J-01A	153	1	-13.2964	5mc.Score.Low	COAD
TCGA-AA-A02K-01A	426	1	-8.84024	5mc.Score.Low	COAD
TCGA-AA-A02O-01A	28	0	-7.62709	5mc.Score.Low	COAD
TCGA-AA-A02R-01A	670	1	13.5736	5mc.Score.High	COAD
TCGA-AA-A02W-01A	1247	0	-6.54904	5mc.Score.High	COAD
TCGA-AA-A02Y-01A	1216	0	-8.52703	5mc.Score.Low	COAD
TCGA-AA-A03J-01A	1246	0	-2.79513	5mc.Score.High	COAD
TCGA-AD-5900-01A	370	0	7.35675	5mc.Score.High	COAD
TCGA-AD-6548-01A	650	0	7.17394	5mc.Score.High	COAD
TCGA-AD-6888-01A	472	1	-11.6435	5mc.Score.Low	COAD
TCGA-AD-6889-01A	2532	1	-3.38889	5mc.Score.High	COAD
TCGA-AD-6890-01A	746	0	-5.00539	5mc.Score.High	COAD
TCGA-AD-6895-01A	763	0	5.76402	5mc.Score.High	COAD
TCGA-AD-6899-01A	176	1	6.62364	5mc.Score.High	COAD
TCGA-AD-6901-01A	682	1	7.46447	5mc.Score.High	COAD
TCGA-AD-6963-01A	834	0	-0.063348	5mc.Score.High	COAD
TCGA-AD-6964-01A	331	1	13.6109	5mc.Score.High	COAD
TCGA-AD-6965-01A	805	0	-6.56014	5mc.Score.High	COAD
TCGA-AD-A5EK-01A	500	0	-8.01191	5mc.Score.Low	COAD
TCGA-AM-5820-01A	14	0	-3.07509	5mc.Score.High	COAD
TCGA-AM-5821-01A	28	0	16.2311	5mc.Score.High	COAD
TCGA-AU-3779-01A	441	0	0.662496	5mc.Score.High	COAD
TCGA-AU-6004-01A	824	0	9.64047	5mc.Score.High	COAD
TCGA-AY-4070-01A	496	1	-2.05527	5mc.Score.High	COAD
TCGA-AY-4071-01A	29	1	-0.99817	5mc.Score.High	COAD
TCGA-AY-5543-01A	1004	0	-5.48324	5mc.Score.High	COAD
TCGA-AY-6196-01A	6	0	21.7875	5mc.Score.High	COAD
TCGA-AY-6197-01A	652	0	-1.8371	5mc.Score.High	COAD
TCGA-AY-6386-01A	542	0	-4.54252	5mc.Score.High	COAD
TCGA-AY-A54L-01A	525	0	-12.1473	5mc.Score.Low	COAD
TCGA-AY-A69D-01A	543	0	-7.45247	5mc.Score.Low	COAD
TCGA-AY-A71X-01A	588	0	-12.2634	5mc.Score.Low	COAD
TCGA-AY-A8YK-01A	573	0	-9.88767	5mc.Score.Low	COAD
TCGA-AZ-4308-01A	3324	0	-2.51576	5mc.Score.High	COAD
TCGA-AZ-4313-01A	2310	0	-5.39142	5mc.Score.High	COAD
TCGA-AZ-4315-01A	1776	0	0.983874	5mc.Score.High	COAD
TCGA-AZ-4323-01A	43	1	16.6159	5mc.Score.High	COAD
TCGA-AZ-4614-01A	172	1	-5.30306	5mc.Score.High	COAD
TCGA-AZ-4615-01A	1002	0	7.27397	5mc.Score.High	COAD
TCGA-AZ-4616-01A	156	1	1.48641	5mc.Score.High	COAD
TCGA-AZ-4682-01B	680	1	-8.17982	5mc.Score.Low	COAD
TCGA-AZ-4684-01A	1977	0	2.29508	5mc.Score.High	COAD
TCGA-AZ-5403-01A	1910	1	-0.517236	5mc.Score.High	COAD
TCGA-AZ-5407-01A	2683	0	-7.12735	5mc.Score.Low	COAD
TCGA-AZ-6598-01A	1503	1	1.97164	5mc.Score.High	COAD
TCGA-AZ-6599-01A	206	1	-11.154	5mc.Score.Low	COAD
TCGA-AZ-6600-01A	368	1	4.14959	5mc.Score.High	COAD
TCGA-AZ-6601-01A	3042	1	11.4896	5mc.Score.High	COAD
TCGA-AZ-6603-01A	899	1	-0.161457	5mc.Score.High	COAD
TCGA-AZ-6605-01A	159	1	7.353	5mc.Score.High	COAD
TCGA-AZ-6606-01A	357	1	-7.7378	5mc.Score.Low	COAD
TCGA-AZ-6607-01A	97	1	21.2294	5mc.Score.High	COAD
TCGA-AZ-6608-01A	59	1	-12.8308	5mc.Score.Low	COAD
TCGA-CA-5254-01A	386	0	-3.64695	5mc.Score.High	COAD
TCGA-CA-5255-01A	376	0	-8.99764	5mc.Score.Low	COAD
TCGA-CA-5256-01A	379	0	-8.15314	5mc.Score.Low	COAD
TCGA-CA-5796-01A	377	0	-6.99917	5mc.Score.Low	COAD
TCGA-CA-5797-01A	383	0	-2.31795	5mc.Score.High	COAD
TCGA-CA-6715-01A	383	0	-11.4928	5mc.Score.Low	COAD
TCGA-CA-6716-01A	371	0	-8.6755	5mc.Score.Low	COAD
TCGA-CA-6717-01A	388	0	11.5182	5mc.Score.High	COAD
TCGA-CA-6718-01A	306	1	16.5012	5mc.Score.High	COAD
TCGA-CA-6719-01A	435	0	4.38328	5mc.Score.High	COAD
TCGA-CK-4947-01B	534	0	-0.390846	5mc.Score.High	COAD
TCGA-CK-4948-01B	4502	0	3.05863	5mc.Score.High	COAD
TCGA-CK-4950-01A	2599	0	-0.337221	5mc.Score.High	COAD
TCGA-CK-4951-01A	2134	1	8.75809	5mc.Score.High	COAD
TCGA-CK-4952-01A	475	0	-0.786954	5mc.Score.High	COAD
TCGA-CK-5912-01A	1493	1	-6.73316	5mc.Score.Low	COAD
TCGA-CK-5913-01A	1561	0	5.5838	5mc.Score.High	COAD
TCGA-CK-5914-01A	669	0	-1.88159	5mc.Score.High	COAD
TCGA-CK-5916-01A	643	1	9.15733	5mc.Score.High	COAD
TCGA-CK-6747-01A	820	0	-6.36456	5mc.Score.High	COAD
TCGA-CK-6748-01A	61	0	3.82357	5mc.Score.High	COAD
TCGA-CK-6751-01A	518	0	-3.0638	5mc.Score.High	COAD
TCGA-CM-4743-01A	701	0	1.28773	5mc.Score.High	COAD
TCGA-CM-4744-01A	609	0	-3.94521	5mc.Score.High	COAD
TCGA-CM-4746-01A	1126	0	-7.87205	5mc.Score.Low	COAD
TCGA-CM-4747-01A	761	0	-7.36812	5mc.Score.Low	COAD
TCGA-CM-4748-01A	792	0	13.7034	5mc.Score.High	COAD
TCGA-CM-4750-01A	244	0	-6.59622	5mc.Score.High	COAD
TCGA-CM-4751-01A	822	0	2.80491	5mc.Score.High	COAD
TCGA-CM-4752-01A	396	0	0.192777	5mc.Score.High	COAD
TCGA-CM-5341-01A	884	0	9.31961	5mc.Score.High	COAD
TCGA-CM-5344-01A	670	0	-3.52986	5mc.Score.High	COAD
TCGA-CM-5348-01A	699	0	11.0297	5mc.Score.High	COAD
TCGA-CM-5349-01A	915	0	3.65424	5mc.Score.High	COAD
TCGA-CM-5860-01A	974	0	5.214	5mc.Score.High	COAD
TCGA-CM-5861-01A	457	0	-1.62351	5mc.Score.High	COAD
TCGA-CM-5862-01A	153	1	-7.19619	5mc.Score.Low	COAD
TCGA-CM-5863-01A	457	0	3.53897	5mc.Score.High	COAD
TCGA-CM-5864-01A	457	0	-7.35364	5mc.Score.Low	COAD
TCGA-CM-5868-01A	518	0	-4.65121	5mc.Score.High	COAD
TCGA-CM-6161-01A	457	0	-1.5269	5mc.Score.High	COAD
TCGA-CM-6162-01A	365	0	16.863	5mc.Score.High	COAD
TCGA-CM-6163-01A	427	0	1.29095	5mc.Score.High	COAD
TCGA-CM-6164-01A	883	0	-2.27176	5mc.Score.High	COAD
TCGA-CM-6165-01A	488	0	0.960636	5mc.Score.High	COAD
TCGA-CM-6166-01A	669	0	-9.35055	5mc.Score.Low	COAD
TCGA-CM-6167-01A	456	0	9.61272	5mc.Score.High	COAD
TCGA-CM-6168-01A	395	0	11.5307	5mc.Score.High	COAD
TCGA-CM-6169-01A	396	0	10.8028	5mc.Score.High	COAD
TCGA-CM-6170-01A	457	0	-1.16185	5mc.Score.High	COAD
TCGA-CM-6171-01A	427	0	0.217383	5mc.Score.High	COAD
TCGA-CM-6172-01A	335	0	-2.77806	5mc.Score.High	COAD
TCGA-CM-6674-01A	394	0	4.58167	5mc.Score.High	COAD
TCGA-CM-6675-01A	397	0	-2.42476	5mc.Score.High	COAD
TCGA-CM-6676-01A	337	0	-6.65483	5mc.Score.High	COAD
TCGA-CM-6677-01A	337	0	-0.466595	5mc.Score.High	COAD
TCGA-CM-6678-01A	335	0	-7.36803	5mc.Score.Low	COAD
TCGA-CM-6679-01A	306	0	0.823485	5mc.Score.High	COAD
TCGA-CM-6680-01A	366	0	1.42449	5mc.Score.High	COAD
TCGA-D5-5537-01A	1381	1	-7.66019	5mc.Score.Low	COAD
TCGA-D5-5538-01A	1661	1	9.66398	5mc.Score.High	COAD
TCGA-D5-5539-01A	596	0	3.102	5mc.Score.High	COAD
TCGA-D5-5540-01A	1706	0	-2.47042	5mc.Score.High	COAD
TCGA-D5-5541-01A	1701	0	4.18995	5mc.Score.High	COAD
TCGA-D5-6529-01A	614	0	6.18697	5mc.Score.High	COAD
TCGA-D5-6530-01A	621	0	4.38092	5mc.Score.High	COAD
TCGA-D5-6531-01A	540	0	3.45611	5mc.Score.High	COAD
TCGA-D5-6532-01A	555	0	-9.3321	5mc.Score.Low	COAD
TCGA-D5-6533-01A	775	0	-3.87782	5mc.Score.High	COAD
TCGA-D5-6534-01A	1316	0	19.3666	5mc.Score.High	COAD
TCGA-D5-6535-01A	460	0	-0.512589	5mc.Score.High	COAD
TCGA-D5-6536-01A	543	0	6.08107	5mc.Score.High	COAD
TCGA-D5-6537-01A	146	1	-4.56719	5mc.Score.High	COAD
TCGA-D5-6538-01A	521	0	-10.9221	5mc.Score.Low	COAD
TCGA-D5-6539-01A	380	0	-4.83155	5mc.Score.High	COAD
TCGA-D5-6540-01A	491	0	5.31477	5mc.Score.High	COAD
TCGA-D5-6541-01A	474	0	6.48545	5mc.Score.High	COAD
TCGA-D5-6898-01A	229	0	4.45656	5mc.Score.High	COAD
TCGA-D5-6920-01A	377	0	-0.987439	5mc.Score.High	COAD
TCGA-D5-6922-01A	308	0	3.02421	5mc.Score.High	COAD
TCGA-D5-6923-01A	378	0	3.24554	5mc.Score.High	COAD
TCGA-D5-6924-01A	435	0	6.39931	5mc.Score.High	COAD
TCGA-D5-6926-01A	275	0	7.47846	5mc.Score.High	COAD
TCGA-D5-6927-01A	287	0	10.4246	5mc.Score.High	COAD
TCGA-D5-6928-01A	354	0	22.2455	5mc.Score.High	COAD
TCGA-D5-6929-01A	408	0	0.00622677	5mc.Score.High	COAD
TCGA-D5-6930-01A	406	0	6.02094	5mc.Score.High	COAD
TCGA-D5-6931-01A	365	0	3.35086	5mc.Score.High	COAD
TCGA-D5-6932-01A	346	0	-0.367058	5mc.Score.High	COAD
TCGA-D5-7000-01A	312	0	2.83716	5mc.Score.High	COAD
TCGA-DM-A0X9-01A	3641	0	-6.91274	5mc.Score.Low	COAD
TCGA-DM-A0XD-01A	743	1	-2.45803	5mc.Score.High	COAD
TCGA-DM-A0XF-01A	1162	1	-5.43809	5mc.Score.High	COAD
TCGA-DM-A1D0-01A	3974	0	-12.6586	5mc.Score.Low	COAD
TCGA-DM-A1D4-01A	2821	1	-11.66	5mc.Score.Low	COAD
TCGA-DM-A1D6-01A	570	1	-9.94638	5mc.Score.Low	COAD
TCGA-DM-A1D7-01A	405	1	-8.64384	5mc.Score.Low	COAD
TCGA-DM-A1D8-01A	383	1	-8.50278	5mc.Score.Low	COAD
TCGA-DM-A1D9-01A	4270	0	-8.32948	5mc.Score.Low	COAD
TCGA-DM-A1DA-01A	228	1	-6.70057	5mc.Score.Low	COAD
TCGA-DM-A1DB-01A	1348	1	-9.18264	5mc.Score.Low	COAD
TCGA-DM-A1HA-01A	2600	0	-6.16507	5mc.Score.High	COAD
TCGA-DM-A1HB-01A	4126	0	-2.30969	5mc.Score.High	COAD
TCGA-DM-A280-01A	236	1	-4.38241	5mc.Score.High	COAD
TCGA-DM-A282-01A	4233	0	-11.3539	5mc.Score.Low	COAD
TCGA-DM-A285-01A	179	1	-5.01254	5mc.Score.High	COAD
TCGA-DM-A288-01A	427	1	-9.70904	5mc.Score.Low	COAD
TCGA-DM-A28A-01A	805	1	-2.31941	5mc.Score.High	COAD
TCGA-DM-A28C-01A	2475	1	-12.6969	5mc.Score.Low	COAD
TCGA-DM-A28E-01A	3648	0	-12.1626	5mc.Score.Low	COAD
TCGA-DM-A28F-01A	1094	1	-10.1055	5mc.Score.Low	COAD
TCGA-DM-A28G-01A	1849	1	-9.53689	5mc.Score.Low	COAD
TCGA-DM-A28H-01A	3561	0	-9.91841	5mc.Score.Low	COAD
TCGA-DM-A28K-01A	2988	0	-6.3605	5mc.Score.High	COAD
TCGA-DM-A28M-01A	2895	0	-11.863	5mc.Score.Low	COAD
TCGA-F4-6459-01A	262	1	2.11277	5mc.Score.High	COAD
TCGA-F4-6460-01A	972	1	-1.55355	5mc.Score.High	COAD
TCGA-F4-6461-01A	338	1	0.62399	5mc.Score.High	COAD
TCGA-F4-6463-01A	1087	0	1.88513	5mc.Score.High	COAD
TCGA-F4-6569-01A	1087	0	10.4829	5mc.Score.High	COAD
TCGA-F4-6570-01A	188	1	13.6749	5mc.Score.High	COAD
TCGA-F4-6703-01A	1456	0	36.5795	5mc.Score.High	COAD
TCGA-F4-6704-01A	47	0	9.08983	5mc.Score.High	COAD
TCGA-F4-6805-01A	1047	0	10.1416	5mc.Score.High	COAD
TCGA-F4-6806-01A	1260	0	-4.16361	5mc.Score.High	COAD
TCGA-F4-6807-01A	1309	0	9.69128	5mc.Score.High	COAD
TCGA-F4-6808-01A	1024	0	-10.2757	5mc.Score.Low	COAD
TCGA-F4-6809-01A	403	1	2.68841	5mc.Score.High	COAD
TCGA-F4-6854-01A	16	0	-1.85111	5mc.Score.High	COAD
TCGA-F4-6855-01A	1442	0	4.03389	5mc.Score.High	COAD
TCGA-F4-6856-01A	1074	0	-3.16905	5mc.Score.High	COAD
TCGA-G4-6293-01A	4051	0	-2.98453	5mc.Score.High	COAD
TCGA-G4-6294-01A	858	1	-8.1678	5mc.Score.Low	COAD
TCGA-G4-6295-01A	254	0	1.12929	5mc.Score.High	COAD
TCGA-G4-6297-01A	2506	0	5.1967	5mc.Score.High	COAD
TCGA-G4-6299-01A	2268	0	8.74185	5mc.Score.High	COAD
TCGA-G4-6303-01A	2003	1	-1.22349	5mc.Score.High	COAD
TCGA-G4-6304-01A	1631	0	-4.02988	5mc.Score.High	COAD
TCGA-G4-6306-01A	1359	0	-10.9377	5mc.Score.Low	COAD
TCGA-G4-6307-01A	1674	0	-13.2366	5mc.Score.Low	COAD
TCGA-G4-6309-01A	2600	0	-3.00124	5mc.Score.High	COAD
TCGA-G4-6310-01A	1935	0	-5.79773	5mc.Score.High	COAD
TCGA-G4-6311-01A	1199	0	3.19845	5mc.Score.High	COAD
TCGA-G4-6314-01A	1093	0	1.54379	5mc.Score.High	COAD
TCGA-G4-6315-01A	1883	0	-11.7365	5mc.Score.Low	COAD
TCGA-G4-6317-01A	1095	0	-13.8603	5mc.Score.Low	COAD
TCGA-G4-6317-02A	1095	0	-11.5351	5mc.Score.Low	COAD
TCGA-G4-6320-01A	804	0	-9.05577	5mc.Score.Low	COAD
TCGA-G4-6321-01A	672	0	-7.30061	5mc.Score.Low	COAD
TCGA-G4-6322-01A	792	0	-5.66203	5mc.Score.High	COAD
TCGA-G4-6323-01A	419	0	-7.30974	5mc.Score.Low	COAD
TCGA-G4-6586-01A	1089	0	-2.44167	5mc.Score.High	COAD
TCGA-G4-6588-01A	796	0	4.40126	5mc.Score.High	COAD
TCGA-G4-6625-01A	2792	0	7.2446	5mc.Score.High	COAD
TCGA-G4-6626-01A	1	1	-7.73981	5mc.Score.Low	COAD
TCGA-G4-6627-01A	2175	0	4.74589	5mc.Score.High	COAD
TCGA-G4-6628-01A	2424	0	14.7122	5mc.Score.High	COAD
TCGA-NH-A50T-01A	553	0	-8.85741	5mc.Score.Low	COAD
TCGA-NH-A50U-01A	334	1	-6.68689	5mc.Score.Low	COAD
TCGA-NH-A50V-01A	588	0	2.03139	5mc.Score.High	COAD
TCGA-NH-A6GA-01A	302	1	-3.79832	5mc.Score.High	COAD
TCGA-NH-A6GB-01A	476	0	-0.786133	5mc.Score.High	COAD
TCGA-NH-A6GC-01A	389	0	-4.6774	5mc.Score.High	COAD
TCGA-NH-A8F7-01A	543	0	-10.8006	5mc.Score.Low	COAD
TCGA-NH-A8F7-06A	543	0	-13.7658	5mc.Score.Low	COAD
TCGA-NH-A8F8-01A	511	1	-1.66497	5mc.Score.High	COAD
TCGA-QG-A5YV-01A	1301	0	-8.01937	5mc.Score.Low	COAD
TCGA-QG-A5YW-01A	896	0	-0.72494	5mc.Score.High	COAD
TCGA-QG-A5YX-01A	1003	0	-10.5821	5mc.Score.Low	COAD
TCGA-QG-A5Z1-01A	256	1	-5.04603	5mc.Score.High	COAD
TCGA-QG-A5Z2-01A	952	0	-3.6357	5mc.Score.High	COAD
TCGA-QL-A97D-01A	666	0	-5.64758	5mc.Score.High	COAD
TCGA-RU-A8FL-01A	1177	0	-13.7691	5mc.Score.Low	COAD
TCGA-SS-A7HO-01A	1829	0	-8.99148	5mc.Score.Low	COAD
TCGA-T9-A92H-01A	362	0	-9.9879	5mc.Score.Low	COAD
TCGA-WS-AB45-01A	2130	0	26.5252	5mc.Score.High	COAD
TCGA-FA-8693-01A	132	0	0.834476	5mc.Score.High	DLBC
TCGA-FA-A4BB-01A	132	0	0.734967	5mc.Score.High	DLBC
TCGA-FA-A4XK-01A	708	1	-4.85569	5mc.Score.High	DLBC
TCGA-FA-A6HN-01A	58	1	0.0878125	5mc.Score.High	DLBC
TCGA-FA-A6HO-01A	749	0	1.05209	5mc.Score.High	DLBC
TCGA-FA-A7DS-01A	719	0	4.41003	5mc.Score.High	DLBC
TCGA-FA-A7Q1-01A	248	1	-8.11716	5mc.Score.Low	DLBC
TCGA-FA-A82F-01A	427	0	1.22268	5mc.Score.High	DLBC
TCGA-FA-A86F-01A	553	0	0.454263	5mc.Score.High	DLBC
TCGA-FF-8041-01A	1081	0	-5.31623	5mc.Score.High	DLBC
TCGA-FF-8042-01A	946	0	-5.11368	5mc.Score.High	DLBC
TCGA-FF-8043-01A	965	0	-6.32326	5mc.Score.High	DLBC
TCGA-FF-8046-01A	751	0	2.26706	5mc.Score.High	DLBC
TCGA-FF-8047-01A	126	0	-5.35593	5mc.Score.High	DLBC
TCGA-FF-8061-01A	832	0	-6.07094	5mc.Score.High	DLBC
TCGA-FF-8062-01A	679	0	-0.414165	5mc.Score.High	DLBC
TCGA-FF-A7CQ-01A	298	0	3.17849	5mc.Score.High	DLBC
TCGA-FF-A7CR-01A	313	1	5.10956	5mc.Score.High	DLBC
TCGA-FF-A7CW-01A	791	0	-3.56894	5mc.Score.High	DLBC
TCGA-FF-A7CX-01A	385	0	-5.49579	5mc.Score.High	DLBC
TCGA-FM-8000-01A	972	0	-5.26588	5mc.Score.High	DLBC
TCGA-G8-6324-01A	1252	1	0.355564	5mc.Score.High	DLBC
TCGA-G8-6325-01A	1581	0	1.60679	5mc.Score.High	DLBC
TCGA-G8-6326-01A	2131	0	8.30451	5mc.Score.High	DLBC
TCGA-G8-6906-01A	6425	1	-1.31369	5mc.Score.High	DLBC
TCGA-G8-6907-01A	595	1	-10.0651	5mc.Score.Low	DLBC
TCGA-G8-6909-01A	3553	1	-0.321042	5mc.Score.High	DLBC
TCGA-G8-6914-01A	5980	0	1.11834	5mc.Score.High	DLBC
TCGA-GR-7351-01A	4578	0	-1.14098	5mc.Score.High	DLBC
TCGA-GR-7353-01A	2983	0	-5.24529	5mc.Score.High	DLBC
TCGA-GR-A4D4-01A	1581	0	-3.59467	5mc.Score.High	DLBC
TCGA-GR-A4D5-01A	1299	0	3.53358	5mc.Score.High	DLBC
TCGA-GR-A4D6-01A	1334	0	-4.81279	5mc.Score.High	DLBC
TCGA-GR-A4D9-01B	1739	0	2.16248	5mc.Score.High	DLBC
TCGA-GS-A9TQ-01A	982	0	-6.43454	5mc.Score.Low	DLBC
TCGA-GS-A9TT-01A	1163	0	-5.64441	5mc.Score.High	DLBC
TCGA-GS-A9TU-01A	3897	0	1.49653	5mc.Score.High	DLBC
TCGA-GS-A9TV-01A	730	0	38.7062	5mc.Score.High	DLBC
TCGA-GS-A9TW-01A	1617	0	1.34434	5mc.Score.High	DLBC
TCGA-GS-A9TX-01A	1373	0	-2.48504	5mc.Score.High	DLBC
TCGA-GS-A9TY-01A	2616	0	-7.28318	5mc.Score.Low	DLBC
TCGA-GS-A9TZ-01A	765	0	2.88896	5mc.Score.High	DLBC
TCGA-GS-A9U3-01A	3394	0	7.8967	5mc.Score.High	DLBC
TCGA-GS-A9U4-01A	391	1	15.9712	5mc.Score.High	DLBC
TCGA-RQ-A68N-01A	788	0	2.48678	5mc.Score.High	DLBC
TCGA-RQ-A6JB-01A	1	0	-0.207674	5mc.Score.High	DLBC
TCGA-RQ-AAAT-01A	17	0	-2.7774	5mc.Score.High	DLBC
TCGA-2H-A9GF-01A	784	1	-10.4887	5mc.Score.Low	ESCA
TCGA-2H-A9GG-01A	610	1	-14.1445	5mc.Score.Low	ESCA
TCGA-2H-A9GH-01A	951	1	-11.7199	5mc.Score.Low	ESCA
TCGA-2H-A9GI-01A	435	1	-10.9715	5mc.Score.Low	ESCA
TCGA-2H-A9GJ-01A	1781	1	-13.0966	5mc.Score.Low	ESCA
TCGA-2H-A9GK-01A	232	1	-8.55849	5mc.Score.Low	ESCA
TCGA-2H-A9GL-01A	180	1	-11.7145	5mc.Score.Low	ESCA
TCGA-2H-A9GM-01A	424	1	-6.38916	5mc.Score.Low	ESCA
TCGA-2H-A9GN-01A	272	1	-9.36581	5mc.Score.Low	ESCA
TCGA-2H-A9GO-01A	494	1	-12.2233	5mc.Score.Low	ESCA
TCGA-2H-A9GQ-01A	128	1	-3.68651	5mc.Score.Low	ESCA
TCGA-2H-A9GR-01A	987	1	-9.91418	5mc.Score.Low	ESCA
TCGA-IC-A6RE-01A	234	0	-12.1899	5mc.Score.Low	ESCA
[truncated: 7,717 more rows]

## Sheet: B
The prognostic analyses of 5mC score in pan-cancers using a univariate Cox regression model
Cancer	Pvalue	HR	lower 95% CI	upper 95% CI
THYM	0.01	0.91	0.85	0.98
LGG	0	0.92	0.9	0.94
KICH	0.02	0.93	0.87	0.99
LAML	0.01	0.95	0.92	0.99
PAAD	0	0.96	0.93	0.98
KIRC	0	0.96	0.93	0.98
UVM	0.01	0.96	0.93	0.99
SKCM	0	0.96	0.95	0.98
ACC	0.17	0.97	0.93	1.01
GBM	0.01	0.97	0.95	0.99
KIRP	0.01	0.97	0.95	0.99
LIHC	0.01	0.97	0.95	0.99
MESO	0.25	0.98	0.95	1.01
LUSC	0.06	0.98	0.96	1
READ	0.55	0.99	0.94	1.03
BLCA	0.03	0.99	0.97	1
STAD	0.36	0.99	0.97	1.01
UCS	0.67	0.99	0.94	1.04
LUAD	0.5	0.99	0.97	1.01
COAD	0.78	1	0.97	1.02
OV	0.73	1	0.98	1.02
THCA	1	1	0.94	1.06
CESC	0.89	1	0.97	1.03
CHOL	0.94	1	0.94	1.07
BRCA	0.66	1	0.98	1.03
DLBC	0.89	1.01	0.91	1.12
HNSC	0.33	1.01	0.99	1.03
ESCA	0.44	1.01	0.98	1.04
UCEC	0.37	1.02	0.98	1.05
SARC	0.19	1.02	0.99	1.05
TGCT	0.65	1.03	0.91	1.16
PCPG	0.59	1.03	0.92	1.15
PRAD	0.47	1.03	0.95	1.12

## Sheet: C
Correlations between 5mC score and PD-L1 in pan-cancers
Cancer type	correlation	p.value
ACC	-0.788318	6.53518e-18
BLCA	-0.668173	7.74721e-54
BRCA	-0.647613	1.16422e-129
CESC	-0.600529	4.21628e-30
CHOL	-0.5691	0.000292326
COAD	-0.785093	7.8329e-95
DLBC	-0.528559	0.000133965
ESCA	-0.309336	6.52902e-05
GBM	-0.442904	2.05333e-09
HNSC	0.0770485	0.0849189
KICH	-0.133724	0.292136
KIRC	-0.225155	1.57473e-07
KIRP	-0.0949693	0.109008
LAML	-0.228353	0.00845062
LGG	-0.612231	3.2408e-55
LIHC	-0.640408	7.26566e-44
LUAD	-0.726487	2.68303e-85
LUSC	-0.271168	9.31884e-10
MESO	-0.665947	4.77025e-12
OV	-0.57749	5.31294e-35
PAAD	-0.590559	5.08615e-18
PCPG	-0.129964	0.0795137
PRAD	-0.657355	4.65852e-63
READ	-0.701436	1.02896e-24
SARC	-0.428458	4.94085e-13
SKCM	0.227842	8.55574e-07
STAD	-0.602763	5.37552e-36
TGCT	0.58244	5.42999e-14
THCA	-0.645611	2.34617e-61
THYM	-0.0873246	0.34707
UCEC	-0.777471	3.0335e-111
UCS	-0.754407	4.48086e-11
UVM	-0.686656	2.0453e-12

## Sheet: D
Correlations between 5mC score and PD-1 in pan-cancers
Cancer type	correlation	p.value
ACC	-0.682079	4.48466e-12
BLCA	-0.552477	8.04424e-34
BRCA	-0.616213	3.91638e-114
CESC	-0.337872	2.95399e-09
CHOL	-0.384741	0.0205058
COAD	-0.574044	1.25693e-40
DLBC	-0.283786	0.0532242
ESCA	0.117675	0.137103
GBM	-0.408413	4.27631e-08
HNSC	-0.295359	1.52409e-11
KICH	-0.688318	3.27419e-10
KIRC	-0.566679	1.96485e-46
KIRP	-0.150631	0.010747
LAML	-0.0542212	0.536916
LGG	-0.601947	5.75044e-53
LIHC	-0.561307	6.19325e-32
LUAD	-0.558801	1.82206e-43
LUSC	-0.686058	7.80768e-70
MESO	-0.473586	5.36731e-06
OV	-0.551991	1.57994e-31
PAAD	-0.511347	3.51813e-13
PCPG	-0.555022	3.5467e-16
PRAD	-0.598841	6.99117e-50
READ	-0.558378	2.47928e-14
SARC	-0.534702	1.25297e-20
SKCM	0.248809	7.07111e-08
STAD	-0.619473	1.79843e-38
TGCT	0.652417	3.29518e-18
THCA	-0.479345	1.32967e-30
THYM	0.3969	8.59799e-06
UCEC	-0.641438	2.18358e-64
UCS	-0.527859	4.09762e-05
UVM	-0.839642	2.24534e-22

## Sheet: E
Correlations between 5mC score and CTLA-4 in pan-cancers
Cancer type	correlation	p.value
ACC	-0.756572	7.40136e-16
BLCA	-0.616619	6.89915e-44
BRCA	-0.703296	3.0825e-162
CESC	-0.517444	1.81923e-21
CHOL	-0.600112	0.000109372
COAD	-0.710839	3.6649e-70
DLBC	-0.405434	0.00469578
ESCA	0.0921075	0.245204
GBM	-0.31886	2.67162e-05
HNSC	-0.224513	3.82032e-07
KICH	-0.565646	1.11352e-06
KIRC	-0.573506	9.19424e-48
KIRP	-0.181445	0.00206526
LAML	-0.348198	4.29111e-05
LGG	-0.507713	1.1093e-35
LIHC	-0.664288	3.41008e-48
LUAD	-0.567073	5.51365e-45
LUSC	-0.711314	3.31391e-77
MESO	-0.614834	4.91623e-10
OV	-0.693339	1.85139e-55
PAAD	-0.608944	2.42323e-19
PCPG	-0.51407	9.84581e-14
PRAD	-0.626816	7.86145e-56
READ	-0.529915	8.0817e-13
SARC	-0.54514	1.57915e-21
SKCM	0.195383	2.59949e-05
STAD	-0.505893	3.83986e-24
TGCT	0.653855	2.62711e-18
THCA	-0.799427	2.81009e-114
THYM	-0.717449	6.25861e-20
UCEC	-0.644706	3.11548e-65
UCS	-0.487381	0.000185669
UVM	-0.760089	2.93455e-16

## Sheet: F
Correlations between 5mC score and LAG-3 in pan-cancers
Cancer type	correlation	p.value
ACC	-0.680348	5.325e-12
BLCA	-0.668956	5.27936e-54
BRCA	-0.632515	5.6962e-122
CESC	-0.412067	1.94451e-13
CHOL	-0.558751	0.000397276
COAD	-0.60125	2.22275e-45
DLBC	-0.604112	6.92e-06
ESCA	-0.098748	0.21267
GBM	0.0138489	0.859012
HNSC	-0.174476	8.64811e-05
KICH	-0.749125	1.08364e-12
KIRC	-0.577538	1.45641e-48
KIRP	-0.182744	0.00191498
LAML	-0.0103028	0.906664
LGG	-0.358648	2.37638e-17
LIHC	-0.527139	1.04956e-27
LUAD	-0.457899	5.93591e-28
LUSC	-0.612532	4.19562e-52
MESO	-0.439616	2.86564e-05
OV	-0.552758	1.25434e-31
PAAD	-0.360944	7.99776e-07
PCPG	-0.182991	0.0131581
PRAD	-0.505552	9.85425e-34
READ	-0.509333	8.25593e-12
SARC	-0.409878	5.90251e-12
SKCM	0.260766	1.53648e-08
STAD	-0.665409	4.13409e-46
TGCT	0.623062	2.60564e-16
THCA	-0.56059	1.84085e-43
THYM	-0.712593	1.43611e-19
UCEC	-0.702581	3.9836e-82
UCS	-0.611763	8.893e-07
UVM	-0.851853	1.3054e-23

## Sheet: G
Correlations between 5mC score and TMB in pan-cancers
Cancer type	correlation	p.value	Significance
ACC	0.263263	0.0190703	*
BLCA	0.0319912	0.52192
BRCA	-0.207319	9.87714e-11	***
CESC	-0.186914	0.00192516	**
CHOL	0.309674	0.0660705
COAD	-0.232418	5.25707e-06	***
DLBC	0.301158	0.074618
ESCA	0.31954	4.03226e-05	***
GBM	0.14866	0.0723324
HNSC	-0.0579089	0.199741
KICH	0.0103366	0.93539
KIRC	-0.141895	0.0100806	*
KIRP	0.33385	1.3894e-08	***
LAML	0.25264	0.0736758
LGG	-0.237157	9.04942e-08	***
LIHC	0.209655	7.20879e-05	***
LUAD	-0.00782442	0.8627
LUSC	0.105547	0.0207311	*
MESO	0.123179	0.282633
OV	-0.112569	0.0642512
PAAD	0.15885	0.0521882
PCPG	0.138075	0.066842
PRAD	0.193311	1.92515e-05	***
READ	-0.024642	0.785023
SARC	-0.181923	0.0054488	**
SKCM	0.130033	0.00568241	**
STAD	0.0440549	0.415349
TGCT	-0.18762	0.0332416	*
THCA	0.0496206	0.277433
THYM	-0.688601	1.31417e-17	***
UCEC	-0.206298	2.0473e-06	***
UCS	-0.141141	0.308674
UVM	0.148071	0.189931

## Sheet: H
Correlations between 5mC score and MSI in pan-cancers
Cancer type	correlation	p.value	Significance
ACC	0.111065	0.329832
BLCA	0.00456111	0.92727
BRCA	-0.0862098	0.00609064	**
CESC	0.0172357	0.770471
CHOL	0.348777	0.0377062	*
COAD	-0.345913	8.47515e-13	***
DLBC	0.300442	0.0401756	*
ESCA	0.257799	0.00103545	**
GBM	0.0867195	0.291335
HNSC	-0.0566754	0.208113
KICH	0.110771	0.38354
KIRC	0.0215562	0.695988
KIRP	0.0455107	0.446505
LAML	0.186125	0.177345
LGG	0.0819846	0.0661742
LIHC	0.0468234	0.373726
LUAD	0.14128	0.0015737	**
LUSC	0.300428	1.41984e-11	***
MESO	0.0890144	0.432337
OV	0.169952	0.00502745	**
PAAD	0.0685055	0.369083
PCPG	0.151985	0.0428438	*
PRAD	0.0789904	0.0791351
READ	-0.129992	0.120445
SARC	0.00865212	0.891727
SKCM	-0.0063512	0.892647
STAD	0.186134	0.000464498	***
TGCT	-0.30789	0.000295721	***
THCA	-0.0620502	0.170265
THYM	-0.0595582	0.523558
UCEC	-0.075923	0.0796224
UCS	0.333842	0.0136231	*
UVM	-0.111449	0.325011

## Sheet: I
Correlations between 5mC score and mRNAsi in pan-cancers
Cancer type	correlation	p.value
ACC	0.272104	0.0159514
BLCA	0.155868	0.00179144
BRCA	-0.178329	5.20408e-09
CESC	-0.0370533	0.529685
CHOL	0.401967	0.0150914
COAD	0.497281	1.27864e-27
DLBC	0.242119	0.10107
ESCA	0.214835	0.00653965
GBM	0.678088	7.83009e-24
HNSC	-0.178566	6.47089e-05
KICH	0.521064	1.01303e-05
KIRC	0.162256	0.000233529
KIRP	-0.231729	8.83006e-05
LAML	0.419693	9.98615e-07
LGG	0.714314	1.21218e-82
LIHC	0.257902	5.88147e-07
LUAD	0.214808	1.37626e-06
LUSC	0.520382	1.35816e-34
MESO	-0.191582	0.0808493
OV	0.222947	0.000559909
PAAD	0.512725	9.07501e-12
PCPG	0.586487	3.34456e-18
PRAD	0.65007	2.02252e-60
READ	0.594946	1.92551e-15
SARC	-0.0396391	0.528614
SKCM	0.120896	0.00968504
STAD	0.283066	1.1494e-07
TGCT	0.697504	2.01192e-21
THCA	0.411581	5.01517e-22
THYM	0.44294	5.09536e-07
UCEC	-0.0115292	0.792323
UCS	0.161614	0.243
UVM	0.308913	0.00530248

## Sheet: J
Correlations between 5mC score and EREG.mRNA in pan-cancers
Cancer type	correlation	p.value
ACC	-0.0167099	0.884549
BLCA	-0.0684946	0.172099
BRCA	-0.333264	7.36922e-29
CESC	0.187086	0.00137188
CHOL	0.0319439	0.853271
COAD	0.103342	0.0342387
DLBC	0.0949977	0.525316
ESCA	0.172881	0.0293184
GBM	0.0769862	0.322723
HNSC	0.0752127	0.0946203
KICH	-0.0953291	0.45367
KIRC	0.114026	0.00996184
KIRP	-0.366592	2.29935e-10
LAML	0.0417988	0.642134
LGG	-0.153035	0.000450218
LIHC	0.0144244	0.783588
LUAD	0.0326959	0.467515
LUSC	0.346849	5.48603e-15
MESO	0.0525743	0.634815
OV	0.0668394	0.306545
PAAD	-0.151902	0.0591846
PCPG	-0.564175	1.09923e-16
PRAD	0.0333099	0.461016
READ	0.108612	0.190368
SARC	-0.226429	0.000266897
SKCM	-0.188048	5.22905e-05
STAD	0.19573	0.000288293
TGCT	0.088595	0.301453
THCA	-0.0776213	0.0817022
THYM	-0.238848	0.00919432
UCEC	-0.0472138	0.28068
UCS	0.0863241	0.534819
UVM	0.0109224	0.923395

[truncated: 4 more sheets: K, L, M, N]
